# Supplementary material for: CXCR4 Recognition by L- and D-Peptides Containing the Full-Length V3 Loop of HIV-1 gp120
Source: Viruses. 2023 Apr 28;15(5):1084. doi: 10.3390/v15051084 (PMC10221217; doi:10.3390/v15051084)
Supplement: Supplementary file 1 [file viruses-15-01084-s001.zip]

Archive with 7 entries (6 files):
- File-S1_V3-100ns.pdb
- File-S2_D-V3-100ns.pdb
- viruses-2345568-Supplementary materials.pdf
- __MACOSX/
- __MACOSX/._File-S1_V3-100ns.pdb
- __MACOSX/._File-S2_D-V3-100ns.pdb
- __MACOSX/._Supplementary materials.docx
