# Supplementary material for: CXCR4 Recognition by L- and D-Peptides Containing the Full-Length V3 Loop of HIV-1 gp120
Source: Viruses. 2023 Apr 28;15(5):1084. doi: 10.3390/v15051084 (PMC10221217; doi:10.3390/v15051084)
Supplement: Supplementary file 1 [file viruses-15-01084-s001.zip › File-S1_V3-100ns.pdb]

REMARK    GENERATED BY TRJCONV
TITLE     Title t= 100000.00000
REMARK    THIS IS A SIMULATION BOX
CRYST1   95.603   95.603  123.411  90.00  90.00  90.00 P 1           1
MODEL        1
ATOM      1  N   GLU A   2      45.262  33.062  45.926  1.00  0.00           N
ATOM      2  HT1 GLU A   2      44.622  32.371  45.496  1.00  0.00           H
ATOM      3  HT2 GLU A   2      46.242  32.782  45.716  1.00  0.00           H
ATOM      4  HT3 GLU A   2      45.091  34.032  45.576  1.00  0.00           H
ATOM      5  CA  GLU A   2      45.072  32.861  47.396  1.00  0.00           C
ATOM      6  HA  GLU A   2      44.051  33.012  47.706  1.00  0.00           H
ATOM      7  CB  GLU A   2      45.441  31.452  47.846  1.00  0.00           C
ATOM      8  HB1 GLU A   2      45.452  31.511  48.956  1.00  0.00           H
ATOM      9  HB2 GLU A   2      46.492  31.222  47.556  1.00  0.00           H
ATOM     10  CG  GLU A   2      44.492  30.302  47.446  1.00  0.00           C
ATOM     11  HG1 GLU A   2      43.442  30.611  47.616  1.00  0.00           H
ATOM     12  HG2 GLU A   2      44.781  29.452  48.086  1.00  0.00           H
ATOM     13  CD  GLU A   2      44.571  29.802  46.016  1.00  0.00           C
ATOM     14  OE1 GLU A   2      44.902  28.611  45.686  1.00  0.00           O
ATOM     15  OE2 GLU A   2      44.412  30.681  45.126  1.00  0.00           O
ATOM     16  C   GLU A   2      45.891  33.892  48.166  1.00  0.00           C
ATOM     17  O   GLU A   2      46.742  34.571  47.586  1.00  0.00           O
ATOM     18  N   GLY A   3      45.511  34.091  49.466  1.00  0.00           N
ATOM     19  HN  GLY A   3      44.721  33.621  49.866  1.00  0.00           H
ATOM     20  CA  GLY A   3      46.242  35.001  50.336  1.00  0.00           C
ATOM     21  HA1 GLY A   3      45.562  35.181  51.156  1.00  0.00           H
ATOM     22  HA2 GLY A   3      46.472  35.911  49.796  1.00  0.00           H
ATOM     23  C   GLY A   3      47.502  34.462  50.806  1.00  0.00           C
ATOM     24  O   GLY A   3      47.911  33.292  50.626  1.00  0.00           O
ATOM     25  N   ILE A   4      48.251  35.222  51.556  1.00  0.00           N
ATOM     26  HN  ILE A   4      47.911  36.152  51.676  1.00  0.00           H
ATOM     27  CA  ILE A   4      49.402  34.762  52.336  1.00  0.00           C
ATOM     28  HA  ILE A   4      49.981  34.152  51.656  1.00  0.00           H
ATOM     29  CB  ILE A   4      50.172  36.012  52.746  1.00  0.00           C
ATOM     30  HB  ILE A   4      49.441  36.801  53.046  1.00  0.00           H
ATOM     31  CG2 ILE A   4      51.171  35.672  53.856  1.00  0.00           C
ATOM     32 1HG2 ILE A   4      50.621  35.442  54.796  1.00  0.00           H
ATOM     33 2HG2 ILE A   4      51.792  36.571  53.996  1.00  0.00           H
ATOM     34 3HG2 ILE A   4      51.782  34.782  53.566  1.00  0.00           H
ATOM     35  CG1 ILE A   4      50.942  36.771  51.636  1.00  0.00           C
ATOM     36 1HG1 ILE A   4      51.492  37.591  52.146  1.00  0.00           H
ATOM     37 2HG1 ILE A   4      50.231  37.392  51.036  1.00  0.00           H
ATOM     38  CD  ILE A   4      51.742  35.872  50.756  1.00  0.00           C
ATOM     39  HD1 ILE A   4      52.312  36.472  50.016  1.00  0.00           H
ATOM     40  HD2 ILE A   4      51.062  35.282  50.106  1.00  0.00           H
ATOM     41  HD3 ILE A   4      52.392  35.341  51.486  1.00  0.00           H
ATOM     42  C   ILE A   4      49.091  33.662  53.406  1.00  0.00           C
ATOM     43  O   ILE A   4      49.771  32.632  53.536  1.00  0.00           O
ATOM     44  N   SER A   5      48.042  33.911  54.226  1.00  0.00           N
ATOM     45  HN  SER A   5      47.402  34.672  54.156  1.00  0.00           H
ATOM     46  CA  SER A   5      47.502  32.771  55.066  1.00  0.00           C
ATOM     47  HA  SER A   5      47.841  31.771  54.836  1.00  0.00           H
ATOM     48  CB  SER A   5      47.762  33.012  56.596  1.00  0.00           C
ATOM     49  HB1 SER A   5      47.052  33.771  56.986  1.00  0.00           H
ATOM     50  HB2 SER A   5      48.822  33.352  56.646  1.00  0.00           H
ATOM     51  OG  SER A   5      47.731  31.852  57.356  1.00  0.00           O
ATOM     52  HG1 SER A   5      46.962  32.032  57.906  1.00  0.00           H
ATOM     53  C   SER A   5      46.052  32.782  54.746  1.00  0.00           C
ATOM     54  O   SER A   5      45.441  33.812  54.416  1.00  0.00           O
ATOM     55  N   ILE A   6      45.392  31.632  54.776  1.00  0.00           N
ATOM     56  HN  ILE A   6      45.942  30.821  54.986  1.00  0.00           H
ATOM     57  CA  ILE A   6      44.102  31.432  54.216  1.00  0.00           C
ATOM     58  HA  ILE A   6      44.062  32.042  53.326  1.00  0.00           H
ATOM     59  CB  ILE A   6      43.852  29.972  53.726  1.00  0.00           C
ATOM     60  HB  ILE A   6      43.962  29.322  54.626  1.00  0.00           H
ATOM     61  CG2 ILE A   6      42.341  29.902  53.296  1.00  0.00           C
ATOM     62 1HG2 ILE A   6      41.691  29.861  54.196  1.00  0.00           H
ATOM     63 2HG2 ILE A   6      42.211  28.911  52.806  1.00  0.00           H
ATOM     64 3HG2 ILE A   6      42.141  30.802  52.666  1.00  0.00           H
ATOM     65  CG1 ILE A   6      44.862  29.452  52.686  1.00  0.00           C
ATOM     66 1HG1 ILE A   6      45.872  29.782  52.986  1.00  0.00           H
ATOM     67 2HG1 ILE A   6      44.682  30.082  51.786  1.00  0.00           H
ATOM     68  CD  ILE A   6      44.711  27.962  52.386  1.00  0.00           C
ATOM     69  HD1 ILE A   6      43.642  27.752  52.156  1.00  0.00           H
ATOM     70  HD2 ILE A   6      44.962  27.322  53.256  1.00  0.00           H
ATOM     71  HD3 ILE A   6      45.242  27.552  51.496  1.00  0.00           H
ATOM     72  C   ILE A   6      43.022  31.902  55.266  1.00  0.00           C
ATOM     73  O   ILE A   6      42.882  31.322  56.336  1.00  0.00           O
ATOM     74  N   TYS A   7      42.252  32.961  54.996  1.00  0.00           N
ATOM     75  HN  TYS A   7      42.402  33.362  54.096  1.00  0.00           H
ATOM     76  CA  TYS A   7      41.242  33.422  55.846  1.00  0.00           C
ATOM     77  HA  TYS A   7      41.512  33.181  56.866  1.00  0.00           H
ATOM     78  CB  TYS A   7      41.031  34.982  55.616  1.00  0.00           C
ATOM     79  HB1 TYS A   7      40.352  35.321  56.436  1.00  0.00           H
ATOM     80  HB2 TYS A   7      40.481  35.372  54.736  1.00  0.00           H
ATOM     81  CG  TYS A   7      42.332  35.812  55.806  1.00  0.00           C
ATOM     82  CD1 TYS A   7      42.521  37.062  55.206  1.00  0.00           C
ATOM     83  HD1 TYS A   7      41.702  37.431  54.606  1.00  0.00           H
ATOM     84  CD2 TYS A   7      43.432  35.242  56.526  1.00  0.00           C
ATOM     85  HD2 TYS A   7      43.451  34.282  57.016  1.00  0.00           H
ATOM     86  CE1 TYS A   7      43.782  37.742  55.266  1.00  0.00           C
ATOM     87  HE1 TYS A   7      43.911  38.732  54.856  1.00  0.00           H
ATOM     88  CE2 TYS A   7      44.602  35.911  56.546  1.00  0.00           C
ATOM     89  HE2 TYS A   7      45.402  35.512  57.156  1.00  0.00           H
ATOM     90  CZ  TYS A   7      44.841  37.152  55.986  1.00  0.00           C
ATOM     91  OH  TYS A   7      46.112  37.861  56.046  1.00  0.00           O
ATOM     92  S   TYS A   7      47.322  37.172  55.376  1.00  0.00           S
ATOM     93  O1  TYS A   7      47.801  36.251  56.396  1.00  0.00           O
ATOM     94  O2  TYS A   7      48.251  38.312  55.136  1.00  0.00           O
ATOM     95  O3  TYS A   7      46.871  36.472  54.206  1.00  0.00           O
ATOM     96  C   TYS A   7      39.871  32.731  55.596  1.00  0.00           C
ATOM     97  O   TYS A   7      39.012  32.661  56.496  1.00  0.00           O
ATOM     98  N   THR A   8      39.672  32.141  54.416  1.00  0.00           N
ATOM     99  HN  THR A   8      40.431  32.071  53.776  1.00  0.00           H
ATOM    100  CA  THR A   8      38.411  31.652  53.946  1.00  0.00           C
ATOM    101  HA  THR A   8      37.992  30.962  54.666  1.00  0.00           H
ATOM    102  CB  THR A   8      37.392  32.771  53.556  1.00  0.00           C
ATOM    103  HB  THR A   8      37.242  33.362  54.486  1.00  0.00           H
ATOM    104  OG1 THR A   8      36.132  32.172  53.166  1.00  0.00           O
ATOM    105  HG1 THR A   8      35.832  31.532  53.816  1.00  0.00           H
ATOM    106  CG2 THR A   8      37.992  33.652  52.436  1.00  0.00           C
ATOM    107 1HG2 THR A   8      39.001  34.052  52.616  1.00  0.00           H
ATOM    108 2HG2 THR A   8      37.252  34.462  52.276  1.00  0.00           H
ATOM    109 3HG2 THR A   8      38.032  33.102  51.466  1.00  0.00           H
ATOM    110  C   THR A   8      38.771  30.772  52.736  1.00  0.00           C
ATOM    111  O   THR A   8      39.771  31.012  52.036  1.00  0.00           O
ATOM    112  N   SER A   9      37.942  29.722  52.326  1.00  0.00           N
ATOM    113  HN  SER A   9      37.172  29.482  52.906  1.00  0.00           H
ATOM    114  CA  SER A   9      38.321  29.052  51.066  1.00  0.00           C
ATOM    115  HA  SER A   9      39.231  29.411  50.586  1.00  0.00           H
ATOM    116  CB  SER A   9      38.442  27.542  51.346  1.00  0.00           C
ATOM    117  HB1 SER A   9      37.501  27.031  51.656  1.00  0.00           H
ATOM    118  HB2 SER A   9      39.222  27.482  52.136  1.00  0.00           H
ATOM    119  OG  SER A   9      38.962  26.892  50.206  1.00  0.00           O
ATOM    120  HG1 SER A   9      38.282  27.062  49.556  1.00  0.00           H
ATOM    121  C   SER A   9      37.161  29.361  50.106  1.00  0.00           C
ATOM    122  O   SER A   9      37.122  28.771  49.026  1.00  0.00           O
ATOM    123  N   ASP A  10      36.132  30.142  50.436  1.00  0.00           N
ATOM    124  HN  ASP A  10      35.981  30.512  51.346  1.00  0.00           H
ATOM    125  CA  ASP A  10      35.082  30.521  49.486  1.00  0.00           C
ATOM    126  HA  ASP A  10      34.912  29.701  48.806  1.00  0.00           H
ATOM    127  CB  ASP A  10      33.931  30.882  50.376  1.00  0.00           C
ATOM    128  HB1 ASP A  10      33.992  31.902  50.796  1.00  0.00           H
ATOM    129  HB2 ASP A  10      33.931  30.122  51.196  1.00  0.00           H
ATOM    130  CG  ASP A  10      32.591  30.832  49.636  1.00  0.00           C
ATOM    131  OD1 ASP A  10      32.602  30.382  48.396  1.00  0.00           O
ATOM    132  OD2 ASP A  10      31.472  31.212  50.116  1.00  0.00           O
ATOM    133  C   ASP A  10      35.461  31.712  48.566  1.00  0.00           C
ATOM    134  O   ASP A  10      36.632  32.242  48.656  1.00  0.00           O
ATOM    135  N   ASN A  11      34.612  32.082  47.596  1.00  0.00           N
ATOM    136  HN  ASN A  11      33.782  31.532  47.556  1.00  0.00           H
ATOM    137  CA  ASN A  11      34.861  33.132  46.636  1.00  0.00           C
ATOM    138  HA  ASN A  11      35.922  33.341  46.646  1.00  0.00           H
ATOM    139  CB  ASN A  11      34.411  32.572  45.236  1.00  0.00           C
ATOM    140  HB1 ASN A  11      33.302  32.642  45.186  1.00  0.00           H
ATOM    141  HB2 ASN A  11      34.852  31.552  45.216  1.00  0.00           H
ATOM    142  CG  ASN A  11      34.951  33.271  44.006  1.00  0.00           C
ATOM    143  OD1 ASN A  11      35.712  34.211  44.076  1.00  0.00           O
ATOM    144  ND2 ASN A  11      34.682  32.812  42.786  1.00  0.00           N
ATOM    145 1HD2 ASN A  11      34.861  33.332  41.946  1.00  0.00           H
ATOM    146 2HD2 ASN A  11      34.111  31.992  42.706  1.00  0.00           H
ATOM    147  C   ASN A  11      33.972  34.301  47.126  1.00  0.00           C
ATOM    148  O   ASN A  11      32.731  34.102  47.146  1.00  0.00           O
ATOM    149  N   TYS A  12      34.602  35.492  47.386  1.00  0.00           N
ATOM    150  HN  TYS A  12      35.591  35.562  47.466  1.00  0.00           H
ATOM    151  CA  TYS A  12      33.922  36.792  47.626  1.00  0.00           C
ATOM    152  HA  TYS A  12      33.262  36.562  48.446  1.00  0.00           H
ATOM    153  CB  TYS A  12      34.742  38.021  47.986  1.00  0.00           C
ATOM    154  HB1 TYS A  12      34.141  38.951  47.936  1.00  0.00           H
ATOM    155  HB2 TYS A  12      35.562  38.191  47.266  1.00  0.00           H
ATOM    156  CG  TYS A  12      35.442  37.942  49.296  1.00  0.00           C
ATOM    157  CD1 TYS A  12      36.771  38.391  49.446  1.00  0.00           C
ATOM    158  HD1 TYS A  12      37.271  38.762  48.566  1.00  0.00           H
ATOM    159  CD2 TYS A  12      34.832  37.361  50.416  1.00  0.00           C
ATOM    160  HD2 TYS A  12      33.911  36.812  50.306  1.00  0.00           H
ATOM    161  CE1 TYS A  12      37.382  38.462  50.706  1.00  0.00           C
ATOM    162  HE1 TYS A  12      38.352  38.942  50.736  1.00  0.00           H
ATOM    163  CE2 TYS A  12      35.451  37.451  51.716  1.00  0.00           C
ATOM    164  HE2 TYS A  12      34.792  37.122  52.506  1.00  0.00           H
ATOM    165  CZ  TYS A  12      36.752  38.032  51.896  1.00  0.00           C
ATOM    166  OH  TYS A  12      37.262  38.341  53.156  1.00  0.00           O
ATOM    167  S   TYS A  12      38.132  37.182  53.896  1.00  0.00           S
ATOM    168  O1  TYS A  12      37.282  36.042  54.026  1.00  0.00           O
ATOM    169  O2  TYS A  12      38.512  37.872  55.106  1.00  0.00           O
ATOM    170  O3  TYS A  12      39.231  37.071  52.956  1.00  0.00           O
ATOM    171  C   TYS A  12      32.911  37.042  46.536  1.00  0.00           C
ATOM    172  O   TYS A  12      33.152  36.782  45.336  1.00  0.00           O
ATOM    173  N   THR A  13      31.722  37.552  46.896  1.00  0.00           N
ATOM    174  HN  THR A  13      31.441  37.792  47.816  1.00  0.00           H
ATOM    175  CA  THR A  13      30.602  37.602  45.916  1.00  0.00           C
ATOM    176  HA  THR A  13      30.781  36.822  45.186  1.00  0.00           H
ATOM    177  CB  THR A  13      29.201  37.301  46.476  1.00  0.00           C
ATOM    178  HB  THR A  13      28.981  37.872  47.406  1.00  0.00           H
ATOM    179  OG1 THR A  13      29.341  35.932  46.876  1.00  0.00           O
ATOM    180  HG1 THR A  13      29.622  36.021  47.786  1.00  0.00           H
ATOM    181  CG2 THR A  13      28.161  37.322  45.296  1.00  0.00           C
ATOM    182 1HG2 THR A  13      27.122  37.152  45.636  1.00  0.00           H
ATOM    183 2HG2 THR A  13      28.542  36.591  44.546  1.00  0.00           H
ATOM    184 3HG2 THR A  13      28.181  38.302  44.776  1.00  0.00           H
ATOM    185  C   THR A  13      30.632  38.951  45.196  1.00  0.00           C
ATOM    186  O   THR A  13      30.602  40.062  45.816  1.00  0.00           O
ATOM    187  N   GLU A  14      30.792  38.832  43.876  1.00  0.00           N
ATOM    188  HN  GLU A  14      30.862  37.911  43.506  1.00  0.00           H
ATOM    189  CA  GLU A  14      31.102  39.931  42.996  1.00  0.00           C
ATOM    190  HA  GLU A  14      31.832  40.522  43.536  1.00  0.00           H
ATOM    191  CB  GLU A  14      31.682  39.431  41.696  1.00  0.00           C
ATOM    192  HB1 GLU A  14      32.602  38.852  41.906  1.00  0.00           H
ATOM    193  HB2 GLU A  14      32.021  40.201  40.976  1.00  0.00           H
ATOM    194  CG  GLU A  14      30.681  38.642  40.756  1.00  0.00           C
ATOM    195  HG1 GLU A  14      31.122  38.512  39.746  1.00  0.00           H
ATOM    196  HG2 GLU A  14      29.762  39.231  40.566  1.00  0.00           H
ATOM    197  CD  GLU A  14      30.331  37.242  41.276  1.00  0.00           C
ATOM    198  OE1 GLU A  14      29.392  36.552  40.836  1.00  0.00           O
ATOM    199  OE2 GLU A  14      30.992  36.801  42.276  1.00  0.00           O
ATOM    200  C   GLU A  14      29.931  40.862  42.776  1.00  0.00           C
ATOM    201  O   GLU A  14      28.762  40.441  42.656  1.00  0.00           O
ATOM    202  N   GLU A  15      30.261  42.091  42.646  1.00  0.00           N
ATOM    203  HN  GLU A  15      31.172  42.432  42.886  1.00  0.00           H
ATOM    204  CA  GLU A  15      29.271  43.062  42.426  1.00  0.00           C
ATOM    205  HA  GLU A  15      28.251  42.722  42.396  1.00  0.00           H
ATOM    206  CB  GLU A  15      29.322  44.121  43.576  1.00  0.00           C
ATOM    207  HB1 GLU A  15      28.451  44.802  43.436  1.00  0.00           H
ATOM    208  HB2 GLU A  15      30.282  44.682  43.596  1.00  0.00           H
ATOM    209  CG  GLU A  15      29.132  43.372  44.916  1.00  0.00           C
ATOM    210  HG1 GLU A  15      30.012  42.752  45.196  1.00  0.00           H
ATOM    211  HG2 GLU A  15      28.351  42.622  44.696  1.00  0.00           H
ATOM    212  CD  GLU A  15      28.841  44.321  46.056  1.00  0.00           C
ATOM    213  OE1 GLU A  15      27.882  44.161  46.806  1.00  0.00           O
ATOM    214  OE2 GLU A  15      29.762  45.181  46.266  1.00  0.00           O
ATOM    215  C   GLU A  15      29.662  43.752  41.166  1.00  0.00           C
ATOM    216  O   GLU A  15      30.812  44.282  40.936  1.00  0.00           O
ATOM    217  N   MET A  16      28.642  43.722  40.186  1.00  0.00           N
ATOM    218  HN  MET A  16      27.951  43.022  40.316  1.00  0.00           H
ATOM    219  CA  MET A  16      28.941  44.261  38.836  1.00  0.00           C
ATOM    220  HA  MET A  16      29.931  43.882  38.626  1.00  0.00           H
ATOM    221  CB  MET A  16      27.872  43.771  37.806  1.00  0.00           C
ATOM    222  HB1 MET A  16      28.172  44.021  36.766  1.00  0.00           H
ATOM    223  HB2 MET A  16      26.931  44.231  38.166  1.00  0.00           H
ATOM    224  CG  MET A  16      27.612  42.221  37.866  1.00  0.00           C
ATOM    225  HG1 MET A  16      26.752  41.891  37.236  1.00  0.00           H
ATOM    226  HG2 MET A  16      27.262  42.042  38.906  1.00  0.00           H
ATOM    227  SD  MET A  16      29.122  41.212  37.656  1.00  0.00           S
ATOM    228  CE  MET A  16      28.362  39.562  37.956  1.00  0.00           C
ATOM    229  HE1 MET A  16      27.982  39.652  38.996  1.00  0.00           H
ATOM    230  HE2 MET A  16      29.152  38.792  37.886  1.00  0.00           H
ATOM    231  HE3 MET A  16      27.552  39.492  37.196  1.00  0.00           H
ATOM    232  C   MET A  16      29.152  45.852  38.776  1.00  0.00           C
ATOM    233  O   MET A  16      28.312  46.562  39.196  1.00  0.00           O
ATOM    234  N   GLY A  17      30.222  46.431  38.136  1.00  0.00           N
ATOM    235  HN  GLY A  17      30.851  45.882  37.596  1.00  0.00           H
ATOM    236  CA  GLY A  17      30.361  47.871  38.126  1.00  0.00           C
ATOM    237  HA1 GLY A  17      30.642  48.102  39.146  1.00  0.00           H
ATOM    238  HA2 GLY A  17      29.431  48.282  37.756  1.00  0.00           H
ATOM    239  C   GLY A  17      31.351  48.432  37.226  1.00  0.00           C
ATOM    240  O   GLY A  17      31.662  47.861  36.186  1.00  0.00           O
ATOM    241  N   SER A  18      31.952  49.521  37.646  1.00  0.00           N
ATOM    242  HN  SER A  18      31.782  49.862  38.576  1.00  0.00           H
ATOM    243  CA  SER A  18      33.082  50.102  36.966  1.00  0.00           C
ATOM    244  HA  SER A  18      33.282  49.521  36.076  1.00  0.00           H
ATOM    245  CB  SER A  18      32.672  51.431  36.396  1.00  0.00           C
ATOM    246  HB1 SER A  18      32.222  52.001  37.246  1.00  0.00           H
ATOM    247  HB2 SER A  18      31.762  51.222  35.796  1.00  0.00           H
ATOM    248  OG  SER A  18      33.701  52.201  35.866  1.00  0.00           O
ATOM    249  HG1 SER A  18      34.242  52.602  36.556  1.00  0.00           H
ATOM    250  C   SER A  18      34.271  50.201  37.836  1.00  0.00           C
ATOM    251  O   SER A  18      34.201  50.562  39.006  1.00  0.00           O
ATOM    252  N   GLY A  19      35.451  49.942  37.236  1.00  0.00           N
ATOM    253  HN  GLY A  19      35.512  49.802  36.246  1.00  0.00           H
ATOM    254  CA  GLY A  19      36.762  49.902  37.976  1.00  0.00           C
ATOM    255  HA1 GLY A  19      37.371  49.371  37.266  1.00  0.00           H
ATOM    256  HA2 GLY A  19      36.672  49.361  38.906  1.00  0.00           H
ATOM    257  C   GLY A  19      37.252  51.292  38.296  1.00  0.00           C
ATOM    258  O   GLY A  19      36.422  52.172  38.626  1.00  0.00           O
ATOM    259  N   ASP A  20      38.572  51.572  38.226  1.00  0.00           N
ATOM    260  HN  ASP A  20      39.152  50.782  38.006  1.00  0.00           H
ATOM    261  CA  ASP A  20      39.222  52.752  38.796  1.00  0.00           C
ATOM    262  HA  ASP A  20      40.252  52.442  38.866  1.00  0.00           H
ATOM    263  CB  ASP A  20      39.071  53.972  37.856  1.00  0.00           C
ATOM    264  HB1 ASP A  20      38.032  54.382  37.826  1.00  0.00           H
ATOM    265  HB2 ASP A  20      39.292  53.671  36.816  1.00  0.00           H
ATOM    266  CG  ASP A  20      40.002  55.122  38.136  1.00  0.00           C
ATOM    267  OD1 ASP A  20      41.161  54.812  38.516  1.00  0.00           O
ATOM    268  OD2 ASP A  20      39.591  56.231  37.816  1.00  0.00           O
ATOM    269  C   ASP A  20      38.812  53.051  40.266  1.00  0.00           C
ATOM    270  O   ASP A  20      37.722  52.902  40.806  1.00  0.00           O
ATOM    271  N   TYS A  21      39.801  53.502  41.026  1.00  0.00           N
ATOM    272  HN  TYS A  21      40.722  53.562  40.636  1.00  0.00           H
ATOM    273  CA  TYS A  21      39.742  53.682  42.456  1.00  0.00           C
ATOM    274  HA  TYS A  21      39.141  52.892  42.886  1.00  0.00           H
ATOM    275  CB  TYS A  21      41.142  53.612  43.066  1.00  0.00           C
ATOM    276  HB1 TYS A  21      41.152  53.801  44.166  1.00  0.00           H
ATOM    277  HB2 TYS A  21      41.871  54.361  42.686  1.00  0.00           H
ATOM    278  CG  TYS A  21      41.672  52.232  42.826  1.00  0.00           C
ATOM    279  CD1 TYS A  21      41.282  51.171  43.606  1.00  0.00           C
ATOM    280  HD1 TYS A  21      40.441  51.352  44.266  1.00  0.00           H
ATOM    281  CD2 TYS A  21      42.661  52.021  41.876  1.00  0.00           C
ATOM    282  HD2 TYS A  21      43.051  52.841  41.296  1.00  0.00           H
ATOM    283  CE1 TYS A  21      41.782  49.942  43.496  1.00  0.00           C
ATOM    284  HE1 TYS A  21      41.431  49.132  44.126  1.00  0.00           H
ATOM    285  CE2 TYS A  21      43.362  50.732  41.896  1.00  0.00           C
ATOM    286  HE2 TYS A  21      44.181  50.511  41.226  1.00  0.00           H
ATOM    287  CZ  TYS A  21      42.892  49.721  42.696  1.00  0.00           C
ATOM    288  OH  TYS A  21      43.482  48.471  42.706  1.00  0.00           O
ATOM    289  S   TYS A  21      42.902  47.312  41.786  1.00  0.00           S
ATOM    290  O1  TYS A  21      42.981  47.871  40.446  1.00  0.00           O
ATOM    291  O2  TYS A  21      41.611  47.032  42.236  1.00  0.00           O
ATOM    292  O3  TYS A  21      43.822  46.201  42.066  1.00  0.00           O
ATOM    293  C   TYS A  21      39.201  55.072  42.816  1.00  0.00           C
ATOM    294  O   TYS A  21      39.532  56.101  42.146  1.00  0.00           O
ATOM    295  N   ASP A  22      38.341  55.132  43.866  1.00  0.00           N
ATOM    296  HN  ASP A  22      37.951  54.272  44.166  1.00  0.00           H
ATOM    297  CA  ASP A  22      37.722  56.292  44.456  1.00  0.00           C
ATOM    298  HA  ASP A  22      37.052  56.672  43.696  1.00  0.00           H
ATOM    299  CB  ASP A  22      37.012  55.891  45.836  1.00  0.00           C
ATOM    300  HB1 ASP A  22      36.411  56.632  46.416  1.00  0.00           H
ATOM    301  HB2 ASP A  22      37.712  55.462  46.586  1.00  0.00           H
ATOM    302  CG  ASP A  22      35.951  54.822  45.546  1.00  0.00           C
ATOM    303  OD1 ASP A  22      35.302  54.521  46.546  1.00  0.00           O
ATOM    304  OD2 ASP A  22      35.891  54.132  44.456  1.00  0.00           O
ATOM    305  C   ASP A  22      38.672  57.451  44.756  1.00  0.00           C
ATOM    306  O   ASP A  22      39.722  57.211  45.386  1.00  0.00           O
ATOM    307  N   SER A  23      38.312  58.661  44.356  1.00  0.00           N
ATOM    308  HN  SER A  23      37.532  58.692  43.746  1.00  0.00           H
ATOM    309  CA  SER A  23      39.071  59.882  44.456  1.00  0.00           C
ATOM    310  HA  SER A  23      40.051  59.552  44.146  1.00  0.00           H
ATOM    311  CB  SER A  23      38.451  60.891  43.466  1.00  0.00           C
ATOM    312  HB1 SER A  23      39.152  61.742  43.346  1.00  0.00           H
ATOM    313  HB2 SER A  23      37.552  61.271  43.986  1.00  0.00           H
ATOM    314  OG  SER A  23      38.142  60.422  42.146  1.00  0.00           O
ATOM    315  HG1 SER A  23      39.021  60.472  41.766  1.00  0.00           H
ATOM    316  C   SER A  23      39.201  60.422  45.876  1.00  0.00           C
ATOM    317  O   SER A  23      40.051  61.271  46.146  1.00  0.00           O
ATOM    318  N   MET A  24      38.402  59.862  46.766  1.00  0.00           N
ATOM    319  HN  MET A  24      37.861  59.091  46.446  1.00  0.00           H
ATOM    320  CA  MET A  24      38.332  60.271  48.186  1.00  0.00           C
ATOM    321  HA  MET A  24      38.102  61.332  48.206  1.00  0.00           H
ATOM    322  CB  MET A  24      37.172  59.602  48.866  1.00  0.00           C
ATOM    323  HB1 MET A  24      37.242  60.021  49.886  1.00  0.00           H
ATOM    324  HB2 MET A  24      37.222  58.542  49.206  1.00  0.00           H
ATOM    325  CG  MET A  24      35.771  60.082  48.356  1.00  0.00           C
ATOM    326  HG1 MET A  24      35.632  61.182  48.276  1.00  0.00           H
ATOM    327  HG2 MET A  24      35.012  59.721  49.086  1.00  0.00           H
ATOM    328  SD  MET A  24      35.321  59.371  46.736  1.00  0.00           S
ATOM    329  CE  MET A  24      34.352  60.492  45.766  1.00  0.00           C
ATOM    330  HE1 MET A  24      34.282  60.072  44.736  1.00  0.00           H
ATOM    331  HE2 MET A  24      34.801  61.502  45.706  1.00  0.00           H
ATOM    332  HE3 MET A  24      33.341  60.551  46.236  1.00  0.00           H
ATOM    333  C   MET A  24      39.672  60.091  48.826  1.00  0.00           C
ATOM    334  O   MET A  24      40.172  60.971  49.456  1.00  0.00           O
ATOM    335  N   LYS A  25      40.231  58.902  48.646  1.00  0.00           N
ATOM    336  HN  LYS A  25      39.792  58.282  47.986  1.00  0.00           H
ATOM    337  CA  LYS A  25      41.472  58.572  49.186  1.00  0.00           C
ATOM    338  HA  LYS A  25      42.042  59.441  49.476  1.00  0.00           H
ATOM    339  CB  LYS A  25      41.322  57.582  50.346  1.00  0.00           C
ATOM    340  HB1 LYS A  25      42.332  57.162  50.566  1.00  0.00           H
ATOM    341  HB2 LYS A  25      40.592  56.761  50.166  1.00  0.00           H
ATOM    342  CG  LYS A  25      40.912  58.191  51.666  1.00  0.00           C
ATOM    343  HG1 LYS A  25      39.871  58.542  51.516  1.00  0.00           H
ATOM    344  HG2 LYS A  25      41.611  59.042  51.786  1.00  0.00           H
ATOM    345  CD  LYS A  25      40.982  57.262  52.906  1.00  0.00           C
ATOM    346  HD1 LYS A  25      40.032  56.702  52.796  1.00  0.00           H
ATOM    347  HD2 LYS A  25      40.782  57.782  53.866  1.00  0.00           H
ATOM    348  CE  LYS A  25      42.192  56.322  53.026  1.00  0.00           C
ATOM    349  HE1 LYS A  25      42.382  55.691  52.126  1.00  0.00           H
ATOM    350  HE2 LYS A  25      42.102  55.761  53.986  1.00  0.00           H
ATOM    351  NZ  LYS A  25      43.461  57.151  53.146  1.00  0.00           N
ATOM    352  HZ1 LYS A  25      43.232  58.082  53.566  1.00  0.00           H
ATOM    353  HZ2 LYS A  25      43.962  57.372  52.266  1.00  0.00           H
ATOM    354  HZ3 LYS A  25      44.152  56.572  53.666  1.00  0.00           H
ATOM    355  C   LYS A  25      42.402  57.931  48.196  1.00  0.00           C
ATOM    356  O   LYS A  25      42.071  56.922  47.636  1.00  0.00           O
ATOM    357  N   GLU A  26      43.632  58.482  47.956  1.00  0.00           N
ATOM    358  HN  GLU A  26      44.051  59.191  48.516  1.00  0.00           H
ATOM    359  CA  GLU A  26      44.272  58.162  46.786  1.00  0.00           C
ATOM    360  HA  GLU A  26      43.562  57.812  46.056  1.00  0.00           H
ATOM    361  CB  GLU A  26      44.911  59.451  46.176  1.00  0.00           C
ATOM    362  HB1 GLU A  26      45.751  59.862  46.776  1.00  0.00           H
ATOM    363  HB2 GLU A  26      44.082  60.192  46.156  1.00  0.00           H
ATOM    364  CG  GLU A  26      45.492  59.212  44.776  1.00  0.00           C
ATOM    365  HG1 GLU A  26      44.721  58.801  44.086  1.00  0.00           H
ATOM    366  HG2 GLU A  26      46.322  58.471  44.756  1.00  0.00           H
ATOM    367  CD  GLU A  26      45.971  60.382  44.046  1.00  0.00           C
ATOM    368  OE1 GLU A  26      45.172  61.322  43.776  1.00  0.00           O
ATOM    369  OE2 GLU A  26      47.132  60.371  43.726  1.00  0.00           O
ATOM    370  C   GLU A  26      45.352  57.122  47.106  1.00  0.00           C
ATOM    371  O   GLU A  26      46.002  57.292  48.156  1.00  0.00           O
ATOM    372  N   PRO A  27      45.571  56.031  46.386  1.00  0.00           N
ATOM    373  CD  PRO A  27      44.571  55.411  45.466  1.00  0.00           C
ATOM    374  HD1 PRO A  27      44.562  56.052  44.556  1.00  0.00           H
ATOM    375  HD2 PRO A  27      43.612  55.282  46.016  1.00  0.00           H
ATOM    376  CA  PRO A  27      46.801  55.312  46.536  1.00  0.00           C
ATOM    377  HA  PRO A  27      46.702  54.802  47.486  1.00  0.00           H
ATOM    378  CB  PRO A  27      46.812  54.371  45.366  1.00  0.00           C
ATOM    379  HB1 PRO A  27      47.332  53.412  45.546  1.00  0.00           H
ATOM    380  HB2 PRO A  27      47.242  54.911  44.486  1.00  0.00           H
ATOM    381  CG  PRO A  27      45.341  54.181  45.156  1.00  0.00           C
ATOM    382  HG1 PRO A  27      45.012  54.051  44.096  1.00  0.00           H
ATOM    383  HG2 PRO A  27      45.042  53.302  45.756  1.00  0.00           H
ATOM    384  C   PRO A  27      48.172  56.072  46.726  1.00  0.00           C
ATOM    385  O   PRO A  27      48.321  57.112  46.066  1.00  0.00           O
ATOM    386  N   CYS A  28      49.091  55.672  47.566  1.00  0.00           N
ATOM    387  HN  CYS A  28      49.032  54.851  48.126  1.00  0.00           H
ATOM    388  CA  CYS A  28      50.411  56.352  47.556  1.00  0.00           C
ATOM    389  HA  CYS A  28      50.641  56.731  46.566  1.00  0.00           H
ATOM    390  CB  CYS A  28      50.472  57.572  48.486  1.00  0.00           C
ATOM    391  HB1 CYS A  28      49.532  58.152  48.376  1.00  0.00           H
ATOM    392  HB2 CYS A  28      51.212  58.292  48.076  1.00  0.00           H
ATOM    393  SG  CYS A  28      50.792  57.312  50.256  1.00  0.00           S
ATOM    394  C   CYS A  28      51.591  55.441  47.706  1.00  0.00           C
ATOM    395  O   CYS A  28      51.551  54.342  48.256  1.00  0.00           O
ATOM    396  N   PHE A  29      52.752  56.031  47.276  1.00  0.00           N
ATOM    397  HN  PHE A  29      52.742  56.852  46.716  1.00  0.00           H
ATOM    398  CA  PHE A  29      54.012  55.301  47.466  1.00  0.00           C
ATOM    399  HA  PHE A  29      54.021  54.412  48.076  1.00  0.00           H
ATOM    400  CB  PHE A  29      54.521  54.942  46.056  1.00  0.00           C
ATOM    401  HB1 PHE A  29      54.771  55.852  45.476  1.00  0.00           H
ATOM    402  HB2 PHE A  29      53.801  54.312  45.506  1.00  0.00           H
ATOM    403  CG  PHE A  29      55.761  54.062  46.256  1.00  0.00           C
ATOM    404  CD1 PHE A  29      55.511  52.681  46.426  1.00  0.00           C
ATOM    405  HD1 PHE A  29      54.562  52.192  46.316  1.00  0.00           H
ATOM    406  CE1 PHE A  29      56.572  51.761  46.716  1.00  0.00           C
ATOM    407  HE1 PHE A  29      56.332  50.712  46.746  1.00  0.00           H
ATOM    408  CZ  PHE A  29      57.892  52.351  46.986  1.00  0.00           C
ATOM    409  HZ  PHE A  29      58.661  51.672  47.306  1.00  0.00           H
ATOM    410  CD2 PHE A  29      57.011  54.602  46.426  1.00  0.00           C
ATOM    411  HD2 PHE A  29      57.322  55.632  46.336  1.00  0.00           H
ATOM    412  CE2 PHE A  29      58.051  53.812  46.836  1.00  0.00           C
ATOM    413  HE2 PHE A  29      59.042  54.172  47.056  1.00  0.00           H
ATOM    414  C   PHE A  29      54.902  56.262  48.176  1.00  0.00           C
ATOM    415  O   PHE A  29      55.152  57.362  47.716  1.00  0.00           O
ATOM    416  N   ARG A  30      55.322  55.841  49.326  1.00  0.00           N
ATOM    417  HN  ARG A  30      55.152  54.932  49.686  1.00  0.00           H
ATOM    418  CA  ARG A  30      56.252  56.521  50.126  1.00  0.00           C
ATOM    419  HA  ARG A  30      56.442  57.492  49.686  1.00  0.00           H
ATOM    420  CB  ARG A  30      55.782  56.731  51.566  1.00  0.00           C
ATOM    421  HB1 ARG A  30      56.602  57.221  52.136  1.00  0.00           H
ATOM    422  HB2 ARG A  30      55.681  55.751  52.076  1.00  0.00           H
ATOM    423  CG  ARG A  30      54.492  57.551  51.726  1.00  0.00           C
ATOM    424  HG1 ARG A  30      54.231  57.572  52.806  1.00  0.00           H
ATOM    425  HG2 ARG A  30      53.671  56.962  51.246  1.00  0.00           H
ATOM    426  CD  ARG A  30      54.441  58.942  51.326  1.00  0.00           C
ATOM    427  HD1 ARG A  30      53.442  59.412  51.366  1.00  0.00           H
ATOM    428  HD2 ARG A  30      54.822  59.091  50.286  1.00  0.00           H
ATOM    429  NE  ARG A  30      55.271  59.662  52.386  1.00  0.00           N
ATOM    430  HE  ARG A  30      55.542  59.191  53.226  1.00  0.00           H
ATOM    431  CZ  ARG A  30      55.462  60.951  52.476  1.00  0.00           C
ATOM    432  NH1 ARG A  30      55.091  61.712  51.476  1.00  0.00           N
ATOM    433 1HH1 ARG A  30      55.212  62.701  51.536  1.00  0.00           H
ATOM    434 2HH1 ARG A  30      54.692  61.352  50.636  1.00  0.00           H
ATOM    435  NH2 ARG A  30      55.942  61.602  53.536  1.00  0.00           N
ATOM    436 1HH2 ARG A  30      56.152  61.091  54.376  1.00  0.00           H
ATOM    437 2HH2 ARG A  30      56.101  62.582  53.456  1.00  0.00           H
ATOM    438  C   ARG A  30      57.602  55.841  50.286  1.00  0.00           C
ATOM    439  O   ARG A  30      57.611  54.612  50.276  1.00  0.00           O
ATOM    440  N   GLU A  31      58.701  56.582  50.346  1.00  0.00           N
ATOM    441  HN  GLU A  31      58.762  57.582  50.366  1.00  0.00           H
ATOM    442  CA  GLU A  31      60.002  56.012  50.016  1.00  0.00           C
ATOM    443  HA  GLU A  31      59.932  55.042  49.536  1.00  0.00           H
ATOM    444  CB  GLU A  31      60.771  57.071  49.126  1.00  0.00           C
ATOM    445  HB1 GLU A  31      61.871  57.221  49.176  1.00  0.00           H
ATOM    446  HB2 GLU A  31      60.441  58.111  49.316  1.00  0.00           H
ATOM    447  CG  GLU A  31      60.431  56.672  47.616  1.00  0.00           C
ATOM    448  HG1 GLU A  31      59.342  56.792  47.436  1.00  0.00           H
ATOM    449  HG2 GLU A  31      60.681  55.611  47.386  1.00  0.00           H
ATOM    450  CD  GLU A  31      61.142  57.532  46.616  1.00  0.00           C
ATOM    451  OE1 GLU A  31      60.751  58.682  46.366  1.00  0.00           O
ATOM    452  OE2 GLU A  31      62.132  56.962  45.976  1.00  0.00           O
ATOM    453  C   GLU A  31      60.912  55.662  51.246  1.00  0.00           C
ATOM    454  O   GLU A  31      61.392  56.542  52.006  1.00  0.00           O
ATOM    455  N   GLU A  32      61.062  54.352  51.416  1.00  0.00           N
ATOM    456  HN  GLU A  32      60.332  53.792  51.026  1.00  0.00           H
ATOM    457  CA  GLU A  32      61.871  53.712  52.456  1.00  0.00           C
ATOM    458  HA  GLU A  32      61.751  54.272  53.376  1.00  0.00           H
ATOM    459  CB  GLU A  32      61.492  52.221  52.616  1.00  0.00           C
ATOM    460  HB1 GLU A  32      62.242  51.712  53.256  1.00  0.00           H
ATOM    461  HB2 GLU A  32      61.602  51.712  51.636  1.00  0.00           H
ATOM    462  CG  GLU A  32      60.051  51.962  53.196  1.00  0.00           C
ATOM    463  HG1 GLU A  32      59.851  50.882  53.006  1.00  0.00           H
ATOM    464  HG2 GLU A  32      59.292  52.661  52.806  1.00  0.00           H
ATOM    465  CD  GLU A  32      60.062  52.141  54.656  1.00  0.00           C
ATOM    466  OE1 GLU A  32      60.672  53.141  55.116  1.00  0.00           O
ATOM    467  OE2 GLU A  32      59.501  51.301  55.416  1.00  0.00           O
ATOM    468  C   GLU A  32      63.372  53.771  52.256  1.00  0.00           C
ATOM    469  O   GLU A  32      63.892  53.502  51.136  1.00  0.00           O
ATOM    470  N   ASN A  33      64.082  54.002  53.336  1.00  0.00           N
ATOM    471  HN  ASN A  33      63.622  54.021  54.216  1.00  0.00           H
ATOM    472  CA  ASN A  33      65.572  54.012  53.316  1.00  0.00           C
ATOM    473  HA  ASN A  33      65.901  54.212  52.306  1.00  0.00           H
ATOM    474  CB  ASN A  33      66.112  55.262  54.046  1.00  0.00           C
ATOM    475  HB1 ASN A  33      65.731  55.361  55.076  1.00  0.00           H
ATOM    476  HB2 ASN A  33      65.602  56.132  53.586  1.00  0.00           H
ATOM    477  CG  ASN A  33      67.661  55.422  54.226  1.00  0.00           C
ATOM    478  OD1 ASN A  33      68.411  54.422  54.146  1.00  0.00           O
ATOM    479  ND2 ASN A  33      68.091  56.681  54.356  1.00  0.00           N
ATOM    480 1HD2 ASN A  33      69.091  56.742  54.376  1.00  0.00           H
ATOM    481 2HD2 ASN A  33      67.422  57.341  54.676  1.00  0.00           H
ATOM    482  C   ASN A  33      66.091  52.692  53.796  1.00  0.00           C
ATOM    483  O   ASN A  33      66.051  52.402  55.026  1.00  0.00           O
ATOM    484  N   ALA A  34      66.701  51.962  52.856  1.00  0.00           N
ATOM    485  HN  ALA A  34      66.771  52.162  51.876  1.00  0.00           H
ATOM    486  CA  ALA A  34      67.401  50.742  53.196  1.00  0.00           C
ATOM    487  HA  ALA A  34      66.731  49.992  53.576  1.00  0.00           H
ATOM    488  CB  ALA A  34      68.021  50.282  51.896  1.00  0.00           C
ATOM    489  HB1 ALA A  34      67.232  50.072  51.146  1.00  0.00           H
ATOM    490  HB2 ALA A  34      68.602  49.342  52.066  1.00  0.00           H
ATOM    491  HB3 ALA A  34      68.682  51.042  51.436  1.00  0.00           H
ATOM    492  C   ALA A  34      68.572  50.742  54.276  1.00  0.00           C
ATOM    493  O   ALA A  34      68.542  49.942  55.226  1.00  0.00           O
ATOM    494  N   ASN A  35      69.591  51.632  54.266  1.00  0.00           N
ATOM    495  HN  ASN A  35      69.782  52.281  53.526  1.00  0.00           H
ATOM    496  CA  ASN A  35      70.621  51.832  55.266  1.00  0.00           C
ATOM    497  HA  ASN A  35      71.161  50.891  55.286  1.00  0.00           H
ATOM    498  CB  ASN A  35      71.661  52.892  54.836  1.00  0.00           C
ATOM    499  HB1 ASN A  35      72.352  53.092  55.676  1.00  0.00           H
ATOM    500  HB2 ASN A  35      71.122  53.792  54.486  1.00  0.00           H
ATOM    501  CG  ASN A  35      72.512  52.451  53.696  1.00  0.00           C
ATOM    502  OD1 ASN A  35      72.362  51.361  53.156  1.00  0.00           O
ATOM    503  ND2 ASN A  35      73.462  53.321  53.296  1.00  0.00           N
ATOM    504 1HD2 ASN A  35      74.212  53.032  52.696  1.00  0.00           H
ATOM    505 2HD2 ASN A  35      73.492  54.222  53.736  1.00  0.00           H
ATOM    506  C   ASN A  35      70.032  52.132  56.526  1.00  0.00           C
ATOM    507  O   ASN A  35      70.422  51.642  57.596  1.00  0.00           O
ATOM    508  N   PHE A  36      68.981  52.981  56.546  1.00  0.00           N
ATOM    509  HN  PHE A  36      68.551  53.261  55.696  1.00  0.00           H
ATOM    510  CA  PHE A  36      68.301  53.312  57.786  1.00  0.00           C
ATOM    511  HA  PHE A  36      69.142  53.582  58.416  1.00  0.00           H
ATOM    512  CB  PHE A  36      67.362  54.562  57.616  1.00  0.00           C
ATOM    513  HB1 PHE A  36      66.582  54.202  56.906  1.00  0.00           H
ATOM    514  HB2 PHE A  36      67.882  55.431  57.176  1.00  0.00           H
ATOM    515  CG  PHE A  36      66.551  54.882  58.846  1.00  0.00           C
ATOM    516  CD1 PHE A  36      65.262  54.342  58.926  1.00  0.00           C
ATOM    517  HD1 PHE A  36      64.801  53.832  58.096  1.00  0.00           H
ATOM    518  CE1 PHE A  36      64.441  54.662  60.026  1.00  0.00           C
ATOM    519  HE1 PHE A  36      63.471  54.202  60.136  1.00  0.00           H
ATOM    520  CZ  PHE A  36      64.992  55.551  61.006  1.00  0.00           C
ATOM    521  HZ  PHE A  36      64.371  55.932  61.806  1.00  0.00           H
ATOM    522  CD2 PHE A  36      67.021  55.841  59.756  1.00  0.00           C
ATOM    523  HD2 PHE A  36      67.962  56.352  59.636  1.00  0.00           H
ATOM    524  CE2 PHE A  36      66.212  56.212  60.876  1.00  0.00           C
ATOM    525  HE2 PHE A  36      66.712  56.842  61.586  1.00  0.00           H
ATOM    526  C   PHE A  36      67.652  52.091  58.426  1.00  0.00           C
ATOM    527  O   PHE A  36      67.792  51.742  59.626  1.00  0.00           O
ATOM    528  N   ASN A  37      66.932  51.292  57.586  1.00  0.00           N
ATOM    529  HN  ASN A  37      66.962  51.602  56.636  1.00  0.00           H
ATOM    530  CA  ASN A  37      66.442  50.002  58.006  1.00  0.00           C
ATOM    531  HA  ASN A  37      65.922  50.212  58.926  1.00  0.00           H
ATOM    532  CB  ASN A  37      65.432  49.431  56.986  1.00  0.00           C
ATOM    533  HB1 ASN A  37      65.152  48.372  57.166  1.00  0.00           H
ATOM    534  HB2 ASN A  37      65.892  49.391  55.976  1.00  0.00           H
ATOM    535  CG  ASN A  37      64.042  50.142  57.016  1.00  0.00           C
ATOM    536  OD1 ASN A  37      63.432  50.371  58.086  1.00  0.00           O
ATOM    537  ND2 ASN A  37      63.562  50.462  55.826  1.00  0.00           N
ATOM    538 1HD2 ASN A  37      62.752  51.042  55.776  1.00  0.00           H
ATOM    539 2HD2 ASN A  37      64.082  50.242  55.006  1.00  0.00           H
ATOM    540  C   ASN A  37      67.392  48.972  58.326  1.00  0.00           C
ATOM    541  O   ASN A  37      67.271  48.341  59.366  1.00  0.00           O
ATOM    542  N   LYS A  38      68.462  48.782  57.536  1.00  0.00           N
ATOM    543  HN  LYS A  38      68.542  49.251  56.656  1.00  0.00           H
ATOM    544  CA  LYS A  38      69.371  47.611  57.706  1.00  0.00           C
ATOM    545  HA  LYS A  38      68.801  46.972  58.356  1.00  0.00           H
ATOM    546  CB  LYS A  38      69.542  46.812  56.366  1.00  0.00           C
ATOM    547  HB1 LYS A  38      70.032  45.872  56.706  1.00  0.00           H
ATOM    548  HB2 LYS A  38      70.172  47.382  55.656  1.00  0.00           H
ATOM    549  CG  LYS A  38      68.212  46.492  55.756  1.00  0.00           C
ATOM    550  HG1 LYS A  38      67.492  47.302  55.516  1.00  0.00           H
ATOM    551  HG2 LYS A  38      67.742  45.792  56.476  1.00  0.00           H
ATOM    552  CD  LYS A  38      68.362  45.611  54.466  1.00  0.00           C
ATOM    553  HD1 LYS A  38      67.451  44.972  54.476  1.00  0.00           H
ATOM    554  HD2 LYS A  38      69.251  44.951  54.616  1.00  0.00           H
ATOM    555  CE  LYS A  38      68.581  46.422  53.126  1.00  0.00           C
ATOM    556  HE1 LYS A  38      69.502  47.021  53.306  1.00  0.00           H
ATOM    557  HE2 LYS A  38      67.771  47.132  52.866  1.00  0.00           H
ATOM    558  NZ  LYS A  38      68.831  45.551  51.986  1.00  0.00           N
ATOM    559  HZ1 LYS A  38      68.021  45.301  51.386  1.00  0.00           H
ATOM    560  HZ2 LYS A  38      69.422  44.701  52.116  1.00  0.00           H
ATOM    561  HZ3 LYS A  38      69.432  46.142  51.376  1.00  0.00           H
ATOM    562  C   LYS A  38      70.682  47.812  58.346  1.00  0.00           C
ATOM    563  O   LYS A  38      71.361  46.832  58.776  1.00  0.00           O
ATOM    564  N   ILE A  39      71.072  49.042  58.436  1.00  0.00           N
ATOM    565  HN  ILE A  39      70.441  49.762  58.166  1.00  0.00           H
ATOM    566  CA  ILE A  39      72.331  49.451  59.096  1.00  0.00           C
ATOM    567  HA  ILE A  39      72.911  48.591  59.386  1.00  0.00           H
ATOM    568  CB  ILE A  39      73.331  50.222  58.176  1.00  0.00           C
ATOM    569  HB  ILE A  39      73.001  51.282  58.136  1.00  0.00           H
ATOM    570  CG2 ILE A  39      74.732  50.242  58.896  1.00  0.00           C
ATOM    571 1HG2 ILE A  39      75.322  50.982  58.306  1.00  0.00           H
ATOM    572 2HG2 ILE A  39      75.252  49.261  58.906  1.00  0.00           H
ATOM    573 3HG2 ILE A  39      74.712  50.652  59.936  1.00  0.00           H
ATOM    574  CG1 ILE A  39      73.331  49.672  56.706  1.00  0.00           C
ATOM    575 1HG1 ILE A  39      72.352  49.792  56.196  1.00  0.00           H
ATOM    576 2HG1 ILE A  39      73.612  48.612  56.886  1.00  0.00           H
ATOM    577  CD  ILE A  39      74.382  50.462  55.806  1.00  0.00           C
ATOM    578  HD1 ILE A  39      74.301  49.992  54.796  1.00  0.00           H
ATOM    579  HD2 ILE A  39      75.432  50.501  56.166  1.00  0.00           H
ATOM    580  HD3 ILE A  39      74.062  51.521  55.826  1.00  0.00           H
ATOM    581  C   ILE A  39      72.072  50.242  60.316  1.00  0.00           C
ATOM    582  O   ILE A  39      72.572  49.841  61.426  1.00  0.00           O
ATOM    583  N   PHE A  40      71.301  51.352  60.266  1.00  0.00           N
ATOM    584  HN  PHE A  40      71.062  51.642  59.346  1.00  0.00           H
ATOM    585  CA  PHE A  40      70.871  52.141  61.446  1.00  0.00           C
ATOM    586  HA  PHE A  40      71.782  52.411  61.946  1.00  0.00           H
ATOM    587  CB  PHE A  40      70.271  53.552  61.016  1.00  0.00           C
ATOM    588  HB1 PHE A  40      69.371  53.482  60.366  1.00  0.00           H
ATOM    589  HB2 PHE A  40      70.951  54.032  60.286  1.00  0.00           H
ATOM    590  CG  PHE A  40      69.962  54.602  62.046  1.00  0.00           C
ATOM    591  CD1 PHE A  40      68.782  54.472  62.656  1.00  0.00           C
ATOM    592  HD1 PHE A  40      68.141  53.622  62.496  1.00  0.00           H
ATOM    593  CE1 PHE A  40      68.292  55.371  63.686  1.00  0.00           C
ATOM    594  HE1 PHE A  40      67.312  55.252  64.116  1.00  0.00           H
ATOM    595  CZ  PHE A  40      69.111  56.472  64.026  1.00  0.00           C
ATOM    596  HZ  PHE A  40      68.651  57.221  64.646  1.00  0.00           H
ATOM    597  CD2 PHE A  40      70.792  55.681  62.446  1.00  0.00           C
ATOM    598  HD2 PHE A  40      71.742  55.732  61.936  1.00  0.00           H
ATOM    599  CE2 PHE A  40      70.301  56.642  63.306  1.00  0.00           C
ATOM    600  HE2 PHE A  40      70.951  57.472  63.566  1.00  0.00           H
ATOM    601  C   PHE A  40      70.132  51.382  62.566  1.00  0.00           C
ATOM    602  O   PHE A  40      70.521  51.402  63.736  1.00  0.00           O
ATOM    603  N   LEU A  41      69.051  50.681  62.186  1.00  0.00           N
ATOM    604  HN  LEU A  41      68.782  50.792  61.236  1.00  0.00           H
ATOM    605  CA  LEU A  41      68.152  49.981  63.146  1.00  0.00           C
ATOM    606  HA  LEU A  41      68.062  50.771  63.876  1.00  0.00           H
ATOM    607  CB  LEU A  41      66.712  49.711  62.636  1.00  0.00           C
ATOM    608  HB1 LEU A  41      66.151  49.012  63.286  1.00  0.00           H
ATOM    609  HB2 LEU A  41      66.862  49.282  61.616  1.00  0.00           H
ATOM    610  CG  LEU A  41      65.812  50.942  62.456  1.00  0.00           C
ATOM    611  HG  LEU A  41      66.252  51.801  61.896  1.00  0.00           H
ATOM    612  CD1 LEU A  41      64.502  50.481  61.656  1.00  0.00           C
ATOM    613 1HD1 LEU A  41      63.942  49.802  62.336  1.00  0.00           H
ATOM    614 2HD1 LEU A  41      64.812  49.962  60.726  1.00  0.00           H
ATOM    615 3HD1 LEU A  41      63.782  51.312  61.466  1.00  0.00           H
ATOM    616  CD2 LEU A  41      65.511  51.562  63.846  1.00  0.00           C
ATOM    617 1HD2 LEU A  41      65.051  50.802  64.506  1.00  0.00           H
ATOM    618 2HD2 LEU A  41      64.771  52.382  63.726  1.00  0.00           H
ATOM    619 3HD2 LEU A  41      66.492  51.832  64.296  1.00  0.00           H
ATOM    620  C   LEU A  41      68.852  48.771  63.766  1.00  0.00           C
ATOM    621  O   LEU A  41      68.762  48.671  64.996  1.00  0.00           O
ATOM    622  N   PRO A  42      69.581  47.861  63.136  1.00  0.00           N
ATOM    623  CD  PRO A  42      69.382  47.451  61.756  1.00  0.00           C
ATOM    624  HD1 PRO A  42      70.072  47.931  61.026  1.00  0.00           H
ATOM    625  HD2 PRO A  42      68.341  47.562  61.376  1.00  0.00           H
ATOM    626  CA  PRO A  42      70.411  46.801  63.776  1.00  0.00           C
ATOM    627  HA  PRO A  42      69.822  46.122  64.376  1.00  0.00           H
ATOM    628  CB  PRO A  42      70.982  46.021  62.616  1.00  0.00           C
ATOM    629  HB1 PRO A  42      71.361  44.992  62.786  1.00  0.00           H
ATOM    630  HB2 PRO A  42      71.751  46.582  62.036  1.00  0.00           H
ATOM    631  CG  PRO A  42      69.771  45.942  61.726  1.00  0.00           C
ATOM    632  HG1 PRO A  42      69.971  45.472  60.736  1.00  0.00           H
ATOM    633  HG2 PRO A  42      69.032  45.252  62.166  1.00  0.00           H
ATOM    634  C   PRO A  42      71.591  47.392  64.626  1.00  0.00           C
ATOM    635  O   PRO A  42      71.862  46.812  65.696  1.00  0.00           O
ATOM    636  N   THR A  43      72.102  48.622  64.186  1.00  0.00           N
ATOM    637  HN  THR A  43      71.801  49.172  63.406  1.00  0.00           H
ATOM    638  CA  THR A  43      73.032  49.301  65.076  1.00  0.00           C
ATOM    639  HA  THR A  43      73.791  48.582  65.316  1.00  0.00           H
ATOM    640  CB  THR A  43      73.691  50.511  64.386  1.00  0.00           C
ATOM    641  HB  THR A  43      72.922  51.231  64.036  1.00  0.00           H
ATOM    642  OG1 THR A  43      74.481  50.172  63.266  1.00  0.00           O
ATOM    643  HG1 THR A  43      73.872  49.832  62.596  1.00  0.00           H
ATOM    644  CG2 THR A  43      74.782  51.072  65.276  1.00  0.00           C
ATOM    645 1HG2 THR A  43      75.422  51.812  64.746  1.00  0.00           H
ATOM    646 2HG2 THR A  43      75.472  50.252  65.546  1.00  0.00           H
ATOM    647 3HG2 THR A  43      74.441  51.611  66.186  1.00  0.00           H
ATOM    648  C   THR A  43      72.382  49.792  66.316  1.00  0.00           C
ATOM    649  O   THR A  43      72.861  49.701  67.476  1.00  0.00           O
ATOM    650  N   ILE A  44      71.112  50.371  66.196  1.00  0.00           N
ATOM    651  HN  ILE A  44      70.752  50.602  65.296  1.00  0.00           H
ATOM    652  CA  ILE A  44      70.262  50.751  67.336  1.00  0.00           C
ATOM    653  HA  ILE A  44      70.871  51.431  67.906  1.00  0.00           H
ATOM    654  CB  ILE A  44      68.992  51.642  66.866  1.00  0.00           C
ATOM    655  HB  ILE A  44      68.841  51.301  65.826  1.00  0.00           H
ATOM    656  CG2 ILE A  44      67.701  51.532  67.706  1.00  0.00           C
ATOM    657 1HG2 ILE A  44      66.962  52.211  67.246  1.00  0.00           H
ATOM    658 2HG2 ILE A  44      67.841  51.812  68.766  1.00  0.00           H
ATOM    659 3HG2 ILE A  44      67.232  50.522  67.626  1.00  0.00           H
ATOM    660  CG1 ILE A  44      69.362  53.111  66.906  1.00  0.00           C
ATOM    661 1HG1 ILE A  44      69.581  53.451  67.936  1.00  0.00           H
ATOM    662 2HG1 ILE A  44      68.502  53.731  66.556  1.00  0.00           H
ATOM    663  CD  ILE A  44      70.532  53.622  65.936  1.00  0.00           C
ATOM    664  HD1 ILE A  44      70.682  54.692  66.186  1.00  0.00           H
ATOM    665  HD2 ILE A  44      70.201  53.382  64.906  1.00  0.00           H
ATOM    666  HD3 ILE A  44      71.512  53.102  66.026  1.00  0.00           H
ATOM    667  C   ILE A  44      69.812  49.651  68.266  1.00  0.00           C
ATOM    668  O   ILE A  44      69.892  49.651  69.486  1.00  0.00           O
ATOM    669  N   TYR A  45      69.322  48.572  67.606  1.00  0.00           N
ATOM    670  HN  TYR A  45      69.172  48.742  66.636  1.00  0.00           H
ATOM    671  CA  TYR A  45      69.082  47.332  68.216  1.00  0.00           C
ATOM    672  HA  TYR A  45      68.492  47.542  69.096  1.00  0.00           H
ATOM    673  CB  TYR A  45      68.271  46.332  67.296  1.00  0.00           C
ATOM    674  HB1 TYR A  45      67.882  45.641  68.076  1.00  0.00           H
ATOM    675  HB2 TYR A  45      68.902  45.862  66.516  1.00  0.00           H
ATOM    676  CG  TYR A  45      67.132  46.931  66.726  1.00  0.00           C
ATOM    677  CD1 TYR A  45      66.301  47.812  67.436  1.00  0.00           C
ATOM    678  HD1 TYR A  45      66.562  48.321  68.346  1.00  0.00           H
ATOM    679  CE1 TYR A  45      65.111  48.312  66.816  1.00  0.00           C
ATOM    680  HE1 TYR A  45      64.472  48.962  67.386  1.00  0.00           H
ATOM    681  CZ  TYR A  45      64.642  47.742  65.556  1.00  0.00           C
ATOM    682  OH  TYR A  45      63.502  48.181  65.096  1.00  0.00           O
ATOM    683  HH  TYR A  45      63.022  48.712  65.736  1.00  0.00           H
ATOM    684  CD2 TYR A  45      66.652  46.481  65.506  1.00  0.00           C
ATOM    685  HD2 TYR A  45      67.252  45.672  65.106  1.00  0.00           H
ATOM    686  CE2 TYR A  45      65.462  46.931  64.866  1.00  0.00           C
ATOM    687  HE2 TYR A  45      65.181  46.582  63.886  1.00  0.00           H
ATOM    688  C   TYR A  45      70.352  46.691  68.876  1.00  0.00           C
ATOM    689  O   TYR A  45      70.292  46.082  69.966  1.00  0.00           O
ATOM    690  N   SER A  46      71.582  46.861  68.316  1.00  0.00           N
ATOM    691  HN  SER A  46      71.701  47.252  67.406  1.00  0.00           H
ATOM    692  CA  SER A  46      72.782  46.481  68.996  1.00  0.00           C
ATOM    693  HA  SER A  46      72.541  45.542  69.446  1.00  0.00           H
ATOM    694  CB  SER A  46      73.902  46.182  68.056  1.00  0.00           C
ATOM    695  HB1 SER A  46      74.792  45.992  68.696  1.00  0.00           H
ATOM    696  HB2 SER A  46      74.102  47.112  67.486  1.00  0.00           H
ATOM    697  OG  SER A  46      73.672  45.142  67.076  1.00  0.00           O
ATOM    698  HG1 SER A  46      72.852  45.352  66.636  1.00  0.00           H
ATOM    699  C   SER A  46      73.112  47.281  70.186  1.00  0.00           C
ATOM    700  O   SER A  46      73.432  46.712  71.236  1.00  0.00           O
ATOM    701  N   ILE A  47      72.972  48.642  70.076  1.00  0.00           N
ATOM    702  HN  ILE A  47      72.792  49.082  69.206  1.00  0.00           H
ATOM    703  CA  ILE A  47      73.201  49.532  71.226  1.00  0.00           C
ATOM    704  HA  ILE A  47      74.201  49.212  71.486  1.00  0.00           H
ATOM    705  CB  ILE A  47      73.082  51.091  70.916  1.00  0.00           C
ATOM    706  HB  ILE A  47      72.062  51.242  70.506  1.00  0.00           H
ATOM    707  CG2 ILE A  47      73.161  51.941  72.226  1.00  0.00           C
ATOM    708 1HG2 ILE A  47      73.121  52.992  71.886  1.00  0.00           H
ATOM    709 2HG2 ILE A  47      74.132  51.712  72.716  1.00  0.00           H
ATOM    710 3HG2 ILE A  47      72.312  51.782  72.926  1.00  0.00           H
ATOM    711  CG1 ILE A  47      74.182  51.591  69.936  1.00  0.00           C
ATOM    712 1HG1 ILE A  47      74.332  50.732  69.256  1.00  0.00           H
ATOM    713 2HG1 ILE A  47      75.152  51.782  70.436  1.00  0.00           H
ATOM    714  CD  ILE A  47      73.752  52.701  68.976  1.00  0.00           C
ATOM    715  HD1 ILE A  47      72.892  52.302  68.406  1.00  0.00           H
ATOM    716  HD2 ILE A  47      74.532  52.952  68.226  1.00  0.00           H
ATOM    717  HD3 ILE A  47      73.551  53.682  69.476  1.00  0.00           H
ATOM    718  C   ILE A  47      72.341  49.202  72.426  1.00  0.00           C
ATOM    719  O   ILE A  47      72.801  48.902  73.486  1.00  0.00           O
ATOM    720  N   ILE A  48      70.971  49.091  72.126  1.00  0.00           N
ATOM    721  HN  ILE A  48      70.722  49.412  71.216  1.00  0.00           H
ATOM    722  CA  ILE A  48      69.971  48.742  73.126  1.00  0.00           C
ATOM    723  HA  ILE A  48      70.201  49.382  73.966  1.00  0.00           H
ATOM    724  CB  ILE A  48      68.542  48.951  72.686  1.00  0.00           C
ATOM    725  HB  ILE A  48      68.362  48.331  71.786  1.00  0.00           H
ATOM    726  CG2 ILE A  48      67.422  48.471  73.636  1.00  0.00           C
ATOM    727 1HG2 ILE A  48      67.672  47.411  73.836  1.00  0.00           H
ATOM    728 2HG2 ILE A  48      66.442  48.531  73.116  1.00  0.00           H
ATOM    729 3HG2 ILE A  48      67.451  48.872  74.666  1.00  0.00           H
ATOM    730  CG1 ILE A  48      68.371  50.411  72.226  1.00  0.00           C
ATOM    731 1HG1 ILE A  48      69.182  50.792  71.566  1.00  0.00           H
ATOM    732 2HG1 ILE A  48      68.382  51.031  73.146  1.00  0.00           H
ATOM    733  CD  ILE A  48      66.992  50.701  71.566  1.00  0.00           C
ATOM    734  HD1 ILE A  48      66.132  50.672  72.266  1.00  0.00           H
ATOM    735  HD2 ILE A  48      66.701  50.012  70.746  1.00  0.00           H
ATOM    736  HD3 ILE A  48      67.032  51.712  71.116  1.00  0.00           H
ATOM    737  C   ILE A  48      70.242  47.302  73.626  1.00  0.00           C
ATOM    738  O   ILE A  48      70.161  47.032  74.826  1.00  0.00           O
ATOM    739  N   PHE A  49      70.641  46.292  72.796  1.00  0.00           N
ATOM    740  HN  PHE A  49      70.691  46.382  71.806  1.00  0.00           H
ATOM    741  CA  PHE A  49      70.812  44.962  73.286  1.00  0.00           C
ATOM    742  HA  PHE A  49      69.941  44.571  73.796  1.00  0.00           H
ATOM    743  CB  PHE A  49      71.072  43.962  72.046  1.00  0.00           C
ATOM    744  HB1 PHE A  49      72.032  44.301  71.596  1.00  0.00           H
ATOM    745  HB2 PHE A  49      70.161  44.082  71.416  1.00  0.00           H
ATOM    746  CG  PHE A  49      71.212  42.542  72.516  1.00  0.00           C
ATOM    747  CD1 PHE A  49      70.081  41.761  72.816  1.00  0.00           C
ATOM    748  HD1 PHE A  49      69.102  42.211  72.826  1.00  0.00           H
ATOM    749  CE1 PHE A  49      70.262  40.371  73.236  1.00  0.00           C
ATOM    750  HE1 PHE A  49      69.402  39.762  73.456  1.00  0.00           H
ATOM    751  CZ  PHE A  49      71.562  39.832  73.276  1.00  0.00           C
ATOM    752  HZ  PHE A  49      71.862  38.832  73.536  1.00  0.00           H
ATOM    753  CD2 PHE A  49      72.502  42.021  72.546  1.00  0.00           C
ATOM    754  HD2 PHE A  49      73.312  42.681  72.286  1.00  0.00           H
ATOM    755  CE2 PHE A  49      72.692  40.681  72.956  1.00  0.00           C
ATOM    756  HE2 PHE A  49      73.672  40.271  73.146  1.00  0.00           H
ATOM    757  C   PHE A  49      71.951  44.911  74.276  1.00  0.00           C
ATOM    758  O   PHE A  49      71.852  44.202  75.246  1.00  0.00           O
ATOM    759  N   LEU A  50      73.082  45.501  73.906  1.00  0.00           N
ATOM    760  HN  LEU A  50      73.112  46.002  73.046  1.00  0.00           H
ATOM    761  CA  LEU A  50      74.282  45.192  74.616  1.00  0.00           C
ATOM    762  HA  LEU A  50      74.322  44.111  74.736  1.00  0.00           H
ATOM    763  CB  LEU A  50      75.501  45.761  73.776  1.00  0.00           C
ATOM    764  HB1 LEU A  50      76.341  45.582  74.476  1.00  0.00           H
ATOM    765  HB2 LEU A  50      75.282  46.842  73.616  1.00  0.00           H
ATOM    766  CG  LEU A  50      75.652  45.002  72.446  1.00  0.00           C
ATOM    767  HG  LEU A  50      74.672  44.921  71.926  1.00  0.00           H
ATOM    768  CD1 LEU A  50      76.652  45.732  71.616  1.00  0.00           C
ATOM    769 1HD1 LEU A  50      76.691  45.212  70.636  1.00  0.00           H
ATOM    770 2HD1 LEU A  50      77.581  45.761  72.226  1.00  0.00           H
ATOM    771 3HD1 LEU A  50      76.422  46.792  71.376  1.00  0.00           H
ATOM    772  CD2 LEU A  50      76.182  43.582  72.476  1.00  0.00           C
ATOM    773 1HD2 LEU A  50      75.652  42.952  73.226  1.00  0.00           H
ATOM    774 2HD2 LEU A  50      76.172  42.952  71.556  1.00  0.00           H
ATOM    775 3HD2 LEU A  50      77.232  43.622  72.846  1.00  0.00           H
ATOM    776  C   LEU A  50      74.271  45.821  76.066  1.00  0.00           C
ATOM    777  O   LEU A  50      74.712  45.192  77.076  1.00  0.00           O
ATOM    778  N   THR A  51      73.701  47.091  76.046  1.00  0.00           N
ATOM    779  HN  THR A  51      73.471  47.411  75.126  1.00  0.00           H
ATOM    780  CA  THR A  51      73.352  47.852  77.216  1.00  0.00           C
ATOM    781  HA  THR A  51      74.201  47.972  77.866  1.00  0.00           H
ATOM    782  CB  THR A  51      73.021  49.301  76.966  1.00  0.00           C
ATOM    783  HB  THR A  51      72.661  49.832  77.876  1.00  0.00           H
ATOM    784  OG1 THR A  51      72.042  49.361  75.946  1.00  0.00           O
ATOM    785  HG1 THR A  51      72.541  49.332  75.126  1.00  0.00           H
ATOM    786  CG2 THR A  51      74.312  50.082  76.456  1.00  0.00           C
ATOM    787 1HG2 THR A  51      74.661  49.822  75.426  1.00  0.00           H
ATOM    788 2HG2 THR A  51      75.201  50.032  77.126  1.00  0.00           H
ATOM    789 3HG2 THR A  51      74.072  51.161  76.336  1.00  0.00           H
ATOM    790  C   THR A  51      72.252  47.281  78.056  1.00  0.00           C
ATOM    791  O   THR A  51      72.382  47.221  79.306  1.00  0.00           O
ATOM    792  N   GLY A  52      71.201  46.801  77.446  1.00  0.00           N
ATOM    793  HN  GLY A  52      71.142  47.062  76.486  1.00  0.00           H
ATOM    794  CA  GLY A  52      70.102  46.021  78.026  1.00  0.00           C
ATOM    795  HA1 GLY A  52      69.562  45.681  77.146  1.00  0.00           H
ATOM    796  HA2 GLY A  52      69.502  46.681  78.626  1.00  0.00           H
ATOM    797  C   GLY A  52      70.451  44.742  78.786  1.00  0.00           C
ATOM    798  O   GLY A  52      70.172  44.622  79.966  1.00  0.00           O
ATOM    799  N   ILE A  53      71.191  43.792  78.166  1.00  0.00           N
ATOM    800  HN  ILE A  53      71.431  43.902  77.206  1.00  0.00           H
ATOM    801  CA  ILE A  53      71.731  42.551  78.716  1.00  0.00           C
ATOM    802  HA  ILE A  53      70.901  41.992  79.116  1.00  0.00           H
ATOM    803  CB  ILE A  53      72.242  41.621  77.676  1.00  0.00           C
ATOM    804  HB  ILE A  53      73.082  42.021  77.066  1.00  0.00           H
ATOM    805  CG2 ILE A  53      72.892  40.462  78.296  1.00  0.00           C
ATOM    806 1HG2 ILE A  53      73.771  40.712  78.926  1.00  0.00           H
ATOM    807 2HG2 ILE A  53      73.282  39.712  77.576  1.00  0.00           H
ATOM    808 3HG2 ILE A  53      72.221  39.951  79.026  1.00  0.00           H
ATOM    809  CG1 ILE A  53      71.081  41.112  76.756  1.00  0.00           C
ATOM    810 1HG1 ILE A  53      71.451  40.252  76.156  1.00  0.00           H
ATOM    811 2HG1 ILE A  53      70.882  41.922  76.026  1.00  0.00           H
ATOM    812  CD  ILE A  53      69.672  40.771  77.396  1.00  0.00           C
ATOM    813  HD1 ILE A  53      69.822  39.982  78.166  1.00  0.00           H
ATOM    814  HD2 ILE A  53      68.931  40.402  76.656  1.00  0.00           H
ATOM    815  HD3 ILE A  53      69.212  41.652  77.896  1.00  0.00           H
ATOM    816  C   ILE A  53      72.551  42.782  79.916  1.00  0.00           C
ATOM    817  O   ILE A  53      72.271  42.281  81.056  1.00  0.00           O
ATOM    818  N   VAL A  54      73.622  43.562  79.896  1.00  0.00           N
ATOM    819  HN  VAL A  54      73.992  44.021  79.086  1.00  0.00           H
ATOM    820  CA  VAL A  54      74.511  43.951  81.076  1.00  0.00           C
ATOM    821  HA  VAL A  54      74.841  43.071  81.596  1.00  0.00           H
ATOM    822  CB  VAL A  54      75.801  44.711  80.546  1.00  0.00           C
ATOM    823  HB  VAL A  54      75.562  45.641  79.986  1.00  0.00           H
ATOM    824  CG1 VAL A  54      76.672  45.051  81.756  1.00  0.00           C
ATOM    825 1HG1 VAL A  54      77.642  45.462  81.416  1.00  0.00           H
ATOM    826 2HG1 VAL A  54      76.862  44.202  82.446  1.00  0.00           H
ATOM    827 3HG1 VAL A  54      76.221  45.841  82.396  1.00  0.00           H
ATOM    828  CG2 VAL A  54      76.642  43.712  79.706  1.00  0.00           C
ATOM    829 1HG2 VAL A  54      76.172  43.401  78.746  1.00  0.00           H
ATOM    830 2HG2 VAL A  54      76.891  42.861  80.376  1.00  0.00           H
ATOM    831 3HG2 VAL A  54      77.611  44.231  79.516  1.00  0.00           H
ATOM    832  C   VAL A  54      73.712  44.692  82.136  1.00  0.00           C
ATOM    833  O   VAL A  54      73.841  44.462  83.346  1.00  0.00           O
ATOM    834  N   GLY A  55      72.712  45.582  81.826  1.00  0.00           N
ATOM    835  HN  GLY A  55      72.422  45.701  80.876  1.00  0.00           H
ATOM    836  CA  GLY A  55      72.051  46.341  82.866  1.00  0.00           C
ATOM    837  HA1 GLY A  55      71.481  47.151  82.436  1.00  0.00           H
ATOM    838  HA2 GLY A  55      72.861  46.722  83.466  1.00  0.00           H
ATOM    839  C   GLY A  55      71.072  45.571  83.666  1.00  0.00           C
ATOM    840  O   GLY A  55      71.021  45.621  84.906  1.00  0.00           O
ATOM    841  N   ASN A  56      70.161  44.862  83.036  1.00  0.00           N
ATOM    842  HN  ASN A  56      70.161  44.841  82.036  1.00  0.00           H
ATOM    843  CA  ASN A  56      69.161  44.082  83.716  1.00  0.00           C
ATOM    844  HA  ASN A  56      68.752  44.862  84.346  1.00  0.00           H
ATOM    845  CB  ASN A  56      68.141  43.652  82.696  1.00  0.00           C
ATOM    846  HB1 ASN A  56      67.392  42.992  83.186  1.00  0.00           H
ATOM    847  HB2 ASN A  56      68.572  43.132  81.816  1.00  0.00           H
ATOM    848  CG  ASN A  56      67.362  44.872  82.206  1.00  0.00           C
ATOM    849  OD1 ASN A  56      66.731  45.551  83.096  1.00  0.00           O
ATOM    850  ND2 ASN A  56      67.462  45.212  80.886  1.00  0.00           N
ATOM    851 1HD2 ASN A  56      67.081  46.122  80.696  1.00  0.00           H
ATOM    852 2HD2 ASN A  56      68.261  44.932  80.346  1.00  0.00           H
ATOM    853  C   ASN A  56      69.721  42.911  84.496  1.00  0.00           C
ATOM    854  O   ASN A  56      69.292  42.652  85.636  1.00  0.00           O
ATOM    855  N   GLY A  57      70.641  42.201  83.886  1.00  0.00           N
ATOM    856  HN  GLY A  57      70.932  42.562  82.996  1.00  0.00           H
ATOM    857  CA  GLY A  57      71.492  41.132  84.496  1.00  0.00           C
ATOM    858  HA1 GLY A  57      72.221  40.691  83.826  1.00  0.00           H
ATOM    859  HA2 GLY A  57      70.801  40.411  84.896  1.00  0.00           H
ATOM    860  C   GLY A  57      72.252  41.702  85.716  1.00  0.00           C
ATOM    861  O   GLY A  57      72.471  40.951  86.676  1.00  0.00           O
ATOM    862  N   LEU A  58      72.742  43.032  85.736  1.00  0.00           N
ATOM    863  HN  LEU A  58      72.902  43.512  84.876  1.00  0.00           H
ATOM    864  CA  LEU A  58      73.282  43.722  86.936  1.00  0.00           C
ATOM    865  HA  LEU A  58      73.971  43.051  87.426  1.00  0.00           H
ATOM    866  CB  LEU A  58      73.962  45.032  86.516  1.00  0.00           C
ATOM    867  HB1 LEU A  58      73.971  45.792  87.336  1.00  0.00           H
ATOM    868  HB2 LEU A  58      73.462  45.532  85.666  1.00  0.00           H
ATOM    869  CG  LEU A  58      75.432  44.902  85.986  1.00  0.00           C
ATOM    870  HG  LEU A  58      75.501  44.161  85.166  1.00  0.00           H
ATOM    871  CD1 LEU A  58      75.892  46.271  85.486  1.00  0.00           C
ATOM    872 1HD1 LEU A  58      75.152  46.632  84.746  1.00  0.00           H
ATOM    873 2HD1 LEU A  58      76.922  46.222  85.076  1.00  0.00           H
ATOM    874 3HD1 LEU A  58      75.941  47.001  86.326  1.00  0.00           H
ATOM    875  CD2 LEU A  58      76.392  44.462  87.056  1.00  0.00           C
ATOM    876 1HD2 LEU A  58      76.282  43.362  87.186  1.00  0.00           H
ATOM    877 2HD2 LEU A  58      76.182  45.032  87.986  1.00  0.00           H
ATOM    878 3HD2 LEU A  58      77.422  44.701  86.726  1.00  0.00           H
ATOM    879  C   LEU A  58      72.292  44.012  88.016  1.00  0.00           C
ATOM    880  O   LEU A  58      72.541  43.872  89.226  1.00  0.00           O
ATOM    881  N   VAL A  59      71.142  44.482  87.646  1.00  0.00           N
ATOM    882  HN  VAL A  59      71.002  44.622  86.666  1.00  0.00           H
ATOM    883  CA  VAL A  59      69.941  44.651  88.656  1.00  0.00           C
ATOM    884  HA  VAL A  59      70.371  45.352  89.356  1.00  0.00           H
ATOM    885  CB  VAL A  59      68.672  45.271  88.056  1.00  0.00           C
ATOM    886  HB  VAL A  59      68.261  44.692  87.196  1.00  0.00           H
ATOM    887  CG1 VAL A  59      67.492  45.292  89.076  1.00  0.00           C
ATOM    888 1HG1 VAL A  59      67.042  44.292  89.266  1.00  0.00           H
ATOM    889 2HG1 VAL A  59      66.691  45.802  88.496  1.00  0.00           H
ATOM    890 3HG1 VAL A  59      67.762  45.872  89.986  1.00  0.00           H
ATOM    891  CG2 VAL A  59      69.051  46.691  87.546  1.00  0.00           C
ATOM    892 1HG2 VAL A  59      69.542  47.402  88.246  1.00  0.00           H
ATOM    893 2HG2 VAL A  59      68.091  47.201  87.306  1.00  0.00           H
ATOM    894 3HG2 VAL A  59      69.602  46.542  86.596  1.00  0.00           H
ATOM    895  C   VAL A  59      69.612  43.261  89.276  1.00  0.00           C
ATOM    896  O   VAL A  59      69.551  43.102  90.516  1.00  0.00           O
ATOM    897  N   ILE A  60      69.532  42.172  88.466  1.00  0.00           N
ATOM    898  HN  ILE A  60      69.502  42.252  87.466  1.00  0.00           H
ATOM    899  CA  ILE A  60      69.341  40.852  89.026  1.00  0.00           C
ATOM    900  HA  ILE A  60      68.532  40.961  89.726  1.00  0.00           H
ATOM    901  CB  ILE A  60      69.012  39.801  87.946  1.00  0.00           C
ATOM    902  HB  ILE A  60      69.792  39.801  87.156  1.00  0.00           H
ATOM    903  CG2 ILE A  60      68.861  38.372  88.476  1.00  0.00           C
ATOM    904 1HG2 ILE A  60      68.432  37.701  87.696  1.00  0.00           H
ATOM    905 2HG2 ILE A  60      68.231  38.282  89.396  1.00  0.00           H
ATOM    906 3HG2 ILE A  60      69.892  38.111  88.796  1.00  0.00           H
ATOM    907  CG1 ILE A  60      67.672  40.172  87.316  1.00  0.00           C
ATOM    908 1HG1 ILE A  60      67.401  41.252  87.296  1.00  0.00           H
ATOM    909 2HG1 ILE A  60      66.882  39.552  87.796  1.00  0.00           H
ATOM    910  CD  ILE A  60      67.771  39.612  85.816  1.00  0.00           C
ATOM    911  HD1 ILE A  60      68.082  38.542  85.806  1.00  0.00           H
ATOM    912  HD2 ILE A  60      68.492  40.091  85.116  1.00  0.00           H
ATOM    913  HD3 ILE A  60      66.782  39.582  85.306  1.00  0.00           H
ATOM    914  C   ILE A  60      70.591  40.411  89.876  1.00  0.00           C
ATOM    915  O   ILE A  60      70.382  39.792  90.916  1.00  0.00           O
ATOM    916  N   LEU A  61      71.801  40.771  89.466  1.00  0.00           N
ATOM    917  HN  LEU A  61      71.792  40.992  88.496  1.00  0.00           H
ATOM    918  CA  LEU A  61      72.951  40.532  90.306  1.00  0.00           C
ATOM    919  HA  LEU A  61      73.172  39.472  90.366  1.00  0.00           H
ATOM    920  CB  LEU A  61      74.301  40.992  89.606  1.00  0.00           C
ATOM    921  HB1 LEU A  61      74.382  42.091  89.506  1.00  0.00           H
ATOM    922  HB2 LEU A  61      74.422  40.532  88.596  1.00  0.00           H
ATOM    923  CG  LEU A  61      75.511  40.562  90.446  1.00  0.00           C
ATOM    924  HG  LEU A  61      75.492  41.012  91.466  1.00  0.00           H
ATOM    925  CD1 LEU A  61      75.632  39.032  90.686  1.00  0.00           C
ATOM    926 1HD1 LEU A  61      76.632  38.642  90.936  1.00  0.00           H
ATOM    927 2HD1 LEU A  61      75.411  38.542  89.716  1.00  0.00           H
ATOM    928 3HD1 LEU A  61      74.941  38.771  91.526  1.00  0.00           H
ATOM    929  CD2 LEU A  61      76.751  40.992  89.576  1.00  0.00           C
ATOM    930 1HD2 LEU A  61      76.661  40.562  88.556  1.00  0.00           H
ATOM    931 2HD2 LEU A  61      77.701  40.501  89.896  1.00  0.00           H
ATOM    932 3HD2 LEU A  61      76.932  42.091  89.556  1.00  0.00           H
ATOM    933  C   LEU A  61      72.841  41.122  91.726  1.00  0.00           C
ATOM    934  O   LEU A  61      73.392  40.562  92.686  1.00  0.00           O
ATOM    935  N   VAL A  62      72.301  42.302  91.906  1.00  0.00           N
ATOM    936  HN  VAL A  62      72.072  42.882  91.126  1.00  0.00           H
ATOM    937  CA  VAL A  62      72.341  43.022  93.146  1.00  0.00           C
ATOM    938  HA  VAL A  62      73.312  42.892  93.616  1.00  0.00           H
ATOM    939  CB  VAL A  62      72.292  44.511  93.096  1.00  0.00           C
ATOM    940  HB  VAL A  62      72.441  44.841  94.156  1.00  0.00           H
ATOM    941  CG1 VAL A  62      73.632  45.032  92.466  1.00  0.00           C
ATOM    942 1HG1 VAL A  62      74.602  44.951  92.996  1.00  0.00           H
ATOM    943 2HG1 VAL A  62      73.451  46.122  92.386  1.00  0.00           H
ATOM    944 3HG1 VAL A  62      73.691  44.612  91.436  1.00  0.00           H
ATOM    945  CG2 VAL A  62      70.971  45.062  92.486  1.00  0.00           C
ATOM    946 1HG2 VAL A  62      69.992  44.851  92.966  1.00  0.00           H
ATOM    947 2HG2 VAL A  62      70.771  44.781  91.426  1.00  0.00           H
ATOM    948 3HG2 VAL A  62      71.182  46.152  92.516  1.00  0.00           H
ATOM    949  C   VAL A  62      71.291  42.551  94.086  1.00  0.00           C
ATOM    950  O   VAL A  62      71.591  42.521  95.286  1.00  0.00           O
ATOM    951  N   MET A  63      70.172  42.042  93.496  1.00  0.00           N
ATOM    952  HN  MET A  63      70.102  42.232  92.526  1.00  0.00           H
ATOM    953  CA  MET A  63      69.261  41.171  94.166  1.00  0.00           C
ATOM    954  HA  MET A  63      69.032  41.602  95.126  1.00  0.00           H
ATOM    955  CB  MET A  63      68.001  40.961  93.256  1.00  0.00           C
ATOM    956  HB1 MET A  63      67.301  40.322  93.826  1.00  0.00           H
ATOM    957  HB2 MET A  63      68.432  40.462  92.366  1.00  0.00           H
ATOM    958  CG  MET A  63      67.341  42.332  92.936  1.00  0.00           C
ATOM    959  HG1 MET A  63      66.451  42.182  92.286  1.00  0.00           H
ATOM    960  HG2 MET A  63      68.102  43.022  92.526  1.00  0.00           H
ATOM    961  SD  MET A  63      66.761  43.141  94.446  1.00  0.00           S
ATOM    962  CE  MET A  63      66.542  44.781  93.756  1.00  0.00           C
ATOM    963  HE1 MET A  63      65.691  45.252  94.286  1.00  0.00           H
ATOM    964  HE2 MET A  63      66.521  44.641  92.646  1.00  0.00           H
ATOM    965  HE3 MET A  63      67.432  45.452  93.826  1.00  0.00           H
ATOM    966  C   MET A  63      69.812  39.852  94.626  1.00  0.00           C
ATOM    967  O   MET A  63      69.551  39.472  95.736  1.00  0.00           O
ATOM    968  N   GLY A  64      70.731  39.282  93.866  1.00  0.00           N
ATOM    969  HN  GLY A  64      70.841  39.532  92.916  1.00  0.00           H
ATOM    970  CA  GLY A  64      71.471  38.091  94.316  1.00  0.00           C
ATOM    971  HA1 GLY A  64      72.132  37.792  93.506  1.00  0.00           H
ATOM    972  HA2 GLY A  64      70.862  37.252  94.626  1.00  0.00           H
ATOM    973  C   GLY A  64      72.322  38.332  95.526  1.00  0.00           C
ATOM    974  O   GLY A  64      72.471  37.402  96.336  1.00  0.00           O
ATOM    975  N   TYR A  65      72.941  39.532  95.676  1.00  0.00           N
ATOM    976  HN  TYR A  65      72.852  40.231  94.966  1.00  0.00           H
ATOM    977  CA  TYR A  65      73.691  39.842  96.916  1.00  0.00           C
ATOM    978  HA  TYR A  65      74.282  38.981  97.206  1.00  0.00           H
ATOM    979  CB  TYR A  65      74.591  41.082  96.696  1.00  0.00           C
ATOM    980  HB1 TYR A  65      74.892  41.572  97.656  1.00  0.00           H
ATOM    981  HB2 TYR A  65      73.992  41.852  96.166  1.00  0.00           H
ATOM    982  CG  TYR A  65      75.901  40.751  95.886  1.00  0.00           C
ATOM    983  CD1 TYR A  65      76.051  41.382  94.696  1.00  0.00           C
ATOM    984  HD1 TYR A  65      75.242  42.001  94.336  1.00  0.00           H
ATOM    985  CE1 TYR A  65      77.191  41.042  93.946  1.00  0.00           C
ATOM    986  HE1 TYR A  65      77.331  41.372  92.926  1.00  0.00           H
ATOM    987  CZ  TYR A  65      78.161  40.161  94.476  1.00  0.00           C
ATOM    988  OH  TYR A  65      79.312  39.782  93.706  1.00  0.00           O
ATOM    989  HH  TYR A  65      79.492  38.902  94.036  1.00  0.00           H
ATOM    990  CD2 TYR A  65      76.911  40.012  96.516  1.00  0.00           C
ATOM    991  HD2 TYR A  65      76.932  39.622  97.516  1.00  0.00           H
ATOM    992  CE2 TYR A  65      77.992  39.661  95.746  1.00  0.00           C
ATOM    993  HE2 TYR A  65      78.712  38.992  96.186  1.00  0.00           H
ATOM    994  C   TYR A  65      72.771  39.992  98.106  1.00  0.00           C
ATOM    995  O   TYR A  65      73.121  39.612  99.246  1.00  0.00           O
ATOM    996  N   GLN A  66      71.512  40.452  97.926  1.00  0.00           N
ATOM    997  HN  GLN A  66      71.132  40.582  97.016  1.00  0.00           H
ATOM    998  CA  GLN A  66      70.551  40.701  99.026  1.00  0.00           C
ATOM    999  HA  GLN A  66      71.032  41.431  99.666  1.00  0.00           H
ATOM   1000  CB  GLN A  66      69.212  41.322  98.496  1.00  0.00           C
ATOM   1001  HB1 GLN A  66      68.661  40.602  97.856  1.00  0.00           H
ATOM   1002  HB2 GLN A  66      69.481  42.091  97.746  1.00  0.00           H
ATOM   1003  CG  GLN A  66      68.212  41.842  99.566  1.00  0.00           C
ATOM   1004  HG1 GLN A  66      67.701  40.922  99.926  1.00  0.00           H
ATOM   1005  HG2 GLN A  66      67.462  42.421  99.006  1.00  0.00           H
ATOM   1006  CD  GLN A  66      68.872  42.642 100.676  1.00  0.00           C
ATOM   1007  OE1 GLN A  66      68.942  42.242 101.856  1.00  0.00           O
ATOM   1008  NE2 GLN A  66      69.152  43.892 100.256  1.00  0.00           N
ATOM   1009 1HE2 GLN A  66      69.422  44.562 100.956  1.00  0.00           H
ATOM   1010 2HE2 GLN A  66      68.902  44.242  99.356  1.00  0.00           H
ATOM   1011  C   GLN A  66      70.271  39.521  99.956  1.00  0.00           C
ATOM   1012  O   GLN A  66      70.051  38.382  99.476  1.00  0.00           O
ATOM   1013  N   LYS A  67      70.332  39.722 101.276  1.00  0.00           N
ATOM   1014  HN  LYS A  67      70.532  40.621 101.646  1.00  0.00           H
ATOM   1015  CA  LYS A  67      69.892  38.792 102.316  1.00  0.00           C
ATOM   1016  HA  LYS A  67      70.661  38.062 102.476  1.00  0.00           H
ATOM   1017  CB  LYS A  67      69.872  39.501 103.716  1.00  0.00           C
ATOM   1018  HB1 LYS A  67      69.432  38.902 104.546  1.00  0.00           H
ATOM   1019  HB2 LYS A  67      69.332  40.462 103.526  1.00  0.00           H
ATOM   1020  CG  LYS A  67      71.231  39.852 104.296  1.00  0.00           C
ATOM   1021  HG1 LYS A  67      71.112  40.371 105.266  1.00  0.00           H
ATOM   1022  HG2 LYS A  67      71.891  40.511 103.686  1.00  0.00           H
ATOM   1023  CD  LYS A  67      72.081  38.562 104.566  1.00  0.00           C
ATOM   1024  HD1 LYS A  67      72.102  38.032 103.586  1.00  0.00           H
ATOM   1025  HD2 LYS A  67      71.621  37.932 105.346  1.00  0.00           H
ATOM   1026  CE  LYS A  67      73.581  38.812 104.906  1.00  0.00           C
ATOM   1027  HE1 LYS A  67      74.111  39.392 104.126  1.00  0.00           H
ATOM   1028  HE2 LYS A  67      74.121  37.841 104.956  1.00  0.00           H
ATOM   1029  NZ  LYS A  67      73.712  39.472 106.176  1.00  0.00           N
ATOM   1030  HZ1 LYS A  67      74.721  39.682 106.286  1.00  0.00           H
ATOM   1031  HZ2 LYS A  67      73.451  38.782 106.916  1.00  0.00           H
ATOM   1032  HZ3 LYS A  67      73.141  40.322 106.056  1.00  0.00           H
ATOM   1033  C   LYS A  67      68.581  38.072 101.996  1.00  0.00           C
ATOM   1034  O   LYS A  67      67.721  38.701 101.396  1.00  0.00           O
ATOM   1035  N   LYS A  68      68.352  36.841 102.476  1.00  0.00           N
ATOM   1036  HN  LYS A  68      69.102  36.372 102.946  1.00  0.00           H
ATOM   1037  CA  LYS A  68      67.112  36.072 102.446  1.00  0.00           C
ATOM   1038  HA  LYS A  68      66.911  35.932 101.396  1.00  0.00           H
ATOM   1039  CB  LYS A  68      67.322  34.801 103.196  1.00  0.00           C
ATOM   1040  HB1 LYS A  68      68.362  34.462 103.006  1.00  0.00           H
ATOM   1041  HB2 LYS A  68      66.632  33.992 102.866  1.00  0.00           H
ATOM   1042  CG  LYS A  68      67.411  34.922 104.756  1.00  0.00           C
ATOM   1043  HG1 LYS A  68      66.382  34.972 105.166  1.00  0.00           H
ATOM   1044  HG2 LYS A  68      68.082  35.762 105.036  1.00  0.00           H
ATOM   1045  CD  LYS A  68      68.172  33.742 105.426  1.00  0.00           C
ATOM   1046  HD1 LYS A  68      69.261  33.922 105.346  1.00  0.00           H
ATOM   1047  HD2 LYS A  68      67.992  32.902 104.716  1.00  0.00           H
ATOM   1048  CE  LYS A  68      67.661  33.481 106.866  1.00  0.00           C
ATOM   1049  HE1 LYS A  68      68.271  32.632 107.256  1.00  0.00           H
ATOM   1050  HE2 LYS A  68      66.582  33.312 107.056  1.00  0.00           H
ATOM   1051  NZ  LYS A  68      68.001  34.632 107.756  1.00  0.00           N
ATOM   1052  HZ1 LYS A  68      69.021  34.861 107.746  1.00  0.00           H
ATOM   1053  HZ2 LYS A  68      67.752  34.542 108.756  1.00  0.00           H
ATOM   1054  HZ3 LYS A  68      67.481  35.442 107.366  1.00  0.00           H
ATOM   1055  C   LYS A  68      65.941  36.822 103.066  1.00  0.00           C
ATOM   1056  O   LYS A  68      66.042  37.542 104.036  1.00  0.00           O
ATOM   1057  N   LEU A  69      64.752  36.701 102.496  1.00  0.00           N
ATOM   1058  HN  LEU A  69      64.602  36.021 101.786  1.00  0.00           H
ATOM   1059  CA  LEU A  69      63.512  37.352 102.876  1.00  0.00           C
ATOM   1060  HA  LEU A  69      62.722  36.861 102.316  1.00  0.00           H
ATOM   1061  CB  LEU A  69      63.132  37.192 104.346  1.00  0.00           C
ATOM   1062  HB1 LEU A  69      62.141  37.611 104.596  1.00  0.00           H
ATOM   1063  HB2 LEU A  69      63.642  37.951 104.976  1.00  0.00           H
ATOM   1064  CG  LEU A  69      63.212  35.712 104.876  1.00  0.00           C
ATOM   1065  HG  LEU A  69      64.231  35.271 104.746  1.00  0.00           H
ATOM   1066  CD1 LEU A  69      62.952  35.691 106.426  1.00  0.00           C
ATOM   1067 1HD1 LEU A  69      61.902  36.021 106.596  1.00  0.00           H
ATOM   1068 2HD1 LEU A  69      63.582  36.451 106.946  1.00  0.00           H
ATOM   1069 3HD1 LEU A  69      63.092  34.712 106.926  1.00  0.00           H
ATOM   1070  CD2 LEU A  69      62.132  34.752 104.316  1.00  0.00           C
ATOM   1071 1HD2 LEU A  69      62.151  33.812 104.926  1.00  0.00           H
ATOM   1072 2HD2 LEU A  69      62.262  34.501 103.246  1.00  0.00           H
ATOM   1073 3HD2 LEU A  69      61.132  35.222 104.396  1.00  0.00           H
ATOM   1074  C   LEU A  69      63.542  38.782 102.426  1.00  0.00           C
ATOM   1075  O   LEU A  69      63.882  39.712 103.206  1.00  0.00           O
ATOM   1076  N   ARG A  70      63.251  39.062 101.076  1.00  0.00           N
ATOM   1077  HN  ARG A  70      62.712  38.402 100.566  1.00  0.00           H
ATOM   1078  CA  ARG A  70      63.451  40.282 100.416  1.00  0.00           C
ATOM   1079  HA  ARG A  70      64.292  40.782 100.886  1.00  0.00           H
ATOM   1080  CB  ARG A  70      64.002  40.111  99.006  1.00  0.00           C
ATOM   1081  HB1 ARG A  70      64.121  41.192  98.776  1.00  0.00           H
ATOM   1082  HB2 ARG A  70      63.212  39.882  98.256  1.00  0.00           H
ATOM   1083  CG  ARG A  70      65.341  39.492  98.986  1.00  0.00           C
ATOM   1084  HG1 ARG A  70      65.962  39.812  99.856  1.00  0.00           H
ATOM   1085  HG2 ARG A  70      65.831  39.902  98.076  1.00  0.00           H
ATOM   1086  CD  ARG A  70      65.271  37.972  98.686  1.00  0.00           C
ATOM   1087  HD1 ARG A  70      64.841  37.922  97.666  1.00  0.00           H
ATOM   1088  HD2 ARG A  70      64.581  37.392  99.336  1.00  0.00           H
ATOM   1089  NE  ARG A  70      66.652  37.442  98.696  1.00  0.00           N
ATOM   1090  HE  ARG A  70      67.301  37.681  99.406  1.00  0.00           H
ATOM   1091  CZ  ARG A  70      67.292  37.052  97.596  1.00  0.00           C
ATOM   1092  NH1 ARG A  70      66.682  36.771  96.466  1.00  0.00           N
ATOM   1093 1HH1 ARG A  70      65.722  36.552  96.616  1.00  0.00           H
ATOM   1094 2HH1 ARG A  70      67.191  36.292  95.756  1.00  0.00           H
ATOM   1095  NH2 ARG A  70      68.572  36.882  97.646  1.00  0.00           N
ATOM   1096 1HH2 ARG A  70      69.111  37.392  98.316  1.00  0.00           H
ATOM   1097 2HH2 ARG A  70      69.002  36.431  96.856  1.00  0.00           H
ATOM   1098  C   ARG A  70      62.262  41.212 100.576  1.00  0.00           C
ATOM   1099  O   ARG A  70      61.101  40.782 100.616  1.00  0.00           O
ATOM   1100  N   SER A  71      62.611  42.542 100.636  1.00  0.00           N
ATOM   1101  HN  SER A  71      63.542  42.882 100.636  1.00  0.00           H
ATOM   1102  CA  SER A  71      61.611  43.562 100.806  1.00  0.00           C
ATOM   1103  HA  SER A  71      60.882  43.271 101.546  1.00  0.00           H
ATOM   1104  CB  SER A  71      62.122  44.932 101.256  1.00  0.00           C
ATOM   1105  HB1 SER A  71      62.712  44.692 102.176  1.00  0.00           H
ATOM   1106  HB2 SER A  71      61.312  45.542 101.696  1.00  0.00           H
ATOM   1107  OG  SER A  71      62.882  45.691 100.336  1.00  0.00           O
ATOM   1108  HG1 SER A  71      63.562  45.102  99.986  1.00  0.00           H
ATOM   1109  C   SER A  71      60.812  43.801  99.496  1.00  0.00           C
ATOM   1110  O   SER A  71      61.231  43.542  98.396  1.00  0.00           O
ATOM   1111  N   MET A  72      59.542  44.251  99.676  1.00  0.00           N
ATOM   1112  HN  MET A  72      59.361  44.622 100.576  1.00  0.00           H
ATOM   1113  CA  MET A  72      58.642  44.462  98.576  1.00  0.00           C
ATOM   1114  HA  MET A  72      58.531  43.512  98.076  1.00  0.00           H
ATOM   1115  CB  MET A  72      57.162  44.742  99.026  1.00  0.00           C
ATOM   1116  HB1 MET A  72      57.052  45.782  99.406  1.00  0.00           H
ATOM   1117  HB2 MET A  72      56.941  44.062  99.866  1.00  0.00           H
ATOM   1118  CG  MET A  72      56.042  44.641  98.066  1.00  0.00           C
ATOM   1119  HG1 MET A  72      55.951  45.511  97.386  1.00  0.00           H
ATOM   1120  HG2 MET A  72      55.201  44.682  98.796  1.00  0.00           H
ATOM   1121  SD  MET A  72      55.891  43.172  96.976  1.00  0.00           S
ATOM   1122  CE  MET A  72      54.892  42.122  98.016  1.00  0.00           C
ATOM   1123  HE1 MET A  72      54.132  42.762  98.496  1.00  0.00           H
ATOM   1124  HE2 MET A  72      55.532  41.672  98.796  1.00  0.00           H
ATOM   1125  HE3 MET A  72      54.492  41.231  97.476  1.00  0.00           H
ATOM   1126  C   MET A  72      58.992  45.522  97.546  1.00  0.00           C
ATOM   1127  O   MET A  72      58.861  45.301  96.376  1.00  0.00           O
ATOM   1128  N   THR A  73      59.662  46.672  98.026  1.00  0.00           N
ATOM   1129  HN  THR A  73      59.711  46.801  99.006  1.00  0.00           H
ATOM   1130  CA  THR A  73      60.341  47.652  97.196  1.00  0.00           C
ATOM   1131  HA  THR A  73      59.591  47.962  96.486  1.00  0.00           H
ATOM   1132  CB  THR A  73      60.982  48.911  97.856  1.00  0.00           C
ATOM   1133  HB  THR A  73      61.832  48.572  98.486  1.00  0.00           H
ATOM   1134  OG1 THR A  73      59.981  49.581  98.606  1.00  0.00           O
ATOM   1135  HG1 THR A  73      60.371  50.262  99.166  1.00  0.00           H
ATOM   1136  CG2 THR A  73      61.402  49.921  96.736  1.00  0.00           C
ATOM   1137 1HG2 THR A  73      61.912  50.732  97.306  1.00  0.00           H
ATOM   1138 2HG2 THR A  73      60.511  50.282  96.186  1.00  0.00           H
ATOM   1139 3HG2 THR A  73      62.162  49.521  96.026  1.00  0.00           H
ATOM   1140  C   THR A  73      61.422  47.081  96.326  1.00  0.00           C
ATOM   1141  O   THR A  73      61.521  47.411  95.176  1.00  0.00           O
ATOM   1142  N   ASP A  74      62.182  46.122  96.776  1.00  0.00           N
ATOM   1143  HN  ASP A  74      62.071  45.771  97.706  1.00  0.00           H
ATOM   1144  CA  ASP A  74      63.191  45.452  96.006  1.00  0.00           C
ATOM   1145  HA  ASP A  74      63.632  46.201  95.356  1.00  0.00           H
ATOM   1146  CB  ASP A  74      64.201  44.781  97.016  1.00  0.00           C
ATOM   1147  HB1 ASP A  74      64.892  44.191  96.376  1.00  0.00           H
ATOM   1148  HB2 ASP A  74      63.762  44.132  97.796  1.00  0.00           H
ATOM   1149  CG  ASP A  74      65.091  45.862  97.566  1.00  0.00           C
ATOM   1150  OD1 ASP A  74      65.262  45.891  98.826  1.00  0.00           O
ATOM   1151  OD2 ASP A  74      65.742  46.661  96.846  1.00  0.00           O
ATOM   1152  C   ASP A  74      62.622  44.441  94.996  1.00  0.00           C
ATOM   1153  O   ASP A  74      63.082  44.321  93.836  1.00  0.00           O
ATOM   1154  N   LYS A  75      61.572  43.742  95.456  1.00  0.00           N
ATOM   1155  HN  LYS A  75      61.182  43.882  96.366  1.00  0.00           H
ATOM   1156  CA  LYS A  75      60.912  42.771  94.696  1.00  0.00           C
ATOM   1157  HA  LYS A  75      61.661  42.052  94.406  1.00  0.00           H
ATOM   1158  CB  LYS A  75      59.882  42.091  95.526  1.00  0.00           C
ATOM   1159  HB1 LYS A  75      59.152  41.562  94.876  1.00  0.00           H
ATOM   1160  HB2 LYS A  75      59.412  42.801  96.246  1.00  0.00           H
ATOM   1161  CG  LYS A  75      60.332  40.932  96.446  1.00  0.00           C
ATOM   1162  HG1 LYS A  75      59.431  40.611  97.026  1.00  0.00           H
ATOM   1163  HG2 LYS A  75      61.101  41.352  97.126  1.00  0.00           H
ATOM   1164  CD  LYS A  75      60.882  39.692  95.666  1.00  0.00           C
ATOM   1165  HD1 LYS A  75      61.101  38.861  96.376  1.00  0.00           H
ATOM   1166  HD2 LYS A  75      61.772  40.021  95.086  1.00  0.00           H
ATOM   1167  CE  LYS A  75      59.902  39.071  94.636  1.00  0.00           C
ATOM   1168  HE1 LYS A  75      59.822  39.762  93.776  1.00  0.00           H
ATOM   1169  HE2 LYS A  75      59.002  38.822  95.246  1.00  0.00           H
ATOM   1170  NZ  LYS A  75      60.511  37.812  94.146  1.00  0.00           N
ATOM   1171  HZ1 LYS A  75      61.222  37.492  94.826  1.00  0.00           H
ATOM   1172  HZ2 LYS A  75      60.932  37.911  93.196  1.00  0.00           H
ATOM   1173  HZ3 LYS A  75      59.792  37.071  93.996  1.00  0.00           H
ATOM   1174  C   LYS A  75      60.242  43.251  93.346  1.00  0.00           C
ATOM   1175  O   LYS A  75      60.282  42.562  92.346  1.00  0.00           O
ATOM   1176  N   TYR A  76      59.632  44.492  93.436  1.00  0.00           N
ATOM   1177  HN  TYR A  76      59.482  45.012  94.266  1.00  0.00           H
ATOM   1178  CA  TYR A  76      59.222  45.172  92.176  1.00  0.00           C
ATOM   1179  HA  TYR A  76      58.502  44.542  91.676  1.00  0.00           H
ATOM   1180  CB  TYR A  76      58.531  46.632  92.396  1.00  0.00           C
ATOM   1181  HB1 TYR A  76      58.321  47.201  91.456  1.00  0.00           H
ATOM   1182  HB2 TYR A  76      59.282  47.312  92.856  1.00  0.00           H
ATOM   1183  CG  TYR A  76      57.262  46.562  93.276  1.00  0.00           C
ATOM   1184  CD1 TYR A  76      56.212  45.732  92.916  1.00  0.00           C
ATOM   1185  HD1 TYR A  76      56.242  45.051  92.086  1.00  0.00           H
ATOM   1186  CE1 TYR A  76      54.921  45.922  93.436  1.00  0.00           C
ATOM   1187  HE1 TYR A  76      53.942  45.582  93.136  1.00  0.00           H
ATOM   1188  CZ  TYR A  76      54.802  46.761  94.596  1.00  0.00           C
ATOM   1189  OH  TYR A  76      53.502  47.011  95.246  1.00  0.00           O
ATOM   1190  HH  TYR A  76      53.622  47.731  95.876  1.00  0.00           H
ATOM   1191  CD2 TYR A  76      57.081  47.451  94.426  1.00  0.00           C
ATOM   1192  HD2 TYR A  76      57.882  48.071  94.796  1.00  0.00           H
ATOM   1193  CE2 TYR A  76      55.901  47.472  95.086  1.00  0.00           C
ATOM   1194  HE2 TYR A  76      55.802  48.111  95.946  1.00  0.00           H
ATOM   1195  C   TYR A  76      60.271  45.441  91.146  1.00  0.00           C
ATOM   1196  O   TYR A  76      59.962  45.301  89.966  1.00  0.00           O
ATOM   1197  N   ARG A  77      61.512  45.862  91.556  1.00  0.00           N
ATOM   1198  HN  ARG A  77      61.722  46.171  92.476  1.00  0.00           H
ATOM   1199  CA  ARG A  77      62.602  45.971  90.726  1.00  0.00           C
ATOM   1200  HA  ARG A  77      62.382  46.632  89.896  1.00  0.00           H
ATOM   1201  CB  ARG A  77      63.731  46.821  91.466  1.00  0.00           C
ATOM   1202  HB1 ARG A  77      64.672  46.702  90.896  1.00  0.00           H
ATOM   1203  HB2 ARG A  77      63.962  46.361  92.446  1.00  0.00           H
ATOM   1204  CG  ARG A  77      63.412  48.331  91.636  1.00  0.00           C
ATOM   1205  HG1 ARG A  77      62.512  48.331  92.286  1.00  0.00           H
ATOM   1206  HG2 ARG A  77      63.051  48.622  90.626  1.00  0.00           H
ATOM   1207  CD  ARG A  77      64.511  49.121  92.286  1.00  0.00           C
ATOM   1208  HD1 ARG A  77      64.812  48.632  93.236  1.00  0.00           H
ATOM   1209  HD2 ARG A  77      64.082  50.132  92.456  1.00  0.00           H
ATOM   1210  NE  ARG A  77      65.591  49.102  91.276  1.00  0.00           N
ATOM   1211  HE  ARG A  77      65.262  49.091  90.326  1.00  0.00           H
ATOM   1212  CZ  ARG A  77      66.882  49.242  91.556  1.00  0.00           C
ATOM   1213  NH1 ARG A  77      67.492  49.332  92.656  1.00  0.00           N
ATOM   1214 1HH1 ARG A  77      66.891  49.091  93.426  1.00  0.00           H
ATOM   1215 2HH1 ARG A  77      68.462  49.172  92.546  1.00  0.00           H
ATOM   1216  NH2 ARG A  77      67.792  49.152  90.596  1.00  0.00           N
ATOM   1217 1HH2 ARG A  77      67.392  48.892  89.716  1.00  0.00           H
ATOM   1218 2HH2 ARG A  77      68.731  48.911  90.856  1.00  0.00           H
ATOM   1219  C   ARG A  77      63.132  44.632  90.156  1.00  0.00           C
ATOM   1220  O   ARG A  77      63.562  44.501  89.006  1.00  0.00           O
ATOM   1221  N   LEU A  78      63.121  43.601  91.006  1.00  0.00           N
ATOM   1222  HN  LEU A  78      62.922  43.671  91.986  1.00  0.00           H
ATOM   1223  CA  LEU A  78      63.412  42.262  90.566  1.00  0.00           C
ATOM   1224  HA  LEU A  78      64.352  42.312  90.046  1.00  0.00           H
ATOM   1225  CB  LEU A  78      63.692  41.312  91.726  1.00  0.00           C
ATOM   1226  HB1 LEU A  78      62.801  41.142  92.356  1.00  0.00           H
ATOM   1227  HB2 LEU A  78      64.462  41.661  92.456  1.00  0.00           H
ATOM   1228  CG  LEU A  78      63.922  39.792  91.386  1.00  0.00           C
ATOM   1229  HG  LEU A  78      62.981  39.532  90.856  1.00  0.00           H
ATOM   1230  CD1 LEU A  78      65.172  39.571  90.466  1.00  0.00           C
ATOM   1231 1HD1 LEU A  78      65.411  38.502  90.316  1.00  0.00           H
ATOM   1232 2HD1 LEU A  78      66.081  40.062  90.876  1.00  0.00           H
ATOM   1233 3HD1 LEU A  78      64.962  40.042  89.486  1.00  0.00           H
ATOM   1234  CD2 LEU A  78      63.962  39.001  92.716  1.00  0.00           C
ATOM   1235 1HD2 LEU A  78      62.972  39.182  93.186  1.00  0.00           H
ATOM   1236 2HD2 LEU A  78      64.771  39.431  93.336  1.00  0.00           H
ATOM   1237 3HD2 LEU A  78      64.032  37.932  92.406  1.00  0.00           H
ATOM   1238  C   LEU A  78      62.432  41.652  89.496  1.00  0.00           C
ATOM   1239  O   LEU A  78      62.882  41.402  88.386  1.00  0.00           O
ATOM   1240  N   HSD A  79      61.112  41.782  89.746  1.00  0.00           N
ATOM   1241  HN  HSD A  79      60.792  42.132  90.616  1.00  0.00           H
ATOM   1242  CA  HSD A  79      60.082  41.451  88.756  1.00  0.00           C
ATOM   1243  HA  HSD A  79      60.271  40.422  88.486  1.00  0.00           H
ATOM   1244  CB  HSD A  79      58.622  41.731  89.246  1.00  0.00           C
ATOM   1245  HB1 HSD A  79      57.882  41.341  88.516  1.00  0.00           H
ATOM   1246  HB2 HSD A  79      58.432  42.812  89.436  1.00  0.00           H
ATOM   1247  ND1 HSD A  79      58.312  39.571  90.496  1.00  0.00           N
ATOM   1248  HD1 HSD A  79      58.521  38.951  89.736  1.00  0.00           H
ATOM   1249  CG  HSD A  79      58.292  40.922  90.546  1.00  0.00           C
ATOM   1250  CE1 HSD A  79      57.812  39.122  91.686  1.00  0.00           C
ATOM   1251  HE1 HSD A  79      57.752  38.102  92.076  1.00  0.00           H
ATOM   1252  NE2 HSD A  79      57.481  40.111  92.526  1.00  0.00           N
ATOM   1253  CD2 HSD A  79      57.801  41.262  91.796  1.00  0.00           C
ATOM   1254  HD2 HSD A  79      57.622  42.252  92.206  1.00  0.00           H
ATOM   1255  C   HSD A  79      60.231  42.182  87.446  1.00  0.00           C
ATOM   1256  O   HSD A  79      60.181  41.712  86.316  1.00  0.00           O
ATOM   1257  N   LEU A  80      60.462  43.552  87.606  1.00  0.00           N
ATOM   1258  HN  LEU A  80      60.472  43.752  88.586  1.00  0.00           H
ATOM   1259  CA  LEU A  80      60.751  44.602  86.636  1.00  0.00           C
ATOM   1260  HA  LEU A  80      59.841  44.662  86.056  1.00  0.00           H
ATOM   1261  CB  LEU A  80      61.021  45.992  87.346  1.00  0.00           C
ATOM   1262  HB1 LEU A  80      61.772  45.831  88.146  1.00  0.00           H
ATOM   1263  HB2 LEU A  80      60.062  46.271  87.826  1.00  0.00           H
ATOM   1264  CG  LEU A  80      61.332  47.151  86.416  1.00  0.00           C
ATOM   1265  HG  LEU A  80      62.221  47.062  85.756  1.00  0.00           H
ATOM   1266  CD1 LEU A  80      60.172  47.302  85.486  1.00  0.00           C
ATOM   1267 1HD1 LEU A  80      60.051  46.422  84.826  1.00  0.00           H
ATOM   1268 2HD1 LEU A  80      60.201  48.251  84.916  1.00  0.00           H
ATOM   1269 3HD1 LEU A  80      59.222  47.162  86.046  1.00  0.00           H
ATOM   1270  CD2 LEU A  80      61.521  48.401  87.276  1.00  0.00           C
ATOM   1271 1HD2 LEU A  80      62.351  48.242  87.996  1.00  0.00           H
ATOM   1272 2HD2 LEU A  80      60.652  48.542  87.956  1.00  0.00           H
ATOM   1273 3HD2 LEU A  80      61.562  49.301  86.636  1.00  0.00           H
ATOM   1274  C   LEU A  80      61.962  44.212  85.656  1.00  0.00           C
ATOM   1275  O   LEU A  80      61.832  44.121  84.446  1.00  0.00           O
ATOM   1276  N   SER A  81      63.132  43.922  86.276  1.00  0.00           N
ATOM   1277  HN  SER A  81      63.251  44.021  87.266  1.00  0.00           H
ATOM   1278  CA  SER A  81      64.382  43.512  85.626  1.00  0.00           C
ATOM   1279  HA  SER A  81      64.612  44.212  84.836  1.00  0.00           H
ATOM   1280  CB  SER A  81      65.572  43.652  86.536  1.00  0.00           C
ATOM   1281  HB1 SER A  81      65.722  44.732  86.766  1.00  0.00           H
ATOM   1282  HB2 SER A  81      66.551  43.391  86.086  1.00  0.00           H
ATOM   1283  OG  SER A  81      65.411  43.011  87.786  1.00  0.00           O
ATOM   1284  HG1 SER A  81      64.581  43.222  88.216  1.00  0.00           H
ATOM   1285  C   SER A  81      64.441  42.112  84.956  1.00  0.00           C
ATOM   1286  O   SER A  81      65.062  41.941  83.926  1.00  0.00           O
ATOM   1287  N   VAL A  82      63.771  41.021  85.526  1.00  0.00           N
ATOM   1288  HN  VAL A  82      63.222  41.171  86.346  1.00  0.00           H
ATOM   1289  CA  VAL A  82      63.742  39.752  84.856  1.00  0.00           C
ATOM   1290  HA  VAL A  82      64.771  39.512  84.636  1.00  0.00           H
ATOM   1291  CB  VAL A  82      63.042  38.662  85.726  1.00  0.00           C
ATOM   1292  HB  VAL A  82      62.021  39.052  85.926  1.00  0.00           H
ATOM   1293  CG1 VAL A  82      62.922  37.271  85.066  1.00  0.00           C
ATOM   1294 1HG1 VAL A  82      62.341  37.282  84.116  1.00  0.00           H
ATOM   1295 2HG1 VAL A  82      62.411  36.501  85.676  1.00  0.00           H
ATOM   1296 3HG1 VAL A  82      63.951  36.922  84.836  1.00  0.00           H
ATOM   1297  CG2 VAL A  82      63.731  38.451  87.116  1.00  0.00           C
ATOM   1298 1HG2 VAL A  82      63.042  37.812  87.716  1.00  0.00           H
ATOM   1299 2HG2 VAL A  82      63.771  39.382  87.716  1.00  0.00           H
ATOM   1300 3HG2 VAL A  82      64.732  37.981  87.136  1.00  0.00           H
ATOM   1301  C   VAL A  82      62.852  39.842  83.616  1.00  0.00           C
ATOM   1302  O   VAL A  82      63.121  39.301  82.566  1.00  0.00           O
ATOM   1303  N   ALA A  83      61.761  40.632  83.706  1.00  0.00           N
ATOM   1304  HN  ALA A  83      61.442  41.012  84.576  1.00  0.00           H
ATOM   1305  CA  ALA A  83      60.882  40.831  82.576  1.00  0.00           C
ATOM   1306  HA  ALA A  83      60.691  39.852  82.176  1.00  0.00           H
ATOM   1307  CB  ALA A  83      59.632  41.481  83.116  1.00  0.00           C
ATOM   1308  HB1 ALA A  83      58.841  41.621  82.356  1.00  0.00           H
ATOM   1309  HB2 ALA A  83      59.822  42.421  83.666  1.00  0.00           H
ATOM   1310  HB3 ALA A  83      59.212  40.862  83.936  1.00  0.00           H
ATOM   1311  C   ALA A  83      61.521  41.652  81.536  1.00  0.00           C
ATOM   1312  O   ALA A  83      61.442  41.372  80.306  1.00  0.00           O
ATOM   1313  N   ASP A  84      62.201  42.752  81.886  1.00  0.00           N
ATOM   1314  HN  ASP A  84      62.132  43.082  82.826  1.00  0.00           H
ATOM   1315  CA  ASP A  84      62.952  43.601  80.996  1.00  0.00           C
ATOM   1316  HA  ASP A  84      62.292  44.012  80.246  1.00  0.00           H
ATOM   1317  CB  ASP A  84      63.712  44.612  81.896  1.00  0.00           C
ATOM   1318  HB1 ASP A  84      64.591  44.962  81.326  1.00  0.00           H
ATOM   1319  HB2 ASP A  84      64.012  44.231  82.896  1.00  0.00           H
ATOM   1320  CG  ASP A  84      62.832  45.891  82.156  1.00  0.00           C
ATOM   1321  OD1 ASP A  84      61.891  46.161  81.376  1.00  0.00           O
ATOM   1322  OD2 ASP A  84      63.292  46.761  83.036  1.00  0.00           O
ATOM   1323  C   ASP A  84      64.062  42.801  80.276  1.00  0.00           C
ATOM   1324  O   ASP A  84      64.312  42.972  79.086  1.00  0.00           O
ATOM   1325  N   LEU A  85      64.682  41.812  80.976  1.00  0.00           N
ATOM   1326  HN  LEU A  85      64.362  41.582  81.896  1.00  0.00           H
ATOM   1327  CA  LEU A  85      65.792  40.992  80.486  1.00  0.00           C
ATOM   1328  HA  LEU A  85      66.582  41.611  80.096  1.00  0.00           H
ATOM   1329  CB  LEU A  85      66.422  40.201  81.626  1.00  0.00           C
ATOM   1330  HB1 LEU A  85      65.501  39.792  82.116  1.00  0.00           H
ATOM   1331  HB2 LEU A  85      66.882  40.812  82.426  1.00  0.00           H
ATOM   1332  CG  LEU A  85      67.372  38.992  81.236  1.00  0.00           C
ATOM   1333  HG  LEU A  85      67.062  38.521  80.286  1.00  0.00           H
ATOM   1334  CD1 LEU A  85      68.791  39.411  80.846  1.00  0.00           C
ATOM   1335 1HD1 LEU A  85      69.172  39.912  81.766  1.00  0.00           H
ATOM   1336 2HD1 LEU A  85      68.771  40.122  79.986  1.00  0.00           H
ATOM   1337 3HD1 LEU A  85      69.332  38.521  80.476  1.00  0.00           H
ATOM   1338  CD2 LEU A  85      67.301  37.902  82.416  1.00  0.00           C
ATOM   1339 1HD2 LEU A  85      67.801  38.191  83.356  1.00  0.00           H
ATOM   1340 2HD2 LEU A  85      67.661  36.951  81.966  1.00  0.00           H
ATOM   1341 3HD2 LEU A  85      66.201  37.792  82.576  1.00  0.00           H
ATOM   1342  C   LEU A  85      65.382  40.072  79.306  1.00  0.00           C
ATOM   1343  O   LEU A  85      66.011  39.962  78.286  1.00  0.00           O
ATOM   1344  N   LEU A  86      64.231  39.392  79.506  1.00  0.00           N
ATOM   1345  HN  LEU A  86      63.951  39.262  80.446  1.00  0.00           H
ATOM   1346  CA  LEU A  86      63.591  38.582  78.456  1.00  0.00           C
ATOM   1347  HA  LEU A  86      64.362  37.922  78.076  1.00  0.00           H
ATOM   1348  CB  LEU A  86      62.502  37.622  78.966  1.00  0.00           C
ATOM   1349  HB1 LEU A  86      62.091  37.102  78.066  1.00  0.00           H
ATOM   1350  HB2 LEU A  86      61.661  38.242  79.336  1.00  0.00           H
ATOM   1351  CG  LEU A  86      62.931  36.652  80.136  1.00  0.00           C
ATOM   1352  HG  LEU A  86      63.172  37.192  81.076  1.00  0.00           H
ATOM   1353  CD1 LEU A  86      61.731  35.672  80.436  1.00  0.00           C
ATOM   1354 1HD1 LEU A  86      61.832  34.902  81.236  1.00  0.00           H
ATOM   1355 2HD1 LEU A  86      61.472  35.142  79.496  1.00  0.00           H
ATOM   1356 3HD1 LEU A  86      60.761  36.172  80.676  1.00  0.00           H
ATOM   1357  CD2 LEU A  86      64.062  35.732  79.716  1.00  0.00           C
ATOM   1358 1HD2 LEU A  86      65.002  36.271  79.476  1.00  0.00           H
ATOM   1359 2HD2 LEU A  86      63.822  35.201  78.766  1.00  0.00           H
ATOM   1360 3HD2 LEU A  86      64.301  34.942  80.456  1.00  0.00           H
ATOM   1361  C   LEU A  86      63.092  39.482  77.296  1.00  0.00           C
ATOM   1362  O   LEU A  86      63.071  39.052  76.146  1.00  0.00           O
ATOM   1363  N   PHE A  87      62.661  40.751  77.576  1.00  0.00           N
ATOM   1364  HN  PHE A  87      62.692  41.182  78.486  1.00  0.00           H
ATOM   1365  CA  PHE A  87      62.211  41.632  76.506  1.00  0.00           C
ATOM   1366  HA  PHE A  87      61.492  41.122  75.886  1.00  0.00           H
ATOM   1367  CB  PHE A  87      61.562  42.902  77.116  1.00  0.00           C
ATOM   1368  HB1 PHE A  87      62.341  43.531  77.596  1.00  0.00           H
ATOM   1369  HB2 PHE A  87      60.891  42.481  77.906  1.00  0.00           H
ATOM   1370  CG  PHE A  87      60.672  43.712  76.196  1.00  0.00           C
ATOM   1371  CD1 PHE A  87      61.082  44.781  75.416  1.00  0.00           C
ATOM   1372  HD1 PHE A  87      62.132  45.002  75.326  1.00  0.00           H
ATOM   1373  CE1 PHE A  87      60.132  45.511  74.796  1.00  0.00           C
ATOM   1374  HE1 PHE A  87      60.422  46.372  74.206  1.00  0.00           H
ATOM   1375  CZ  PHE A  87      58.752  45.271  74.816  1.00  0.00           C
ATOM   1376  HZ  PHE A  87      58.062  45.862  74.236  1.00  0.00           H
ATOM   1377  CD2 PHE A  87      59.342  43.401  76.296  1.00  0.00           C
ATOM   1378  HD2 PHE A  87      59.072  42.551  76.906  1.00  0.00           H
ATOM   1379  CE2 PHE A  87      58.401  44.111  75.456  1.00  0.00           C
ATOM   1380  HE2 PHE A  87      57.402  43.722  75.416  1.00  0.00           H
ATOM   1381  C   PHE A  87      63.412  41.931  75.506  1.00  0.00           C
ATOM   1382  O   PHE A  87      63.292  41.902  74.306  1.00  0.00           O
ATOM   1383  N   VAL A  88      64.642  42.122  76.096  1.00  0.00           N
ATOM   1384  HN  VAL A  88      64.732  42.052  77.086  1.00  0.00           H
ATOM   1385  CA  VAL A  88      65.901  42.382  75.436  1.00  0.00           C
ATOM   1386  HA  VAL A  88      65.691  43.011  74.586  1.00  0.00           H
ATOM   1387  CB  VAL A  88      66.902  43.051  76.336  1.00  0.00           C
ATOM   1388  HB  VAL A  88      67.051  42.411  77.236  1.00  0.00           H
ATOM   1389  CG1 VAL A  88      68.261  43.312  75.656  1.00  0.00           C
ATOM   1390 1HG1 VAL A  88      68.981  43.911  76.256  1.00  0.00           H
ATOM   1391 2HG1 VAL A  88      68.182  43.951  74.756  1.00  0.00           H
ATOM   1392 3HG1 VAL A  88      68.861  42.402  75.426  1.00  0.00           H
ATOM   1393  CG2 VAL A  88      66.312  44.321  76.876  1.00  0.00           C
ATOM   1394 1HG2 VAL A  88      66.871  44.591  77.796  1.00  0.00           H
ATOM   1395 2HG2 VAL A  88      65.231  44.301  77.126  1.00  0.00           H
ATOM   1396 3HG2 VAL A  88      66.352  45.152  76.136  1.00  0.00           H
ATOM   1397  C   VAL A  88      66.502  41.192  74.756  1.00  0.00           C
ATOM   1398  O   VAL A  88      67.112  41.361  73.676  1.00  0.00           O
ATOM   1399  N   ILE A  89      66.352  39.951  75.296  1.00  0.00           N
ATOM   1400  HN  ILE A  89      66.102  39.801  76.256  1.00  0.00           H
ATOM   1401  CA  ILE A  89      66.642  38.742  74.496  1.00  0.00           C
ATOM   1402  HA  ILE A  89      67.632  38.822  74.056  1.00  0.00           H
ATOM   1403  CB  ILE A  89      66.551  37.442  75.366  1.00  0.00           C
ATOM   1404  HB  ILE A  89      65.652  37.402  76.016  1.00  0.00           H
ATOM   1405  CG2 ILE A  89      66.602  36.082  74.566  1.00  0.00           C
ATOM   1406 1HG2 ILE A  89      66.481  35.271  75.316  1.00  0.00           H
ATOM   1407 2HG2 ILE A  89      67.572  35.992  74.036  1.00  0.00           H
ATOM   1408 3HG2 ILE A  89      65.722  36.111  73.886  1.00  0.00           H
ATOM   1409  CG1 ILE A  89      67.652  37.492  76.456  1.00  0.00           C
ATOM   1410 1HG1 ILE A  89      67.352  36.812  77.276  1.00  0.00           H
ATOM   1411 2HG1 ILE A  89      67.622  38.502  76.926  1.00  0.00           H
ATOM   1412  CD  ILE A  89      69.132  37.071  76.076  1.00  0.00           C
ATOM   1413  HD1 ILE A  89      68.981  36.002  75.836  1.00  0.00           H
ATOM   1414  HD2 ILE A  89      69.831  37.122  76.936  1.00  0.00           H
ATOM   1415  HD3 ILE A  89      69.462  37.681  75.196  1.00  0.00           H
ATOM   1416  C   ILE A  89      65.672  38.602  73.316  1.00  0.00           C
ATOM   1417  O   ILE A  89      66.002  38.201  72.246  1.00  0.00           O
ATOM   1418  N   THR A  90      64.382  39.052  73.426  1.00  0.00           N
ATOM   1419  HN  THR A  90      63.951  39.361  74.276  1.00  0.00           H
ATOM   1420  CA  THR A  90      63.412  38.782  72.376  1.00  0.00           C
ATOM   1421  HA  THR A  90      63.432  37.782  71.966  1.00  0.00           H
ATOM   1422  CB  THR A  90      61.992  38.832  72.866  1.00  0.00           C
ATOM   1423  HB  THR A  90      61.761  39.832  73.296  1.00  0.00           H
ATOM   1424  OG1 THR A  90      61.871  37.922  73.986  1.00  0.00           O
ATOM   1425  HG1 THR A  90      62.402  38.332  74.666  1.00  0.00           H
ATOM   1426  CG2 THR A  90      61.012  38.321  71.806  1.00  0.00           C
ATOM   1427 1HG2 THR A  90      61.451  37.542  71.146  1.00  0.00           H
ATOM   1428 2HG2 THR A  90      60.841  39.182  71.116  1.00  0.00           H
ATOM   1429 3HG2 THR A  90      60.002  38.021  72.136  1.00  0.00           H
ATOM   1430  C   THR A  90      63.652  39.731  71.276  1.00  0.00           C
ATOM   1431  O   THR A  90      63.362  39.382  70.106  1.00  0.00           O
ATOM   1432  N   LEU A  91      64.201  40.932  71.476  1.00  0.00           N
ATOM   1433  HN  LEU A  91      64.362  41.152  72.436  1.00  0.00           H
ATOM   1434  CA  LEU A  91      64.441  42.042  70.536  1.00  0.00           C
ATOM   1435  HA  LEU A  91      63.461  42.481  70.356  1.00  0.00           H
ATOM   1436  CB  LEU A  91      65.242  43.141  71.256  1.00  0.00           C
ATOM   1437  HB1 LEU A  91      66.112  42.722  71.806  1.00  0.00           H
ATOM   1438  HB2 LEU A  91      64.632  43.601  72.066  1.00  0.00           H
ATOM   1439  CG  LEU A  91      66.002  44.261  70.436  1.00  0.00           C
ATOM   1440  HG  LEU A  91      66.852  43.812  69.886  1.00  0.00           H
ATOM   1441  CD1 LEU A  91      65.132  44.951  69.376  1.00  0.00           C
ATOM   1442 1HD1 LEU A  91      64.441  45.672  69.866  1.00  0.00           H
ATOM   1443 2HD1 LEU A  91      64.481  44.202  68.886  1.00  0.00           H
ATOM   1444 3HD1 LEU A  91      65.831  45.472  68.696  1.00  0.00           H
ATOM   1445  CD2 LEU A  91      66.652  45.292  71.436  1.00  0.00           C
ATOM   1446 1HD2 LEU A  91      67.201  44.711  72.196  1.00  0.00           H
ATOM   1447 2HD2 LEU A  91      65.841  45.821  71.986  1.00  0.00           H
ATOM   1448 3HD2 LEU A  91      67.201  46.101  70.916  1.00  0.00           H
ATOM   1449  C   LEU A  91      65.111  41.551  69.196  1.00  0.00           C
ATOM   1450  O   LEU A  91      64.511  41.722  68.116  1.00  0.00           O
ATOM   1451  N   PRO A  92      66.271  40.852  69.116  1.00  0.00           N
ATOM   1452  CD  PRO A  92      67.212  40.771  70.206  1.00  0.00           C
ATOM   1453  HD1 PRO A  92      66.822  40.452  71.196  1.00  0.00           H
ATOM   1454  HD2 PRO A  92      67.892  41.611  70.446  1.00  0.00           H
ATOM   1455  CA  PRO A  92      66.822  40.441  67.806  1.00  0.00           C
ATOM   1456  HA  PRO A  92      67.021  41.312  67.206  1.00  0.00           H
ATOM   1457  CB  PRO A  92      68.062  39.682  68.166  1.00  0.00           C
ATOM   1458  HB1 PRO A  92      68.841  40.201  67.566  1.00  0.00           H
ATOM   1459  HB2 PRO A  92      68.011  38.642  67.776  1.00  0.00           H
ATOM   1460  CG  PRO A  92      68.121  39.652  69.716  1.00  0.00           C
ATOM   1461  HG1 PRO A  92      67.672  38.662  69.956  1.00  0.00           H
ATOM   1462  HG2 PRO A  92      69.121  39.951  70.086  1.00  0.00           H
ATOM   1463  C   PRO A  92      65.911  39.521  67.016  1.00  0.00           C
ATOM   1464  O   PRO A  92      65.911  39.582  65.776  1.00  0.00           O
ATOM   1465  N   PHE A  93      65.062  38.742  67.706  1.00  0.00           N
ATOM   1466  HN  PHE A  93      64.971  38.822  68.696  1.00  0.00           H
ATOM   1467  CA  PHE A  93      63.992  37.872  67.126  1.00  0.00           C
ATOM   1468  HA  PHE A  93      64.231  37.382  66.196  1.00  0.00           H
ATOM   1469  CB  PHE A  93      63.671  36.801  68.096  1.00  0.00           C
ATOM   1470  HB1 PHE A  93      63.032  36.072  67.556  1.00  0.00           H
ATOM   1471  HB2 PHE A  93      63.362  37.172  69.096  1.00  0.00           H
ATOM   1472  CG  PHE A  93      64.951  36.062  68.336  1.00  0.00           C
ATOM   1473  CD1 PHE A  93      65.501  35.312  67.326  1.00  0.00           C
ATOM   1474  HD1 PHE A  93      65.002  35.332  66.366  1.00  0.00           H
ATOM   1475  CE1 PHE A  93      66.602  34.552  67.536  1.00  0.00           C
ATOM   1476  HE1 PHE A  93      67.102  34.052  66.726  1.00  0.00           H
ATOM   1477  CZ  PHE A  93      67.312  34.731  68.686  1.00  0.00           C
ATOM   1478  HZ  PHE A  93      68.242  34.192  68.806  1.00  0.00           H
ATOM   1479  CD2 PHE A  93      65.542  36.051  69.616  1.00  0.00           C
ATOM   1480  HD2 PHE A  93      65.081  36.622  70.416  1.00  0.00           H
ATOM   1481  CE2 PHE A  93      66.682  35.302  69.876  1.00  0.00           C
ATOM   1482  HE2 PHE A  93      67.091  35.222  70.876  1.00  0.00           H
ATOM   1483  C   PHE A  93      62.661  38.602  66.816  1.00  0.00           C
ATOM   1484  O   PHE A  93      61.832  38.021  66.106  1.00  0.00           O
ATOM   1485  N   TRP A  94      62.462  39.801  67.326  1.00  0.00           N
ATOM   1486  HN  TRP A  94      63.071  39.992  68.086  1.00  0.00           H
ATOM   1487  CA  TRP A  94      61.292  40.571  67.036  1.00  0.00           C
ATOM   1488  HA  TRP A  94      60.472  39.922  66.776  1.00  0.00           H
ATOM   1489  CB  TRP A  94      60.942  41.402  68.376  1.00  0.00           C
ATOM   1490  HB1 TRP A  94      61.702  42.211  68.456  1.00  0.00           H
ATOM   1491  HB2 TRP A  94      61.212  40.701  69.196  1.00  0.00           H
ATOM   1492  CG  TRP A  94      59.542  41.922  68.376  1.00  0.00           C
ATOM   1493  CD1 TRP A  94      59.002  43.152  68.226  1.00  0.00           C
ATOM   1494  HD1 TRP A  94      59.532  44.051  67.956  1.00  0.00           H
ATOM   1495  NE1 TRP A  94      57.701  43.121  68.206  1.00  0.00           N
ATOM   1496  HE1 TRP A  94      57.151  43.902  68.016  1.00  0.00           H
ATOM   1497  CE2 TRP A  94      57.242  41.821  68.446  1.00  0.00           C
ATOM   1498  CD2 TRP A  94      58.412  41.031  68.516  1.00  0.00           C
ATOM   1499  CE3 TRP A  94      58.261  39.661  68.716  1.00  0.00           C
ATOM   1500  HE3 TRP A  94      59.042  38.922  68.826  1.00  0.00           H
ATOM   1501  CZ3 TRP A  94      56.972  39.111  68.746  1.00  0.00           C
ATOM   1502  HZ3 TRP A  94      56.812  38.042  68.776  1.00  0.00           H
ATOM   1503  CZ2 TRP A  94      56.012  41.262  68.446  1.00  0.00           C
ATOM   1504  HZ2 TRP A  94      55.161  41.902  68.226  1.00  0.00           H
ATOM   1505  CH2 TRP A  94      55.862  39.882  68.586  1.00  0.00           C
ATOM   1506  HH2 TRP A  94      54.882  39.422  68.536  1.00  0.00           H
ATOM   1507  C   TRP A  94      61.582  41.542  65.916  1.00  0.00           C
ATOM   1508  O   TRP A  94      60.792  42.271  65.266  1.00  0.00           O
ATOM   1509  N   ALA A  95      62.852  41.512  65.556  1.00  0.00           N
ATOM   1510  HN  ALA A  95      63.442  40.862  66.016  1.00  0.00           H
ATOM   1511  CA  ALA A  95      63.461  42.551  64.756  1.00  0.00           C
ATOM   1512  HA  ALA A  95      62.771  43.372  64.666  1.00  0.00           H
ATOM   1513  CB  ALA A  95      64.672  43.172  65.516  1.00  0.00           C
ATOM   1514  HB1 ALA A  95      65.481  42.512  65.886  1.00  0.00           H
ATOM   1515  HB2 ALA A  95      64.411  43.812  66.386  1.00  0.00           H
ATOM   1516  HB3 ALA A  95      65.172  43.911  64.856  1.00  0.00           H
ATOM   1517  C   ALA A  95      63.942  41.992  63.456  1.00  0.00           C
ATOM   1518  O   ALA A  95      64.581  42.672  62.676  1.00  0.00           O
ATOM   1519  N   VAL A  96      63.502  40.782  63.246  1.00  0.00           N
ATOM   1520  HN  VAL A  96      63.141  40.142  63.936  1.00  0.00           H
ATOM   1521  CA  VAL A  96      63.882  40.021  62.016  1.00  0.00           C
ATOM   1522  HA  VAL A  96      64.941  40.102  61.856  1.00  0.00           H
ATOM   1523  CB  VAL A  96      63.451  38.532  62.156  1.00  0.00           C
ATOM   1524  HB  VAL A  96      63.531  37.961  61.206  1.00  0.00           H
ATOM   1525  CG1 VAL A  96      64.322  37.872  63.286  1.00  0.00           C
ATOM   1526 1HG1 VAL A  96      63.951  36.841  63.476  1.00  0.00           H
ATOM   1527 2HG1 VAL A  96      64.231  38.462  64.226  1.00  0.00           H
ATOM   1528 3HG1 VAL A  96      65.411  37.742  63.096  1.00  0.00           H
ATOM   1529  CG2 VAL A  96      61.941  38.462  62.486  1.00  0.00           C
ATOM   1530 1HG2 VAL A  96      61.252  39.111  61.906  1.00  0.00           H
ATOM   1531 2HG2 VAL A  96      61.931  38.742  63.556  1.00  0.00           H
ATOM   1532 3HG2 VAL A  96      61.611  37.412  62.296  1.00  0.00           H
ATOM   1533  C   VAL A  96      63.321  40.592  60.806  1.00  0.00           C
ATOM   1534  O   VAL A  96      63.972  40.602  59.806  1.00  0.00           O
ATOM   1535  N   ASP A  97      62.132  41.242  60.866  1.00  0.00           N
ATOM   1536  HN  ASP A  97      61.832  41.212  61.816  1.00  0.00           H
ATOM   1537  CA  ASP A  97      61.492  41.962  59.816  1.00  0.00           C
ATOM   1538  HA  ASP A  97      60.452  41.672  59.736  1.00  0.00           H
ATOM   1539  CB  ASP A  97      61.572  43.502  60.156  1.00  0.00           C
ATOM   1540  HB1 ASP A  97      60.922  44.032  59.436  1.00  0.00           H
ATOM   1541  HB2 ASP A  97      62.642  43.782  60.026  1.00  0.00           H
ATOM   1542  CG  ASP A  97      61.082  43.792  61.526  1.00  0.00           C
ATOM   1543  OD1 ASP A  97      61.492  44.822  62.136  1.00  0.00           O
ATOM   1544  OD2 ASP A  97      60.122  43.172  62.046  1.00  0.00           O
ATOM   1545  C   ASP A  97      61.861  41.691  58.346  1.00  0.00           C
ATOM   1546  O   ASP A  97      61.442  40.652  57.846  1.00  0.00           O
ATOM   1547  N   ALA A  98      62.532  42.611  57.656  1.00  0.00           N
ATOM   1548  HN  ALA A  98      62.722  43.562  57.876  1.00  0.00           H
ATOM   1549  CA  ALA A  98      63.001  42.362  56.326  1.00  0.00           C
ATOM   1550  HA  ALA A  98      62.701  41.431  55.846  1.00  0.00           H
ATOM   1551  CB  ALA A  98      62.492  43.391  55.296  1.00  0.00           C
ATOM   1552  HB1 ALA A  98      61.512  43.011  54.946  1.00  0.00           H
ATOM   1553  HB2 ALA A  98      63.121  43.502  54.386  1.00  0.00           H
ATOM   1554  HB3 ALA A  98      62.472  44.342  55.866  1.00  0.00           H
ATOM   1555  C   ALA A  98      64.602  42.332  56.336  1.00  0.00           C
ATOM   1556  O   ALA A  98      65.231  42.062  55.306  1.00  0.00           O
ATOM   1557  N   VAL A  99      65.212  42.432  57.536  1.00  0.00           N
ATOM   1558  HN  VAL A  99      64.621  42.281  58.336  1.00  0.00           H
ATOM   1559  CA  VAL A  99      66.621  42.382  57.806  1.00  0.00           C
ATOM   1560  HA  VAL A  99      67.081  43.162  57.216  1.00  0.00           H
ATOM   1561  CB  VAL A  99      66.862  42.731  59.276  1.00  0.00           C
ATOM   1562  HB  VAL A  99      66.392  41.922  59.886  1.00  0.00           H
ATOM   1563  CG1 VAL A  99      68.352  42.611  59.626  1.00  0.00           C
ATOM   1564 1HG1 VAL A  99      68.822  41.602  59.606  1.00  0.00           H
ATOM   1565 2HG1 VAL A  99      68.632  42.981  60.636  1.00  0.00           H
ATOM   1566 3HG1 VAL A  99      68.962  43.261  58.966  1.00  0.00           H
ATOM   1567  CG2 VAL A  99      66.392  44.152  59.546  1.00  0.00           C
ATOM   1568 1HG2 VAL A  99      66.502  44.352  60.636  1.00  0.00           H
ATOM   1569 2HG2 VAL A  99      65.322  44.321  59.316  1.00  0.00           H
ATOM   1570 3HG2 VAL A  99      67.042  44.882  59.026  1.00  0.00           H
ATOM   1571  C   VAL A  99      67.142  40.942  57.546  1.00  0.00           C
ATOM   1572  O   VAL A  99      68.201  40.621  57.026  1.00  0.00           O
ATOM   1573  N   ALA A 100      66.331  39.972  57.976  1.00  0.00           N
ATOM   1574  HN  ALA A 100      65.451  40.132  58.416  1.00  0.00           H
ATOM   1575  CA  ALA A 100      66.751  38.562  57.886  1.00  0.00           C
ATOM   1576  HA  ALA A 100      67.521  38.451  57.136  1.00  0.00           H
ATOM   1577  CB  ALA A 100      67.401  38.271  59.236  1.00  0.00           C
ATOM   1578  HB1 ALA A 100      68.032  37.361  59.106  1.00  0.00           H
ATOM   1579  HB2 ALA A 100      66.661  38.251  60.066  1.00  0.00           H
ATOM   1580  HB3 ALA A 100      68.102  39.122  59.336  1.00  0.00           H
ATOM   1581  C   ALA A 100      65.551  37.542  57.636  1.00  0.00           C
ATOM   1582  O   ALA A 100      64.451  37.902  57.796  1.00  0.00           O
ATOM   1583  N   ASN A 101      65.932  36.282  57.306  1.00  0.00           N
ATOM   1584  HN  ASN A 101      66.871  35.981  57.156  1.00  0.00           H
ATOM   1585  CA  ASN A 101      65.072  35.142  56.936  1.00  0.00           C
ATOM   1586  HA  ASN A 101      64.111  35.422  56.516  1.00  0.00           H
ATOM   1587  CB  ASN A 101      65.742  34.341  55.816  1.00  0.00           C
ATOM   1588  HB1 ASN A 101      66.602  33.802  56.266  1.00  0.00           H
ATOM   1589  HB2 ASN A 101      66.122  35.072  55.066  1.00  0.00           H
ATOM   1590  CG  ASN A 101      64.822  33.332  55.086  1.00  0.00           C
ATOM   1591  OD1 ASN A 101      63.612  33.282  55.356  1.00  0.00           O
ATOM   1592  ND2 ASN A 101      65.462  32.622  54.126  1.00  0.00           N
ATOM   1593 1HD2 ASN A 101      64.882  31.982  53.626  1.00  0.00           H
ATOM   1594 2HD2 ASN A 101      66.451  32.572  54.006  1.00  0.00           H
ATOM   1595  C   ASN A 101      64.841  34.292  58.276  1.00  0.00           C
ATOM   1596  O   ASN A 101      65.761  34.201  59.186  1.00  0.00           O
ATOM   1597  N   TRP A 102      63.692  33.551  58.486  1.00  0.00           N
ATOM   1598  HN  TRP A 102      63.051  33.532  57.716  1.00  0.00           H
ATOM   1599  CA  TRP A 102      63.382  32.882  59.676  1.00  0.00           C
ATOM   1600  HA  TRP A 102      64.111  33.212  60.406  1.00  0.00           H
ATOM   1601  CB  TRP A 102      61.861  33.121  60.116  1.00  0.00           C
ATOM   1602  HB1 TRP A 102      61.082  32.832  59.376  1.00  0.00           H
ATOM   1603  HB2 TRP A 102      61.792  34.222  60.156  1.00  0.00           H
ATOM   1604  CG  TRP A 102      61.502  32.572  61.466  1.00  0.00           C
ATOM   1605  CD1 TRP A 102      61.012  31.271  61.606  1.00  0.00           C
ATOM   1606  HD1 TRP A 102      60.951  30.572  60.786  1.00  0.00           H
ATOM   1607  NE1 TRP A 102      60.831  31.042  62.946  1.00  0.00           N
ATOM   1608  HE1 TRP A 102      60.501  30.312  63.516  1.00  0.00           H
ATOM   1609  CE2 TRP A 102      61.161  32.161  63.656  1.00  0.00           C
ATOM   1610  CD2 TRP A 102      61.642  33.132  62.726  1.00  0.00           C
ATOM   1611  CE3 TRP A 102      62.021  34.422  63.196  1.00  0.00           C
ATOM   1612  HE3 TRP A 102      62.451  35.222  62.616  1.00  0.00           H
ATOM   1613  CZ3 TRP A 102      61.842  34.622  64.596  1.00  0.00           C
ATOM   1614  HZ3 TRP A 102      62.242  35.582  64.886  1.00  0.00           H
ATOM   1615  CZ2 TRP A 102      61.152  32.382  65.046  1.00  0.00           C
ATOM   1616  HZ2 TRP A 102      61.021  31.602  65.786  1.00  0.00           H
ATOM   1617  CH2 TRP A 102      61.502  33.662  65.506  1.00  0.00           C
ATOM   1618  HH2 TRP A 102      61.652  33.812  66.556  1.00  0.00           H
ATOM   1619  C   TRP A 102      63.542  31.341  59.506  1.00  0.00           C
ATOM   1620  O   TRP A 102      62.801  30.642  58.776  1.00  0.00           O
ATOM   1621  N   TYR A 103      64.591  30.762  60.106  1.00  0.00           N
ATOM   1622  HN  TYR A 103      65.301  31.232  60.616  1.00  0.00           H
ATOM   1623  CA  TYR A 103      64.981  29.352  59.886  1.00  0.00           C
ATOM   1624  HA  TYR A 103      64.502  28.882  59.036  1.00  0.00           H
ATOM   1625  CB  TYR A 103      66.471  29.292  59.736  1.00  0.00           C
ATOM   1626  HB1 TYR A 103      66.652  28.212  59.536  1.00  0.00           H
ATOM   1627  HB2 TYR A 103      67.062  29.582  60.636  1.00  0.00           H
ATOM   1628  CG  TYR A 103      66.972  30.072  58.496  1.00  0.00           C
ATOM   1629  CD1 TYR A 103      66.941  29.441  57.226  1.00  0.00           C
ATOM   1630  HD1 TYR A 103      66.382  28.532  57.086  1.00  0.00           H
ATOM   1631  CE1 TYR A 103      67.432  30.042  56.036  1.00  0.00           C
ATOM   1632  HE1 TYR A 103      67.191  29.722  55.036  1.00  0.00           H
ATOM   1633  CZ  TYR A 103      67.981  31.332  56.186  1.00  0.00           C
ATOM   1634  OH  TYR A 103      68.392  32.102  55.106  1.00  0.00           O
ATOM   1635  HH  TYR A 103      69.082  32.652  55.496  1.00  0.00           H
ATOM   1636  CD2 TYR A 103      67.672  31.341  58.576  1.00  0.00           C
ATOM   1637  HD2 TYR A 103      67.911  31.812  59.516  1.00  0.00           H
ATOM   1638  CE2 TYR A 103      68.152  31.931  57.436  1.00  0.00           C
ATOM   1639  HE2 TYR A 103      68.841  32.762  57.486  1.00  0.00           H
ATOM   1640  C   TYR A 103      64.701  28.572  61.196  1.00  0.00           C
ATOM   1641  O   TYR A 103      65.172  27.482  61.416  1.00  0.00           O
ATOM   1642  N   PHE A 104      63.922  29.122  62.146  1.00  0.00           N
ATOM   1643  HN  PHE A 104      63.552  30.042  62.066  1.00  0.00           H
ATOM   1644  CA  PHE A 104      63.892  28.602  63.516  1.00  0.00           C
ATOM   1645  HA  PHE A 104      64.651  27.861  63.736  1.00  0.00           H
ATOM   1646  CB  PHE A 104      64.172  29.872  64.416  1.00  0.00           C
ATOM   1647  HB1 PHE A 104      64.271  29.582  65.486  1.00  0.00           H
ATOM   1648  HB2 PHE A 104      63.261  30.512  64.326  1.00  0.00           H
ATOM   1649  CG  PHE A 104      65.282  30.732  64.076  1.00  0.00           C
ATOM   1650  CD1 PHE A 104      65.132  31.822  63.216  1.00  0.00           C
ATOM   1651  HD1 PHE A 104      64.142  32.172  62.946  1.00  0.00           H
ATOM   1652  CE1 PHE A 104      66.252  32.632  62.806  1.00  0.00           C
ATOM   1653  HE1 PHE A 104      66.081  33.391  62.066  1.00  0.00           H
ATOM   1654  CZ  PHE A 104      67.492  32.231  63.236  1.00  0.00           C
ATOM   1655  HZ  PHE A 104      68.352  32.782  62.886  1.00  0.00           H
ATOM   1656  CD2 PHE A 104      66.572  30.432  64.636  1.00  0.00           C
ATOM   1657  HD2 PHE A 104      66.722  29.612  65.316  1.00  0.00           H
ATOM   1658  CE2 PHE A 104      67.642  31.132  64.096  1.00  0.00           C
ATOM   1659  HE2 PHE A 104      68.572  30.762  64.486  1.00  0.00           H
ATOM   1660  C   PHE A 104      62.542  28.012  63.886  1.00  0.00           C
ATOM   1661  O   PHE A 104      62.271  27.772  65.026  1.00  0.00           O
ATOM   1662  N   GLY A 105      61.702  27.731  62.836  1.00  0.00           N
ATOM   1663  HN  GLY A 105      62.011  28.062  61.946  1.00  0.00           H
ATOM   1664  CA  GLY A 105      60.452  26.941  62.886  1.00  0.00           C
ATOM   1665  HA1 GLY A 105      60.701  25.972  63.286  1.00  0.00           H
ATOM   1666  HA2 GLY A 105      60.042  27.042  61.896  1.00  0.00           H
ATOM   1667  C   GLY A 105      59.312  27.492  63.786  1.00  0.00           C
ATOM   1668  O   GLY A 105      59.472  28.602  64.266  1.00  0.00           O
ATOM   1669  N   ASN A 106      58.191  26.712  63.906  1.00  0.00           N
ATOM   1670  HN  ASN A 106      58.232  25.882  63.346  1.00  0.00           H
ATOM   1671  CA  ASN A 106      56.941  26.992  64.586  1.00  0.00           C
ATOM   1672  HA  ASN A 106      56.602  27.982  64.316  1.00  0.00           H
ATOM   1673  CB  ASN A 106      55.691  26.162  64.206  1.00  0.00           C
ATOM   1674  HB1 ASN A 106      54.951  26.432  64.996  1.00  0.00           H
ATOM   1675  HB2 ASN A 106      55.942  25.091  64.066  1.00  0.00           H
ATOM   1676  CG  ASN A 106      55.152  26.552  62.846  1.00  0.00           C
ATOM   1677  OD1 ASN A 106      55.722  27.292  62.036  1.00  0.00           O
ATOM   1678  ND2 ASN A 106      53.852  26.142  62.676  1.00  0.00           N
ATOM   1679 1HD2 ASN A 106      53.242  26.552  62.006  1.00  0.00           H
ATOM   1680 2HD2 ASN A 106      53.362  25.591  63.356  1.00  0.00           H
ATOM   1681  C   ASN A 106      57.062  27.042  66.106  1.00  0.00           C
ATOM   1682  O   ASN A 106      56.512  27.892  66.796  1.00  0.00           O
ATOM   1683  N   PHE A 107      57.892  26.132  66.686  1.00  0.00           N
ATOM   1684  HN  PHE A 107      58.471  25.532  66.146  1.00  0.00           H
ATOM   1685  CA  PHE A 107      57.931  26.072  68.116  1.00  0.00           C
ATOM   1686  HA  PHE A 107      56.891  26.102  68.416  1.00  0.00           H
ATOM   1687  CB  PHE A 107      58.521  24.671  68.496  1.00  0.00           C
ATOM   1688  HB1 PHE A 107      59.571  24.671  68.126  1.00  0.00           H
ATOM   1689  HB2 PHE A 107      58.032  23.792  68.046  1.00  0.00           H
ATOM   1690  CG  PHE A 107      58.601  24.441  69.966  1.00  0.00           C
ATOM   1691  CD1 PHE A 107      57.481  24.022  70.686  1.00  0.00           C
ATOM   1692  HD1 PHE A 107      56.591  23.812  70.126  1.00  0.00           H
ATOM   1693  CE1 PHE A 107      57.591  23.762  72.116  1.00  0.00           C
ATOM   1694  HE1 PHE A 107      56.801  23.262  72.656  1.00  0.00           H
ATOM   1695  CZ  PHE A 107      58.822  23.962  72.776  1.00  0.00           C
ATOM   1696  HZ  PHE A 107      58.931  23.652  73.806  1.00  0.00           H
ATOM   1697  CD2 PHE A 107      59.792  24.771  70.696  1.00  0.00           C
ATOM   1698  HD2 PHE A 107      60.641  25.172  70.176  1.00  0.00           H
ATOM   1699  CE2 PHE A 107      59.882  24.562  72.146  1.00  0.00           C
ATOM   1700  HE2 PHE A 107      60.831  24.752  72.626  1.00  0.00           H
ATOM   1701  C   PHE A 107      58.612  27.292  68.766  1.00  0.00           C
ATOM   1702  O   PHE A 107      58.141  27.802  69.816  1.00  0.00           O
ATOM   1703  N   LEU A 108      59.732  27.842  68.136  1.00  0.00           N
ATOM   1704  HN  LEU A 108      60.271  27.392  67.426  1.00  0.00           H
ATOM   1705  CA  LEU A 108      60.452  29.011  68.616  1.00  0.00           C
ATOM   1706  HA  LEU A 108      60.431  28.962  69.696  1.00  0.00           H
ATOM   1707  CB  LEU A 108      61.891  29.081  68.096  1.00  0.00           C
ATOM   1708  HB1 LEU A 108      61.861  29.431  67.046  1.00  0.00           H
ATOM   1709  HB2 LEU A 108      62.521  28.172  68.146  1.00  0.00           H
ATOM   1710  CG  LEU A 108      62.841  30.082  68.846  1.00  0.00           C
ATOM   1711  HG  LEU A 108      62.281  31.032  68.916  1.00  0.00           H
ATOM   1712  CD1 LEU A 108      63.201  29.552  70.226  1.00  0.00           C
ATOM   1713 1HD1 LEU A 108      63.872  28.672  70.286  1.00  0.00           H
ATOM   1714 2HD1 LEU A 108      62.262  29.361  70.786  1.00  0.00           H
ATOM   1715 3HD1 LEU A 108      63.742  30.331  70.816  1.00  0.00           H
ATOM   1716  CD2 LEU A 108      64.091  30.372  67.976  1.00  0.00           C
ATOM   1717 1HD2 LEU A 108      64.801  31.062  68.466  1.00  0.00           H
ATOM   1718 2HD2 LEU A 108      63.832  30.951  67.066  1.00  0.00           H
ATOM   1719 3HD2 LEU A 108      64.472  29.372  67.676  1.00  0.00           H
ATOM   1720  C   LEU A 108      59.622  30.231  68.236  1.00  0.00           C
ATOM   1721  O   LEU A 108      59.562  31.242  68.916  1.00  0.00           O
ATOM   1722  N   CYS A 109      58.931  30.212  67.076  1.00  0.00           N
ATOM   1723  HN  CYS A 109      58.832  29.382  66.526  1.00  0.00           H
ATOM   1724  CA  CYS A 109      58.082  31.251  66.606  1.00  0.00           C
ATOM   1725  HA  CYS A 109      58.742  32.102  66.466  1.00  0.00           H
ATOM   1726  CB  CYS A 109      57.472  30.812  65.276  1.00  0.00           C
ATOM   1727  HB1 CYS A 109      56.891  29.872  65.416  1.00  0.00           H
ATOM   1728  HB2 CYS A 109      58.222  30.732  64.466  1.00  0.00           H
ATOM   1729  SG  CYS A 109      56.462  32.122  64.446  1.00  0.00           S
ATOM   1730  C   CYS A 109      56.902  31.542  67.596  1.00  0.00           C
ATOM   1731  O   CYS A 109      56.611  32.701  67.896  1.00  0.00           O
ATOM   1732  N   LYS A 110      56.262  30.542  68.096  1.00  0.00           N
ATOM   1733  HN  LYS A 110      56.361  29.671  67.626  1.00  0.00           H
ATOM   1734  CA  LYS A 110      55.312  30.691  69.196  1.00  0.00           C
ATOM   1735  HA  LYS A 110      54.622  31.422  68.806  1.00  0.00           H
ATOM   1736  CB  LYS A 110      54.521  29.402  69.276  1.00  0.00           C
ATOM   1737  HB1 LYS A 110      53.841  29.462  70.156  1.00  0.00           H
ATOM   1738  HB2 LYS A 110      55.161  28.492  69.276  1.00  0.00           H
ATOM   1739  CG  LYS A 110      53.542  29.192  68.106  1.00  0.00           C
ATOM   1740  HG1 LYS A 110      53.981  29.552  67.156  1.00  0.00           H
ATOM   1741  HG2 LYS A 110      52.731  29.942  68.276  1.00  0.00           H
ATOM   1742  CD  LYS A 110      52.962  27.761  68.066  1.00  0.00           C
ATOM   1743  HD1 LYS A 110      52.281  27.761  68.936  1.00  0.00           H
ATOM   1744  HD2 LYS A 110      53.841  27.092  68.126  1.00  0.00           H
ATOM   1745  CE  LYS A 110      52.172  27.372  66.806  1.00  0.00           C
ATOM   1746  HE1 LYS A 110      51.702  26.402  67.106  1.00  0.00           H
ATOM   1747  HE2 LYS A 110      52.762  27.232  65.876  1.00  0.00           H
ATOM   1748  NZ  LYS A 110      51.062  28.342  66.656  1.00  0.00           N
ATOM   1749  HZ1 LYS A 110      50.332  27.892  66.076  1.00  0.00           H
ATOM   1750  HZ2 LYS A 110      51.431  29.212  66.226  1.00  0.00           H
ATOM   1751  HZ3 LYS A 110      50.582  28.562  67.546  1.00  0.00           H
ATOM   1752  C   LYS A 110      55.882  31.042  70.526  1.00  0.00           C
ATOM   1753  O   LYS A 110      55.301  31.841  71.216  1.00  0.00           O
ATOM   1754  N   ALA A 111      57.052  30.432  70.866  1.00  0.00           N
ATOM   1755  HN  ALA A 111      57.481  29.771  70.266  1.00  0.00           H
ATOM   1756  CA  ALA A 111      57.792  30.821  72.006  1.00  0.00           C
ATOM   1757  HA  ALA A 111      57.021  30.772  72.766  1.00  0.00           H
ATOM   1758  CB  ALA A 111      58.951  29.842  72.206  1.00  0.00           C
ATOM   1759  HB1 ALA A 111      58.701  28.781  71.956  1.00  0.00           H
ATOM   1760  HB2 ALA A 111      59.282  29.802  73.256  1.00  0.00           H
ATOM   1761  HB3 ALA A 111      59.771  30.182  71.536  1.00  0.00           H
ATOM   1762  C   ALA A 111      58.261  32.322  72.116  1.00  0.00           C
ATOM   1763  O   ALA A 111      58.201  32.911  73.136  1.00  0.00           O
ATOM   1764  N   VAL A 112      58.701  32.911  70.966  1.00  0.00           N
ATOM   1765  HN  VAL A 112      58.762  32.252  70.226  1.00  0.00           H
ATOM   1766  CA  VAL A 112      59.111  34.282  70.736  1.00  0.00           C
ATOM   1767  HA  VAL A 112      59.862  34.422  71.506  1.00  0.00           H
ATOM   1768  CB  VAL A 112      59.732  34.472  69.416  1.00  0.00           C
ATOM   1769  HB  VAL A 112      59.312  33.742  68.696  1.00  0.00           H
ATOM   1770  CG1 VAL A 112      59.721  35.911  68.916  1.00  0.00           C
ATOM   1771 1HG1 VAL A 112      60.181  36.672  69.566  1.00  0.00           H
ATOM   1772 2HG1 VAL A 112      58.682  36.282  68.766  1.00  0.00           H
ATOM   1773 3HG1 VAL A 112      60.201  35.932  67.916  1.00  0.00           H
ATOM   1774  CG2 VAL A 112      61.262  34.132  69.566  1.00  0.00           C
ATOM   1775 1HG2 VAL A 112      61.792  34.801  70.276  1.00  0.00           H
ATOM   1776 2HG2 VAL A 112      61.882  34.132  68.646  1.00  0.00           H
ATOM   1777 3HG2 VAL A 112      61.422  33.082  69.876  1.00  0.00           H
ATOM   1778  C   VAL A 112      57.941  35.312  70.976  1.00  0.00           C
ATOM   1779  O   VAL A 112      58.102  36.382  71.596  1.00  0.00           O
ATOM   1780  N   HSD A 113      56.751  34.922  70.526  1.00  0.00           N
ATOM   1781  HN  HSD A 113      56.722  34.052  70.046  1.00  0.00           H
ATOM   1782  CA  HSD A 113      55.522  35.672  70.766  1.00  0.00           C
ATOM   1783  HA  HSD A 113      55.802  36.701  70.556  1.00  0.00           H
ATOM   1784  CB  HSD A 113      54.321  35.302  69.836  1.00  0.00           C
ATOM   1785  HB1 HSD A 113      53.422  35.852  70.186  1.00  0.00           H
ATOM   1786  HB2 HSD A 113      54.152  34.201  69.746  1.00  0.00           H
ATOM   1787  ND1 HSD A 113      55.402  35.122  67.586  1.00  0.00           N
ATOM   1788  HD1 HSD A 113      55.761  34.192  67.676  1.00  0.00           H
ATOM   1789  CG  HSD A 113      54.641  35.862  68.466  1.00  0.00           C
ATOM   1790  CE1 HSD A 113      55.492  35.792  66.446  1.00  0.00           C
ATOM   1791  HE1 HSD A 113      56.112  35.532  65.586  1.00  0.00           H
ATOM   1792  NE2 HSD A 113      54.781  36.911  66.436  1.00  0.00           N
ATOM   1793  CD2 HSD A 113      54.242  36.922  67.726  1.00  0.00           C
ATOM   1794  HD2 HSD A 113      53.482  37.632  68.036  1.00  0.00           H
ATOM   1795  C   HSD A 113      55.012  35.661  72.156  1.00  0.00           C
ATOM   1796  O   HSD A 113      54.591  36.711  72.646  1.00  0.00           O
ATOM   1797  N   VAL A 114      54.992  34.462  72.846  1.00  0.00           N
ATOM   1798  HN  VAL A 114      55.242  33.611  72.386  1.00  0.00           H
ATOM   1799  CA  VAL A 114      54.562  34.382  74.196  1.00  0.00           C
ATOM   1800  HA  VAL A 114      53.612  34.892  74.206  1.00  0.00           H
ATOM   1801  CB  VAL A 114      54.292  32.942  74.616  1.00  0.00           C
ATOM   1802  HB  VAL A 114      55.212  32.352  74.406  1.00  0.00           H
ATOM   1803  CG1 VAL A 114      53.942  32.861  76.066  1.00  0.00           C
ATOM   1804 1HG1 VAL A 114      54.721  33.012  76.846  1.00  0.00           H
ATOM   1805 2HG1 VAL A 114      53.502  31.852  76.246  1.00  0.00           H
ATOM   1806 3HG1 VAL A 114      53.201  33.602  76.446  1.00  0.00           H
ATOM   1807  CG2 VAL A 114      53.181  32.271  73.706  1.00  0.00           C
ATOM   1808 1HG2 VAL A 114      52.852  31.332  74.196  1.00  0.00           H
ATOM   1809 2HG2 VAL A 114      53.482  31.982  72.686  1.00  0.00           H
ATOM   1810 3HG2 VAL A 114      52.271  32.902  73.676  1.00  0.00           H
ATOM   1811  C   VAL A 114      55.492  34.992  75.186  1.00  0.00           C
ATOM   1812  O   VAL A 114      55.042  35.742  76.046  1.00  0.00           O
ATOM   1813  N   ILE A 115      56.812  34.861  74.956  1.00  0.00           N
ATOM   1814  HN  ILE A 115      57.201  34.231  74.296  1.00  0.00           H
ATOM   1815  CA  ILE A 115      57.762  35.611  75.696  1.00  0.00           C
ATOM   1816  HA  ILE A 115      57.402  35.632  76.716  1.00  0.00           H
ATOM   1817  CB  ILE A 115      59.152  35.012  75.776  1.00  0.00           C
ATOM   1818  HB  ILE A 115      59.581  34.892  74.756  1.00  0.00           H
ATOM   1819  CG2 ILE A 115      60.231  35.902  76.476  1.00  0.00           C
ATOM   1820 1HG2 ILE A 115      60.441  36.812  75.876  1.00  0.00           H
ATOM   1821 2HG2 ILE A 115      61.182  35.352  76.646  1.00  0.00           H
ATOM   1822 3HG2 ILE A 115      59.882  36.271  77.456  1.00  0.00           H
ATOM   1823  CG1 ILE A 115      58.972  33.611  76.476  1.00  0.00           C
ATOM   1824 1HG1 ILE A 115      59.962  33.121  76.416  1.00  0.00           H
ATOM   1825 2HG1 ILE A 115      58.302  32.872  75.976  1.00  0.00           H
ATOM   1826  CD  ILE A 115      58.652  33.662  78.016  1.00  0.00           C
ATOM   1827  HD1 ILE A 115      57.622  34.001  78.226  1.00  0.00           H
ATOM   1828  HD2 ILE A 115      59.312  34.411  78.516  1.00  0.00           H
ATOM   1829  HD3 ILE A 115      58.642  32.672  78.516  1.00  0.00           H
ATOM   1830  C   ILE A 115      57.752  37.112  75.526  1.00  0.00           C
ATOM   1831  O   ILE A 115      57.801  37.802  76.536  1.00  0.00           O
ATOM   1832  N   TYR A 116      57.582  37.701  74.346  1.00  0.00           N
ATOM   1833  HN  TYR A 116      57.411  37.132  73.546  1.00  0.00           H
ATOM   1834  CA  TYR A 116      57.271  39.062  74.186  1.00  0.00           C
ATOM   1835  HA  TYR A 116      58.051  39.591  74.706  1.00  0.00           H
ATOM   1836  CB  TYR A 116      57.211  39.521  72.696  1.00  0.00           C
ATOM   1837  HB1 TYR A 116      56.372  38.962  72.236  1.00  0.00           H
ATOM   1838  HB2 TYR A 116      58.071  39.211  72.066  1.00  0.00           H
ATOM   1839  CG  TYR A 116      57.091  41.042  72.526  1.00  0.00           C
ATOM   1840  CD1 TYR A 116      55.912  41.582  72.146  1.00  0.00           C
ATOM   1841  HD1 TYR A 116      55.042  40.951  72.016  1.00  0.00           H
ATOM   1842  CE1 TYR A 116      55.782  42.972  71.866  1.00  0.00           C
ATOM   1843  HE1 TYR A 116      54.802  43.312  71.586  1.00  0.00           H
ATOM   1844  CZ  TYR A 116      56.861  43.861  71.976  1.00  0.00           C
ATOM   1845  OH  TYR A 116      56.691  45.262  71.726  1.00  0.00           O
ATOM   1846  HH  TYR A 116      57.442  45.742  72.096  1.00  0.00           H
ATOM   1847  CD2 TYR A 116      58.222  41.902  72.716  1.00  0.00           C
ATOM   1848  HD2 TYR A 116      59.191  41.492  72.976  1.00  0.00           H
ATOM   1849  CE2 TYR A 116      58.062  43.292  72.466  1.00  0.00           C
ATOM   1850  HE2 TYR A 116      58.942  43.922  72.396  1.00  0.00           H
ATOM   1851  C   TYR A 116      55.932  39.451  74.936  1.00  0.00           C
ATOM   1852  O   TYR A 116      55.942  40.212  75.916  1.00  0.00           O
ATOM   1853  N   THR A 117      54.812  38.751  74.676  1.00  0.00           N
ATOM   1854  HN  THR A 117      54.781  38.062  73.956  1.00  0.00           H
ATOM   1855  CA  THR A 117      53.512  38.922  75.366  1.00  0.00           C
ATOM   1856  HA  THR A 117      53.162  39.931  75.206  1.00  0.00           H
ATOM   1857  CB  THR A 117      52.362  38.032  74.726  1.00  0.00           C
ATOM   1858  HB  THR A 117      52.771  37.082  74.316  1.00  0.00           H
ATOM   1859  OG1 THR A 117      51.792  38.751  73.706  1.00  0.00           O
ATOM   1860  HG1 THR A 117      51.271  38.121  73.196  1.00  0.00           H
ATOM   1861  CG2 THR A 117      51.192  37.681  75.606  1.00  0.00           C
ATOM   1862 1HG2 THR A 117      50.452  37.062  75.076  1.00  0.00           H
ATOM   1863 2HG2 THR A 117      50.602  38.611  75.796  1.00  0.00           H
ATOM   1864 3HG2 THR A 117      51.492  37.231  76.576  1.00  0.00           H
ATOM   1865  C   THR A 117      53.432  38.812  76.846  1.00  0.00           C
ATOM   1866  O   THR A 117      52.931  39.712  77.476  1.00  0.00           O
ATOM   1867  N   VAL A 118      54.042  37.712  77.456  1.00  0.00           N
ATOM   1868  HN  VAL A 118      54.581  37.071  76.906  1.00  0.00           H
ATOM   1869  CA  VAL A 118      54.261  37.582  78.946  1.00  0.00           C
ATOM   1870  HA  VAL A 118      53.372  37.611  79.546  1.00  0.00           H
ATOM   1871  CB  VAL A 118      54.942  36.251  79.356  1.00  0.00           C
ATOM   1872  HB  VAL A 118      55.841  36.222  78.716  1.00  0.00           H
ATOM   1873  CG1 VAL A 118      55.341  36.322  80.826  1.00  0.00           C
ATOM   1874 1HG1 VAL A 118      56.122  37.112  80.986  1.00  0.00           H
ATOM   1875 2HG1 VAL A 118      55.742  35.361  81.196  1.00  0.00           H
ATOM   1876 3HG1 VAL A 118      54.451  36.611  81.406  1.00  0.00           H
ATOM   1877  CG2 VAL A 118      54.002  35.062  79.026  1.00  0.00           C
ATOM   1878 1HG2 VAL A 118      54.521  34.102  79.196  1.00  0.00           H
ATOM   1879 2HG2 VAL A 118      53.622  35.062  77.986  1.00  0.00           H
ATOM   1880 3HG2 VAL A 118      53.051  35.152  79.606  1.00  0.00           H
ATOM   1881  C   VAL A 118      54.962  38.841  79.466  1.00  0.00           C
ATOM   1882  O   VAL A 118      54.732  39.252  80.596  1.00  0.00           O
ATOM   1883  N   ASN A 119      55.792  39.652  78.786  1.00  0.00           N
ATOM   1884  HN  ASN A 119      55.992  39.451  77.826  1.00  0.00           H
ATOM   1885  CA  ASN A 119      56.572  40.662  79.426  1.00  0.00           C
ATOM   1886  HA  ASN A 119      56.472  40.681  80.506  1.00  0.00           H
ATOM   1887  CB  ASN A 119      58.042  40.422  79.086  1.00  0.00           C
ATOM   1888  HB1 ASN A 119      58.661  41.252  79.486  1.00  0.00           H
ATOM   1889  HB2 ASN A 119      58.201  40.392  77.986  1.00  0.00           H
ATOM   1890  CG  ASN A 119      58.442  39.201  79.806  1.00  0.00           C
ATOM   1891  OD1 ASN A 119      58.331  39.141  81.046  1.00  0.00           O
ATOM   1892  ND2 ASN A 119      58.882  38.121  79.066  1.00  0.00           N
ATOM   1893 1HD2 ASN A 119      58.942  37.212  79.476  1.00  0.00           H
ATOM   1894 2HD2 ASN A 119      58.731  38.121  78.076  1.00  0.00           H
ATOM   1895  C   ASN A 119      56.242  42.071  78.926  1.00  0.00           C
ATOM   1896  O   ASN A 119      56.691  43.092  79.446  1.00  0.00           O
ATOM   1897  N   LEU A 120      55.352  42.242  77.866  1.00  0.00           N
ATOM   1898  HN  LEU A 120      55.021  41.411  77.426  1.00  0.00           H
ATOM   1899  CA  LEU A 120      54.981  43.482  77.226  1.00  0.00           C
ATOM   1900  HA  LEU A 120      55.862  43.972  76.836  1.00  0.00           H
ATOM   1901  CB  LEU A 120      54.051  43.152  75.956  1.00  0.00           C
ATOM   1902  HB1 LEU A 120      53.312  42.451  76.376  1.00  0.00           H
ATOM   1903  HB2 LEU A 120      54.832  42.692  75.306  1.00  0.00           H
ATOM   1904  CG  LEU A 120      53.312  44.261  75.166  1.00  0.00           C
ATOM   1905  HG  LEU A 120      52.661  44.812  75.886  1.00  0.00           H
ATOM   1906  CD1 LEU A 120      54.212  45.242  74.436  1.00  0.00           C
ATOM   1907 1HD1 LEU A 120      54.942  45.641  75.156  1.00  0.00           H
ATOM   1908 2HD1 LEU A 120      53.801  46.182  74.016  1.00  0.00           H
ATOM   1909 3HD1 LEU A 120      54.832  44.641  73.736  1.00  0.00           H
ATOM   1910  CD2 LEU A 120      52.432  43.531  74.086  1.00  0.00           C
ATOM   1911 1HD2 LEU A 120      51.931  44.422  73.626  1.00  0.00           H
ATOM   1912 2HD2 LEU A 120      51.661  42.852  74.516  1.00  0.00           H
ATOM   1913 3HD2 LEU A 120      53.062  43.051  73.316  1.00  0.00           H
ATOM   1914  C   LEU A 120      54.371  44.462  78.176  1.00  0.00           C
ATOM   1915  O   LEU A 120      54.682  45.672  78.116  1.00  0.00           O
ATOM   1916  N   TYR A 121      53.531  43.962  79.096  1.00  0.00           N
ATOM   1917  HN  TYR A 121      53.482  42.981  79.286  1.00  0.00           H
ATOM   1918  CA  TYR A 121      52.801  44.921  79.936  1.00  0.00           C
ATOM   1919  HA  TYR A 121      52.602  45.891  79.506  1.00  0.00           H
ATOM   1920  CB  TYR A 121      51.382  44.282  80.226  1.00  0.00           C
ATOM   1921  HB1 TYR A 121      50.712  45.051  80.656  1.00  0.00           H
ATOM   1922  HB2 TYR A 121      51.502  43.352  80.826  1.00  0.00           H
ATOM   1923  CG  TYR A 121      50.821  43.832  78.916  1.00  0.00           C
ATOM   1924  CD1 TYR A 121      50.231  44.882  78.146  1.00  0.00           C
ATOM   1925  HD1 TYR A 121      50.371  45.901  78.456  1.00  0.00           H
ATOM   1926  CE1 TYR A 121      49.591  44.591  76.956  1.00  0.00           C
ATOM   1927  HE1 TYR A 121      49.172  45.332  76.296  1.00  0.00           H
ATOM   1928  CZ  TYR A 121      49.532  43.232  76.436  1.00  0.00           C
ATOM   1929  OH  TYR A 121      48.981  43.042  75.146  1.00  0.00           O
ATOM   1930  HH  TYR A 121      49.072  42.141  74.846  1.00  0.00           H
ATOM   1931  CD2 TYR A 121      50.641  42.492  78.536  1.00  0.00           C
ATOM   1932  HD2 TYR A 121      50.992  41.702  79.176  1.00  0.00           H
ATOM   1933  CE2 TYR A 121      49.942  42.151  77.336  1.00  0.00           C
ATOM   1934  HE2 TYR A 121      50.002  41.142  76.966  1.00  0.00           H
ATOM   1935  C   TYR A 121      53.461  45.132  81.226  1.00  0.00           C
ATOM   1936  O   TYR A 121      53.001  45.912  82.036  1.00  0.00           O
ATOM   1937  N   SER A 122      54.571  44.441  81.506  1.00  0.00           N
ATOM   1938  HN  SER A 122      55.082  43.931  80.826  1.00  0.00           H
ATOM   1939  CA  SER A 122      55.072  44.312  82.856  1.00  0.00           C
ATOM   1940  HA  SER A 122      54.251  43.962  83.466  1.00  0.00           H
ATOM   1941  CB  SER A 122      56.231  43.212  82.846  1.00  0.00           C
ATOM   1942  HB1 SER A 122      56.861  43.412  81.956  1.00  0.00           H
ATOM   1943  HB2 SER A 122      55.802  42.192  82.816  1.00  0.00           H
ATOM   1944  OG  SER A 122      57.201  43.172  83.926  1.00  0.00           O
ATOM   1945  HG1 SER A 122      57.892  43.812  83.736  1.00  0.00           H
ATOM   1946  C   SER A 122      55.492  45.592  83.456  1.00  0.00           C
ATOM   1947  O   SER A 122      55.021  46.031  84.456  1.00  0.00           O
ATOM   1948  N   SER A 123      56.382  46.341  82.726  1.00  0.00           N
ATOM   1949  HN  SER A 123      56.602  45.992  81.826  1.00  0.00           H
ATOM   1950  CA  SER A 123      56.922  47.572  83.256  1.00  0.00           C
ATOM   1951  HA  SER A 123      57.432  47.292  84.166  1.00  0.00           H
ATOM   1952  CB  SER A 123      57.902  48.121  82.216  1.00  0.00           C
ATOM   1953  HB1 SER A 123      57.402  48.341  81.256  1.00  0.00           H
ATOM   1954  HB2 SER A 123      58.712  47.372  82.116  1.00  0.00           H
ATOM   1955  OG  SER A 123      58.542  49.321  82.676  1.00  0.00           O
ATOM   1956  HG1 SER A 123      57.941  50.062  82.846  1.00  0.00           H
ATOM   1957  C   SER A 123      55.862  48.731  83.606  1.00  0.00           C
ATOM   1958  O   SER A 123      55.882  49.382  84.626  1.00  0.00           O
ATOM   1959  N   VAL A 124      54.921  48.981  82.696  1.00  0.00           N
ATOM   1960  HN  VAL A 124      54.882  48.531  81.806  1.00  0.00           H
ATOM   1961  CA  VAL A 124      53.792  49.882  82.986  1.00  0.00           C
ATOM   1962  HA  VAL A 124      54.251  50.802  83.326  1.00  0.00           H
ATOM   1963  CB  VAL A 124      53.141  50.192  81.656  1.00  0.00           C
ATOM   1964  HB  VAL A 124      53.931  50.382  80.896  1.00  0.00           H
ATOM   1965  CG1 VAL A 124      52.271  49.042  81.136  1.00  0.00           C
ATOM   1966 1HG1 VAL A 124      51.392  48.992  81.816  1.00  0.00           H
ATOM   1967 2HG1 VAL A 124      52.752  48.042  81.146  1.00  0.00           H
ATOM   1968 3HG1 VAL A 124      51.842  49.301  80.146  1.00  0.00           H
ATOM   1969  CG2 VAL A 124      52.432  51.661  81.676  1.00  0.00           C
ATOM   1970 1HG2 VAL A 124      51.681  51.772  82.486  1.00  0.00           H
ATOM   1971 2HG2 VAL A 124      51.992  51.722  80.656  1.00  0.00           H
ATOM   1972 3HG2 VAL A 124      53.201  52.451  81.806  1.00  0.00           H
ATOM   1973  C   VAL A 124      52.832  49.441  84.156  1.00  0.00           C
ATOM   1974  O   VAL A 124      52.451  50.192  85.036  1.00  0.00           O
ATOM   1975  N   TRP A 125      52.481  48.162  84.306  1.00  0.00           N
ATOM   1976  HN  TRP A 125      52.832  47.481  83.656  1.00  0.00           H
ATOM   1977  CA  TRP A 125      51.742  47.532  85.416  1.00  0.00           C
ATOM   1978  HA  TRP A 125      50.852  48.141  85.506  1.00  0.00           H
ATOM   1979  CB  TRP A 125      51.361  46.112  85.116  1.00  0.00           C
ATOM   1980  HB1 TRP A 125      51.122  45.492  86.006  1.00  0.00           H
ATOM   1981  HB2 TRP A 125      52.201  45.551  84.636  1.00  0.00           H
ATOM   1982  CG  TRP A 125      50.152  45.982  84.276  1.00  0.00           C
ATOM   1983  CD1 TRP A 125      49.921  46.402  82.976  1.00  0.00           C
ATOM   1984  HD1 TRP A 125      50.662  46.672  82.236  1.00  0.00           H
ATOM   1985  NE1 TRP A 125      48.591  46.262  82.666  1.00  0.00           N
ATOM   1986  HE1 TRP A 125      48.082  46.611  81.906  1.00  0.00           H
ATOM   1987  CE2 TRP A 125      47.962  45.821  83.776  1.00  0.00           C
ATOM   1988  CD2 TRP A 125      48.861  45.632  84.806  1.00  0.00           C
ATOM   1989  CE3 TRP A 125      48.461  44.962  85.946  1.00  0.00           C
ATOM   1990  HE3 TRP A 125      49.132  44.492  86.656  1.00  0.00           H
ATOM   1991  CZ3 TRP A 125      47.081  44.921  86.176  1.00  0.00           C
ATOM   1992  HZ3 TRP A 125      46.652  44.591  87.116  1.00  0.00           H
ATOM   1993  CZ2 TRP A 125      46.602  45.611  83.986  1.00  0.00           C
ATOM   1994  HZ2 TRP A 125      45.912  45.582  83.156  1.00  0.00           H
ATOM   1995  CH2 TRP A 125      46.171  45.271  85.246  1.00  0.00           C
ATOM   1996  HH2 TRP A 125      45.132  45.201  85.526  1.00  0.00           H
ATOM   1997  C   TRP A 125      52.532  47.622  86.726  1.00  0.00           C
ATOM   1998  O   TRP A 125      51.982  48.022  87.766  1.00  0.00           O
ATOM   1999  N   ILE A 126      53.812  47.192  86.816  1.00  0.00           N
ATOM   2000  HN  ILE A 126      54.222  46.832  85.976  1.00  0.00           H
ATOM   2001  CA  ILE A 126      54.662  47.421  87.976  1.00  0.00           C
ATOM   2002  HA  ILE A 126      54.181  47.011  88.846  1.00  0.00           H
ATOM   2003  CB  ILE A 126      55.961  46.642  87.756  1.00  0.00           C
ATOM   2004  HB  ILE A 126      56.312  46.742  86.706  1.00  0.00           H
ATOM   2005  CG2 ILE A 126      57.071  47.091  88.756  1.00  0.00           C
ATOM   2006 1HG2 ILE A 126      56.812  46.962  89.826  1.00  0.00           H
ATOM   2007 2HG2 ILE A 126      57.242  48.191  88.636  1.00  0.00           H
ATOM   2008 3HG2 ILE A 126      58.011  46.532  88.566  1.00  0.00           H
ATOM   2009  CG1 ILE A 126      55.652  45.111  87.786  1.00  0.00           C
ATOM   2010 1HG1 ILE A 126      54.862  44.981  87.006  1.00  0.00           H
ATOM   2011 2HG1 ILE A 126      55.252  44.692  88.736  1.00  0.00           H
ATOM   2012  CD  ILE A 126      56.782  44.222  87.326  1.00  0.00           C
ATOM   2013  HD1 ILE A 126      56.481  43.152  87.386  1.00  0.00           H
ATOM   2014  HD2 ILE A 126      57.672  44.282  87.986  1.00  0.00           H
ATOM   2015  HD3 ILE A 126      57.052  44.412  86.266  1.00  0.00           H
ATOM   2016  C   ILE A 126      54.812  48.861  88.386  1.00  0.00           C
ATOM   2017  O   ILE A 126      54.771  49.212  89.566  1.00  0.00           O
ATOM   2018  N   LEU A 127      54.902  49.851  87.456  1.00  0.00           N
ATOM   2019  HN  LEU A 127      54.972  49.641  86.486  1.00  0.00           H
ATOM   2020  CA  LEU A 127      54.942  51.252  87.806  1.00  0.00           C
ATOM   2021  HA  LEU A 127      55.681  51.361  88.586  1.00  0.00           H
ATOM   2022  CB  LEU A 127      55.402  52.062  86.596  1.00  0.00           C
ATOM   2023  HB1 LEU A 127      54.781  51.972  85.676  1.00  0.00           H
ATOM   2024  HB2 LEU A 127      56.332  51.582  86.236  1.00  0.00           H
ATOM   2025  CG  LEU A 127      55.632  53.591  86.866  1.00  0.00           C
ATOM   2026  HG  LEU A 127      54.612  53.962  87.086  1.00  0.00           H
ATOM   2027  CD1 LEU A 127      56.502  53.872  88.126  1.00  0.00           C
ATOM   2028 1HD1 LEU A 127      56.691  54.972  88.136  1.00  0.00           H
ATOM   2029 2HD1 LEU A 127      57.451  53.302  88.076  1.00  0.00           H
ATOM   2030 3HD1 LEU A 127      56.062  53.442  89.046  1.00  0.00           H
ATOM   2031  CD2 LEU A 127      56.052  54.472  85.666  1.00  0.00           C
ATOM   2032 1HD2 LEU A 127      55.462  54.282  84.746  1.00  0.00           H
ATOM   2033 2HD2 LEU A 127      57.102  54.292  85.346  1.00  0.00           H
ATOM   2034 3HD2 LEU A 127      55.872  55.551  85.886  1.00  0.00           H
ATOM   2035  C   LEU A 127      53.722  51.782  88.486  1.00  0.00           C
ATOM   2036  O   LEU A 127      53.841  52.562  89.456  1.00  0.00           O
ATOM   2037  N   ALA A 128      52.582  51.322  88.086  1.00  0.00           N
ATOM   2038  HN  ALA A 128      52.611  50.932  87.166  1.00  0.00           H
ATOM   2039  CA  ALA A 128      51.352  51.572  88.796  1.00  0.00           C
ATOM   2040  HA  ALA A 128      51.201  52.642  88.776  1.00  0.00           H
ATOM   2041  CB  ALA A 128      50.152  51.091  87.996  1.00  0.00           C
ATOM   2042  HB1 ALA A 128      50.441  50.082  87.626  1.00  0.00           H
ATOM   2043  HB2 ALA A 128      49.921  51.801  87.176  1.00  0.00           H
ATOM   2044  HB3 ALA A 128      49.292  50.982  88.706  1.00  0.00           H
ATOM   2045  C   ALA A 128      51.312  50.992  90.226  1.00  0.00           C
ATOM   2046  O   ALA A 128      50.901  51.712  91.126  1.00  0.00           O
ATOM   2047  N   PHE A 129      51.782  49.792  90.466  1.00  0.00           N
ATOM   2048  HN  PHE A 129      52.132  49.222  89.726  1.00  0.00           H
ATOM   2049  CA  PHE A 129      52.032  49.202  91.746  1.00  0.00           C
ATOM   2050  HA  PHE A 129      51.072  49.242  92.246  1.00  0.00           H
ATOM   2051  CB  PHE A 129      52.442  47.712  91.706  1.00  0.00           C
ATOM   2052  HB1 PHE A 129      52.451  47.322  92.746  1.00  0.00           H
ATOM   2053  HB2 PHE A 129      53.502  47.582  91.386  1.00  0.00           H
ATOM   2054  CG  PHE A 129      51.551  46.871  90.896  1.00  0.00           C
ATOM   2055  CD1 PHE A 129      52.032  45.652  90.376  1.00  0.00           C
ATOM   2056  HD1 PHE A 129      53.032  45.332  90.636  1.00  0.00           H
ATOM   2057  CE1 PHE A 129      51.142  44.802  89.686  1.00  0.00           C
ATOM   2058  HE1 PHE A 129      51.502  43.902  89.206  1.00  0.00           H
ATOM   2059  CZ  PHE A 129      49.781  45.091  89.506  1.00  0.00           C
ATOM   2060  HZ  PHE A 129      49.172  44.422  88.916  1.00  0.00           H
ATOM   2061  CD2 PHE A 129      50.161  47.122  90.716  1.00  0.00           C
ATOM   2062  HD2 PHE A 129      49.771  48.032  91.136  1.00  0.00           H
ATOM   2063  CE2 PHE A 129      49.312  46.292  89.976  1.00  0.00           C
ATOM   2064  HE2 PHE A 129      48.292  46.621  89.846  1.00  0.00           H
ATOM   2065  C   PHE A 129      52.981  50.051  92.596  1.00  0.00           C
ATOM   2066  O   PHE A 129      52.742  50.271  93.796  1.00  0.00           O
ATOM   2067  N   ILE A 130      54.132  50.402  92.006  1.00  0.00           N
ATOM   2068  HN  ILE A 130      54.332  50.142  91.066  1.00  0.00           H
ATOM   2069  CA  ILE A 130      55.142  51.262  92.706  1.00  0.00           C
ATOM   2070  HA  ILE A 130      55.341  50.771  93.646  1.00  0.00           H
ATOM   2071  CB  ILE A 130      56.411  51.282  91.876  1.00  0.00           C
ATOM   2072  HB  ILE A 130      56.182  51.192  90.796  1.00  0.00           H
ATOM   2073  CG2 ILE A 130      57.132  52.602  92.056  1.00  0.00           C
ATOM   2074 1HG2 ILE A 130      57.742  52.692  92.976  1.00  0.00           H
ATOM   2075 2HG2 ILE A 130      56.602  53.552  92.246  1.00  0.00           H
ATOM   2076 3HG2 ILE A 130      57.771  52.902  91.196  1.00  0.00           H
ATOM   2077  CG1 ILE A 130      57.341  50.122  92.166  1.00  0.00           C
ATOM   2078 1HG1 ILE A 130      56.722  49.212  92.006  1.00  0.00           H
ATOM   2079 2HG1 ILE A 130      57.661  50.282  93.216  1.00  0.00           H
ATOM   2080  CD  ILE A 130      58.562  50.032  91.306  1.00  0.00           C
ATOM   2081  HD1 ILE A 130      58.242  49.981  90.246  1.00  0.00           H
ATOM   2082  HD2 ILE A 130      59.332  49.261  91.536  1.00  0.00           H
ATOM   2083  HD3 ILE A 130      59.172  50.961  91.306  1.00  0.00           H
ATOM   2084  C   ILE A 130      54.562  52.591  93.116  1.00  0.00           C
ATOM   2085  O   ILE A 130      54.781  53.102  94.206  1.00  0.00           O
ATOM   2086  N   SER A 131      53.771  53.141  92.216  1.00  0.00           N
ATOM   2087  HN  SER A 131      53.542  52.602  91.406  1.00  0.00           H
ATOM   2088  CA  SER A 131      53.092  54.382  92.436  1.00  0.00           C
ATOM   2089  HA  SER A 131      53.852  55.062  92.786  1.00  0.00           H
ATOM   2090  CB  SER A 131      52.221  54.962  91.276  1.00  0.00           C
ATOM   2091  HB1 SER A 131      52.091  56.021  91.576  1.00  0.00           H
ATOM   2092  HB2 SER A 131      51.222  54.542  91.046  1.00  0.00           H
ATOM   2093  OG  SER A 131      53.111  55.132  90.176  1.00  0.00           O
ATOM   2094  HG1 SER A 131      53.391  54.251  89.936  1.00  0.00           H
ATOM   2095  C   SER A 131      52.122  54.282  93.626  1.00  0.00           C
ATOM   2096  O   SER A 131      52.102  55.072  94.606  1.00  0.00           O
ATOM   2097  N   LEU A 132      51.292  53.191  93.676  1.00  0.00           N
ATOM   2098  HN  LEU A 132      51.101  52.602  92.896  1.00  0.00           H
ATOM   2099  CA  LEU A 132      50.472  52.992  94.916  1.00  0.00           C
ATOM   2100  HA  LEU A 132      49.932  53.911  95.086  1.00  0.00           H
ATOM   2101  CB  LEU A 132      49.581  51.772  94.606  1.00  0.00           C
ATOM   2102  HB1 LEU A 132      49.132  51.292  95.496  1.00  0.00           H
ATOM   2103  HB2 LEU A 132      50.292  51.052  94.136  1.00  0.00           H
ATOM   2104  CG  LEU A 132      48.461  52.071  93.606  1.00  0.00           C
ATOM   2105  HG  LEU A 132      48.911  52.701  92.806  1.00  0.00           H
ATOM   2106  CD1 LEU A 132      48.191  50.812  92.836  1.00  0.00           C
ATOM   2107 1HD1 LEU A 132      47.882  49.972  93.496  1.00  0.00           H
ATOM   2108 2HD1 LEU A 132      49.091  50.492  92.276  1.00  0.00           H
ATOM   2109 3HD1 LEU A 132      47.372  50.982  92.106  1.00  0.00           H
ATOM   2110  CD2 LEU A 132      47.132  52.692  94.266  1.00  0.00           C
ATOM   2111 1HD2 LEU A 132      46.512  52.981  93.386  1.00  0.00           H
ATOM   2112 2HD2 LEU A 132      47.462  53.531  94.916  1.00  0.00           H
ATOM   2113 3HD2 LEU A 132      46.661  51.951  94.936  1.00  0.00           H
ATOM   2114  C   LEU A 132      51.231  52.742  96.226  1.00  0.00           C
ATOM   2115  O   LEU A 132      50.912  53.251  97.296  1.00  0.00           O
ATOM   2116  N   ASP A 133      52.292  51.962  96.126  1.00  0.00           N
ATOM   2117  HN  ASP A 133      52.492  51.582  95.226  1.00  0.00           H
ATOM   2118  CA  ASP A 133      53.292  51.661  97.126  1.00  0.00           C
ATOM   2119  HA  ASP A 133      52.642  51.222  97.866  1.00  0.00           H
ATOM   2120  CB  ASP A 133      54.191  50.501  96.686  1.00  0.00           C
ATOM   2121  HB1 ASP A 133      54.992  50.792  95.966  1.00  0.00           H
ATOM   2122  HB2 ASP A 133      53.661  49.682  96.166  1.00  0.00           H
ATOM   2123  CG  ASP A 133      54.892  49.972  97.876  1.00  0.00           C
ATOM   2124  OD1 ASP A 133      54.462  48.841  98.416  1.00  0.00           O
ATOM   2125  OD2 ASP A 133      55.862  50.611  98.356  1.00  0.00           O
ATOM   2126  C   ASP A 133      53.981  52.892  97.736  1.00  0.00           C
ATOM   2127  O   ASP A 133      53.942  53.071  98.966  1.00  0.00           O
ATOM   2128  N   ARG A 134      54.482  53.882  96.996  1.00  0.00           N
ATOM   2129  HN  ARG A 134      54.591  53.572  96.056  1.00  0.00           H
ATOM   2130  CA  ARG A 134      54.781  55.201  97.376  1.00  0.00           C
ATOM   2131  HA  ARG A 134      55.322  55.161  98.306  1.00  0.00           H
ATOM   2132  CB  ARG A 134      55.742  55.882  96.336  1.00  0.00           C
ATOM   2133  HB1 ARG A 134      55.681  56.922  96.716  1.00  0.00           H
ATOM   2134  HB2 ARG A 134      55.402  55.802  95.276  1.00  0.00           H
ATOM   2135  CG  ARG A 134      57.262  55.441  96.426  1.00  0.00           C
ATOM   2136  HG1 ARG A 134      57.492  55.452  97.516  1.00  0.00           H
ATOM   2137  HG2 ARG A 134      57.852  56.242  95.936  1.00  0.00           H
ATOM   2138  CD  ARG A 134      57.622  54.032  95.876  1.00  0.00           C
ATOM   2139  HD1 ARG A 134      57.042  53.701  94.986  1.00  0.00           H
ATOM   2140  HD2 ARG A 134      57.392  53.282  96.666  1.00  0.00           H
ATOM   2141  NE  ARG A 134      59.111  53.931  95.646  1.00  0.00           N
ATOM   2142  HE  ARG A 134      59.312  53.822  94.676  1.00  0.00           H
ATOM   2143  CZ  ARG A 134      60.082  53.661  96.496  1.00  0.00           C
ATOM   2144  NH1 ARG A 134      59.902  53.442  97.776  1.00  0.00           N
ATOM   2145 1HH1 ARG A 134      58.931  53.191  97.886  1.00  0.00           H
ATOM   2146 2HH1 ARG A 134      60.691  53.102  98.276  1.00  0.00           H
ATOM   2147  NH2 ARG A 134      61.301  53.442  96.036  1.00  0.00           N
ATOM   2148 1HH2 ARG A 134      61.602  53.832  95.166  1.00  0.00           H
ATOM   2149 2HH2 ARG A 134      61.982  53.412  96.776  1.00  0.00           H
ATOM   2150  C   ARG A 134      53.682  56.171  97.906  1.00  0.00           C
ATOM   2151  O   ARG A 134      53.752  56.731  99.036  1.00  0.00           O
ATOM   2152  N   TYR A 135      52.622  56.252  97.206  1.00  0.00           N
ATOM   2153  HN  TYR A 135      52.502  55.761  96.346  1.00  0.00           H
ATOM   2154  CA  TYR A 135      51.431  56.972  97.626  1.00  0.00           C
ATOM   2155  HA  TYR A 135      51.871  57.931  97.856  1.00  0.00           H
ATOM   2156  CB  TYR A 135      50.452  57.221  96.386  1.00  0.00           C
ATOM   2157  HB1 TYR A 135      50.341  56.332  95.736  1.00  0.00           H
ATOM   2158  HB2 TYR A 135      50.802  58.102  95.796  1.00  0.00           H
ATOM   2159  CG  TYR A 135      49.032  57.521  96.766  1.00  0.00           C
ATOM   2160  CD1 TYR A 135      48.032  56.572  96.716  1.00  0.00           C
ATOM   2161  HD1 TYR A 135      48.191  55.652  96.186  1.00  0.00           H
ATOM   2162  CE1 TYR A 135      46.751  56.761  97.196  1.00  0.00           C
ATOM   2163  HE1 TYR A 135      46.091  55.901  97.176  1.00  0.00           H
ATOM   2164  CZ  TYR A 135      46.492  57.952  97.876  1.00  0.00           C
ATOM   2165  OH  TYR A 135      45.242  58.212  98.456  1.00  0.00           O
ATOM   2166  HH  TYR A 135      45.201  59.172  98.496  1.00  0.00           H
ATOM   2167  CD2 TYR A 135      48.752  58.872  97.296  1.00  0.00           C
ATOM   2168  HD2 TYR A 135      49.501  59.641  97.406  1.00  0.00           H
ATOM   2169  CE2 TYR A 135      47.462  58.981  97.906  1.00  0.00           C
ATOM   2170  HE2 TYR A 135      47.122  59.882  98.396  1.00  0.00           H
ATOM   2171  C   TYR A 135      50.872  56.582  98.946  1.00  0.00           C
ATOM   2172  O   TYR A 135      50.722  57.362  99.866  1.00  0.00           O
ATOM   2173  N   LEU A 136      50.551  55.271  99.186  1.00  0.00           N
ATOM   2174  HN  LEU A 136      50.602  54.632  98.426  1.00  0.00           H
ATOM   2175  CA  LEU A 136      50.012  54.781 100.496  1.00  0.00           C
ATOM   2176  HA  LEU A 136      49.222  55.492 100.706  1.00  0.00           H
ATOM   2177  CB  LEU A 136      49.332  53.372 100.226  1.00  0.00           C
ATOM   2178  HB1 LEU A 136      48.902  52.922 101.136  1.00  0.00           H
ATOM   2179  HB2 LEU A 136      50.132  52.652  99.946  1.00  0.00           H
ATOM   2180  CG  LEU A 136      48.152  53.432  99.226  1.00  0.00           C
ATOM   2181  HG  LEU A 136      48.391  53.981  98.296  1.00  0.00           H
ATOM   2182  CD1 LEU A 136      47.931  51.931  98.756  1.00  0.00           C
ATOM   2183 1HD1 LEU A 136      47.502  51.372  99.616  1.00  0.00           H
ATOM   2184 2HD1 LEU A 136      48.902  51.532  98.406  1.00  0.00           H
ATOM   2185 3HD1 LEU A 136      47.141  51.891  97.976  1.00  0.00           H
ATOM   2186  CD2 LEU A 136      46.832  54.002  99.906  1.00  0.00           C
ATOM   2187 1HD2 LEU A 136      46.891  53.832 100.996  1.00  0.00           H
ATOM   2188 2HD2 LEU A 136      45.961  53.401  99.566  1.00  0.00           H
ATOM   2189 3HD2 LEU A 136      46.691  55.091  99.726  1.00  0.00           H
ATOM   2190  C   LEU A 136      50.942  54.862 101.626  1.00  0.00           C
ATOM   2191  O   LEU A 136      50.452  55.161 102.766  1.00  0.00           O
ATOM   2192  N   ALA A 137      52.211  54.431 101.506  1.00  0.00           N
ATOM   2193  HN  ALA A 137      52.492  54.042 100.636  1.00  0.00           H
ATOM   2194  CA  ALA A 137      53.191  54.622 102.556  1.00  0.00           C
ATOM   2195  HA  ALA A 137      52.841  54.242 103.506  1.00  0.00           H
ATOM   2196  CB  ALA A 137      54.552  53.861 102.206  1.00  0.00           C
ATOM   2197  HB1 ALA A 137      55.361  54.142 102.916  1.00  0.00           H
ATOM   2198  HB2 ALA A 137      55.042  54.202 101.266  1.00  0.00           H
ATOM   2199  HB3 ALA A 137      54.382  52.771 102.306  1.00  0.00           H
ATOM   2200  C   ALA A 137      53.442  56.062 102.926  1.00  0.00           C
ATOM   2201  O   ALA A 137      53.212  56.512 104.056  1.00  0.00           O
ATOM   2202  N   ILE A 138      53.742  56.842 101.986  1.00  0.00           N
ATOM   2203  HN  ILE A 138      53.502  56.562 101.056  1.00  0.00           H
ATOM   2204  CA  ILE A 138      54.342  58.201 102.136  1.00  0.00           C
ATOM   2205  HA  ILE A 138      54.862  58.212 103.086  1.00  0.00           H
ATOM   2206  CB  ILE A 138      55.352  58.591 101.086  1.00  0.00           C
ATOM   2207  HB  ILE A 138      54.822  58.582 100.116  1.00  0.00           H
ATOM   2208  CG2 ILE A 138      55.922  59.972 101.316  1.00  0.00           C
ATOM   2209 1HG2 ILE A 138      56.902  60.062 100.796  1.00  0.00           H
ATOM   2210 2HG2 ILE A 138      56.212  60.142 102.376  1.00  0.00           H
ATOM   2211 3HG2 ILE A 138      55.231  60.771 100.986  1.00  0.00           H
ATOM   2212  CG1 ILE A 138      56.451  57.462 101.016  1.00  0.00           C
ATOM   2213 1HG1 ILE A 138      55.912  56.521 100.796  1.00  0.00           H
ATOM   2214 2HG1 ILE A 138      56.922  57.451 102.026  1.00  0.00           H
ATOM   2215  CD  ILE A 138      57.332  57.611  99.746  1.00  0.00           C
ATOM   2216  HD1 ILE A 138      56.672  57.472  98.856  1.00  0.00           H
ATOM   2217  HD2 ILE A 138      58.141  56.871  99.566  1.00  0.00           H
ATOM   2218  HD3 ILE A 138      57.722  58.642  99.626  1.00  0.00           H
ATOM   2219  C   ILE A 138      53.222  59.231 102.216  1.00  0.00           C
ATOM   2220  O   ILE A 138      53.212  60.032 103.186  1.00  0.00           O
ATOM   2221  N   VAL A 139      52.332  59.321 101.226  1.00  0.00           N
ATOM   2222  HN  VAL A 139      52.382  58.612 100.526  1.00  0.00           H
ATOM   2223  CA  VAL A 139      51.442  60.551 101.206  1.00  0.00           C
ATOM   2224  HA  VAL A 139      51.972  61.332 101.746  1.00  0.00           H
ATOM   2225  CB  VAL A 139      51.192  60.922  99.686  1.00  0.00           C
ATOM   2226  HB  VAL A 139      50.621  60.201  99.066  1.00  0.00           H
ATOM   2227  CG1 VAL A 139      50.501  62.382  99.706  1.00  0.00           C
ATOM   2228 1HG1 VAL A 139      49.501  62.201 100.146  1.00  0.00           H
ATOM   2229 2HG1 VAL A 139      50.422  62.701  98.646  1.00  0.00           H
ATOM   2230 3HG1 VAL A 139      51.122  63.132 100.246  1.00  0.00           H
ATOM   2231  CG2 VAL A 139      52.582  61.072  98.906  1.00  0.00           C
ATOM   2232 1HG2 VAL A 139      53.232  61.742  99.486  1.00  0.00           H
ATOM   2233 2HG2 VAL A 139      52.492  61.712  97.996  1.00  0.00           H
ATOM   2234 3HG2 VAL A 139      52.962  60.062  98.616  1.00  0.00           H
ATOM   2235  C   VAL A 139      50.072  60.371 101.916  1.00  0.00           C
ATOM   2236  O   VAL A 139      49.612  61.231 102.666  1.00  0.00           O
ATOM   2237  N   HSD A 140      49.441  59.251 101.676  1.00  0.00           N
ATOM   2238  HN  HSD A 140      49.872  58.612 101.046  1.00  0.00           H
ATOM   2239  CA  HSD A 140      48.121  58.882 102.126  1.00  0.00           C
ATOM   2240  HA  HSD A 140      47.392  59.591 101.766  1.00  0.00           H
ATOM   2241  CB  HSD A 140      47.661  57.502 101.556  1.00  0.00           C
ATOM   2242  HB1 HSD A 140      48.502  56.801 101.736  1.00  0.00           H
ATOM   2243  HB2 HSD A 140      47.481  57.731 100.476  1.00  0.00           H
ATOM   2244  ND1 HSD A 140      45.231  57.392 102.276  1.00  0.00           N
ATOM   2245  HD1 HSD A 140      44.972  58.362 102.266  1.00  0.00           H
ATOM   2246  CG  HSD A 140      46.512  56.891 102.236  1.00  0.00           C
ATOM   2247  CE1 HSD A 140      44.412  56.512 102.826  1.00  0.00           C
ATOM   2248  HE1 HSD A 140      43.362  56.722 103.036  1.00  0.00           H
ATOM   2249  NE2 HSD A 140      45.072  55.492 103.206  1.00  0.00           N
ATOM   2250  CD2 HSD A 140      46.402  55.712 102.826  1.00  0.00           C
ATOM   2251  HD2 HSD A 140      47.182  55.012 103.086  1.00  0.00           H
ATOM   2252  C   HSD A 140      48.071  58.841 103.616  1.00  0.00           C
ATOM   2253  O   HSD A 140      48.841  58.242 104.336  1.00  0.00           O
ATOM   2254  N   ALA A 141      47.122  59.571 104.206  1.00  0.00           N
ATOM   2255  HN  ALA A 141      46.411  59.972 103.626  1.00  0.00           H
ATOM   2256  CA  ALA A 141      47.151  60.021 105.616  1.00  0.00           C
ATOM   2257  HA  ALA A 141      48.162  60.132 105.976  1.00  0.00           H
ATOM   2258  CB  ALA A 141      46.382  61.402 105.676  1.00  0.00           C
ATOM   2259  HB1 ALA A 141      45.301  61.231 105.506  1.00  0.00           H
ATOM   2260  HB2 ALA A 141      46.761  62.021 104.836  1.00  0.00           H
ATOM   2261  HB3 ALA A 141      46.582  61.902 106.646  1.00  0.00           H
ATOM   2262  C   ALA A 141      46.502  59.021 106.496  1.00  0.00           C
ATOM   2263  O   ALA A 141      45.262  59.091 106.746  1.00  0.00           O
ATOM   2264  N   THR A 142      47.201  58.001 106.946  1.00  0.00           N
ATOM   2265  HN  THR A 142      48.102  57.841 106.546  1.00  0.00           H
ATOM   2266  CA  THR A 142      46.772  56.941 107.846  1.00  0.00           C
ATOM   2267  HA  THR A 142      46.231  57.372 108.676  1.00  0.00           H
ATOM   2268  CB  THR A 142      45.872  55.872 107.236  1.00  0.00           C
ATOM   2269  HB  THR A 142      45.062  56.411 106.696  1.00  0.00           H
ATOM   2270  OG1 THR A 142      45.161  55.042 108.116  1.00  0.00           O
ATOM   2271  HG1 THR A 142      44.692  55.632 108.716  1.00  0.00           H
ATOM   2272  CG2 THR A 142      46.751  54.992 106.356  1.00  0.00           C
ATOM   2273 1HG2 THR A 142      47.211  55.641 105.576  1.00  0.00           H
ATOM   2274 2HG2 THR A 142      46.101  54.321 105.766  1.00  0.00           H
ATOM   2275 3HG2 THR A 142      47.502  54.272 106.756  1.00  0.00           H
ATOM   2276  C   THR A 142      47.941  56.271 108.456  1.00  0.00           C
ATOM   2277  O   THR A 142      49.021  56.231 107.876  1.00  0.00           O
ATOM   2278  N   ASN A 143      47.782  55.641 109.646  1.00  0.00           N
ATOM   2279  HN  ASN A 143      46.941  55.872 110.136  1.00  0.00           H
ATOM   2280  CA  ASN A 143      48.722  54.771 110.296  1.00  0.00           C
ATOM   2281  HA  ASN A 143      49.732  54.962 109.996  1.00  0.00           H
ATOM   2282  CB  ASN A 143      48.531  54.921 111.806  1.00  0.00           C
ATOM   2283  HB1 ASN A 143      49.222  54.272 112.396  1.00  0.00           H
ATOM   2284  HB2 ASN A 143      47.492  54.651 112.096  1.00  0.00           H
ATOM   2285  CG  ASN A 143      48.601  56.382 112.366  1.00  0.00           C
ATOM   2286  OD1 ASN A 143      47.602  56.772 113.006  1.00  0.00           O
ATOM   2287  ND2 ASN A 143      49.622  57.201 112.016  1.00  0.00           N
ATOM   2288 1HD2 ASN A 143      49.552  58.111 112.416  1.00  0.00           H
ATOM   2289 2HD2 ASN A 143      50.341  56.742 111.506  1.00  0.00           H
ATOM   2290  C   ASN A 143      48.292  53.302 110.016  1.00  0.00           C
ATOM   2291  O   ASN A 143      48.882  52.362 110.536  1.00  0.00           O
ATOM   2292  N   SER A 144      47.281  53.082 109.186  1.00  0.00           N
ATOM   2293  HN  SER A 144      46.912  53.852 108.666  1.00  0.00           H
ATOM   2294  CA  SER A 144      46.702  51.761 108.836  1.00  0.00           C
ATOM   2295  HA  SER A 144      46.462  51.262 109.766  1.00  0.00           H
ATOM   2296  CB  SER A 144      45.332  52.011 108.116  1.00  0.00           C
ATOM   2297  HB1 SER A 144      45.492  52.582 107.176  1.00  0.00           H
ATOM   2298  HB2 SER A 144      44.662  52.572 108.806  1.00  0.00           H
ATOM   2299  OG  SER A 144      44.711  50.771 107.746  1.00  0.00           O
ATOM   2300  HG1 SER A 144      44.511  50.271 108.536  1.00  0.00           H
ATOM   2301  C   SER A 144      47.582  51.002 107.926  1.00  0.00           C
ATOM   2302  O   SER A 144      48.032  51.602 106.996  1.00  0.00           O
ATOM   2303  N   GLN A 145      47.782  49.721 108.126  1.00  0.00           N
ATOM   2304  HN  GLN A 145      47.472  49.321 108.996  1.00  0.00           H
ATOM   2305  CA  GLN A 145      48.432  48.832 107.226  1.00  0.00           C
ATOM   2306  HA  GLN A 145      49.082  49.451 106.616  1.00  0.00           H
ATOM   2307  CB  GLN A 145      49.282  47.681 107.936  1.00  0.00           C
ATOM   2308  HB1 GLN A 145      49.921  47.322 107.106  1.00  0.00           H
ATOM   2309  HB2 GLN A 145      48.731  46.772 108.236  1.00  0.00           H
ATOM   2310  CG  GLN A 145      50.312  48.242 108.896  1.00  0.00           C
ATOM   2311  HG1 GLN A 145      51.062  47.472 109.186  1.00  0.00           H
ATOM   2312  HG2 GLN A 145      49.882  48.471 109.886  1.00  0.00           H
ATOM   2313  CD  GLN A 145      51.091  49.382 108.256  1.00  0.00           C
ATOM   2314  OE1 GLN A 145      51.861  49.181 107.276  1.00  0.00           O
ATOM   2315  NE2 GLN A 145      50.852  50.582 108.846  1.00  0.00           N
ATOM   2316 1HE2 GLN A 145      51.062  51.372 108.266  1.00  0.00           H
ATOM   2317 2HE2 GLN A 145      50.352  50.662 109.706  1.00  0.00           H
ATOM   2318  C   GLN A 145      47.481  48.121 106.186  1.00  0.00           C
ATOM   2319  O   GLN A 145      47.852  47.551 105.186  1.00  0.00           O
ATOM   2320  N   ARG A 146      46.132  48.372 106.376  1.00  0.00           N
ATOM   2321  HN  ARG A 146      45.831  49.082 107.006  1.00  0.00           H
ATOM   2322  CA  ARG A 146      45.002  47.861 105.566  1.00  0.00           C
ATOM   2323  HA  ARG A 146      45.062  46.782 105.586  1.00  0.00           H
ATOM   2324  CB  ARG A 146      43.531  48.181 106.066  1.00  0.00           C
ATOM   2325  HB1 ARG A 146      43.022  48.841 105.326  1.00  0.00           H
ATOM   2326  HB2 ARG A 146      43.552  48.872 106.936  1.00  0.00           H
ATOM   2327  CG  ARG A 146      42.792  46.951 106.486  1.00  0.00           C
ATOM   2328  HG1 ARG A 146      41.882  47.292 107.016  1.00  0.00           H
ATOM   2329  HG2 ARG A 146      43.471  46.451 107.216  1.00  0.00           H
ATOM   2330  CD  ARG A 146      42.351  46.012 105.396  1.00  0.00           C
ATOM   2331  HD1 ARG A 146      41.982  45.062 105.836  1.00  0.00           H
ATOM   2332  HD2 ARG A 146      43.242  45.821 104.756  1.00  0.00           H
ATOM   2333  NE  ARG A 146      41.292  46.602 104.536  1.00  0.00           N
ATOM   2334  HE  ARG A 146      40.951  47.532 104.656  1.00  0.00           H
ATOM   2335  CZ  ARG A 146      40.712  45.951 103.486  1.00  0.00           C
ATOM   2336  NH1 ARG A 146      41.072  44.822 102.936  1.00  0.00           N
ATOM   2337 1HH1 ARG A 146      41.951  44.431 103.186  1.00  0.00           H
ATOM   2338 2HH1 ARG A 146      40.382  44.402 102.346  1.00  0.00           H
ATOM   2339  NH2 ARG A 146      39.591  46.462 103.066  1.00  0.00           N
ATOM   2340 1HH2 ARG A 146      39.392  47.242 103.666  1.00  0.00           H
ATOM   2341 2HH2 ARG A 146      39.071  46.171 102.266  1.00  0.00           H
ATOM   2342  C   ARG A 146      45.042  48.162 104.116  1.00  0.00           C
ATOM   2343  O   ARG A 146      44.951  47.211 103.296  1.00  0.00           O
ATOM   2344  N   PRO A 147      45.271  49.391 103.616  1.00  0.00           N
ATOM   2345  CD  PRO A 147      45.102  50.662 104.376  1.00  0.00           C
ATOM   2346  HD1 PRO A 147      46.021  50.912 104.956  1.00  0.00           H
ATOM   2347  HD2 PRO A 147      44.212  50.542 105.036  1.00  0.00           H
ATOM   2348  CA  PRO A 147      45.361  49.732 102.176  1.00  0.00           C
ATOM   2349  HA  PRO A 147      44.441  49.361 101.756  1.00  0.00           H
ATOM   2350  CB  PRO A 147      45.411  51.341 102.096  1.00  0.00           C
ATOM   2351  HB1 PRO A 147      44.781  51.731 101.276  1.00  0.00           H
ATOM   2352  HB2 PRO A 147      46.462  51.672 101.976  1.00  0.00           H
ATOM   2353  CG  PRO A 147      44.902  51.861 103.466  1.00  0.00           C
ATOM   2354  HG1 PRO A 147      45.472  52.752 103.796  1.00  0.00           H
ATOM   2355  HG2 PRO A 147      43.841  52.192 103.406  1.00  0.00           H
ATOM   2356  C   PRO A 147      46.621  49.121 101.546  1.00  0.00           C
ATOM   2357  O   PRO A 147      46.512  48.801 100.346  1.00  0.00           O
ATOM   2358  N   ARG A 148      47.762  49.051 102.226  1.00  0.00           N
ATOM   2359  HN  ARG A 148      47.742  49.352 103.176  1.00  0.00           H
ATOM   2360  CA  ARG A 148      49.012  48.412 101.796  1.00  0.00           C
ATOM   2361  HA  ARG A 148      49.152  48.782 100.796  1.00  0.00           H
ATOM   2362  CB  ARG A 148      50.312  48.712 102.646  1.00  0.00           C
ATOM   2363  HB1 ARG A 148      51.201  48.222 102.206  1.00  0.00           H
ATOM   2364  HB2 ARG A 148      50.242  48.362 103.696  1.00  0.00           H
ATOM   2365  CG  ARG A 148      50.632  50.222 102.626  1.00  0.00           C
ATOM   2366  HG1 ARG A 148      49.692  50.812 102.666  1.00  0.00           H
ATOM   2367  HG2 ARG A 148      51.161  50.501 101.696  1.00  0.00           H
ATOM   2368  CD  ARG A 148      51.551  50.742 103.726  1.00  0.00           C
ATOM   2369  HD1 ARG A 148      51.292  50.411 104.756  1.00  0.00           H
ATOM   2370  HD2 ARG A 148      51.521  51.852 103.626  1.00  0.00           H
ATOM   2371  NE  ARG A 148      52.931  50.252 103.406  1.00  0.00           N
ATOM   2372  HE  ARG A 148      53.212  49.882 102.516  1.00  0.00           H
ATOM   2373  CZ  ARG A 148      53.951  50.632 104.056  1.00  0.00           C
ATOM   2374  NH1 ARG A 148      53.981  51.282 105.216  1.00  0.00           N
ATOM   2375 1HH1 ARG A 148      53.172  51.691 105.626  1.00  0.00           H
ATOM   2376 2HH1 ARG A 148      54.851  51.532 105.656  1.00  0.00           H
ATOM   2377  NH2 ARG A 148      55.192  50.271 103.566  1.00  0.00           N
ATOM   2378 1HH2 ARG A 148      55.402  50.102 102.606  1.00  0.00           H
ATOM   2379 2HH2 ARG A 148      55.942  50.522 104.176  1.00  0.00           H
ATOM   2380  C   ARG A 148      48.822  46.891 101.696  1.00  0.00           C
ATOM   2381  O   ARG A 148      49.161  46.091 100.806  1.00  0.00           O
ATOM   2382  N   LYS A 149      48.191  46.322 102.726  1.00  0.00           N
ATOM   2383  HN  LYS A 149      48.071  46.821 103.586  1.00  0.00           H
ATOM   2384  CA  LYS A 149      47.731  44.921 102.736  1.00  0.00           C
ATOM   2385  HA  LYS A 149      48.612  44.301 102.596  1.00  0.00           H
ATOM   2386  CB  LYS A 149      47.071  44.462 104.016  1.00  0.00           C
ATOM   2387  HB1 LYS A 149      46.572  43.482 103.906  1.00  0.00           H
ATOM   2388  HB2 LYS A 149      46.322  45.262 104.206  1.00  0.00           H
ATOM   2389  CG  LYS A 149      48.032  44.102 105.176  1.00  0.00           C
ATOM   2390  HG1 LYS A 149      47.372  43.822 106.026  1.00  0.00           H
ATOM   2391  HG2 LYS A 149      48.682  44.911 105.586  1.00  0.00           H
ATOM   2392  CD  LYS A 149      48.852  42.801 104.856  1.00  0.00           C
ATOM   2393  HD1 LYS A 149      49.462  42.972 103.936  1.00  0.00           H
ATOM   2394  HD2 LYS A 149      48.132  41.992 104.626  1.00  0.00           H
ATOM   2395  CE  LYS A 149      49.692  42.362 106.016  1.00  0.00           C
ATOM   2396  HE1 LYS A 149      48.981  42.151 106.846  1.00  0.00           H
ATOM   2397  HE2 LYS A 149      50.382  43.181 106.316  1.00  0.00           H
ATOM   2398  NZ  LYS A 149      50.452  41.152 105.686  1.00  0.00           N
ATOM   2399  HZ1 LYS A 149      51.031  41.361 104.846  1.00  0.00           H
ATOM   2400  HZ2 LYS A 149      49.721  40.462 105.436  1.00  0.00           H
ATOM   2401  HZ3 LYS A 149      51.091  40.812 106.426  1.00  0.00           H
ATOM   2402  C   LYS A 149      46.751  44.552 101.626  1.00  0.00           C
ATOM   2403  O   LYS A 149      46.882  43.492 101.026  1.00  0.00           O
ATOM   2404  N   LEU A 150      45.771  45.332 101.346  1.00  0.00           N
ATOM   2405  HN  LEU A 150      45.701  46.142 101.926  1.00  0.00           H
ATOM   2406  CA  LEU A 150      44.832  45.132 100.246  1.00  0.00           C
ATOM   2407  HA  LEU A 150      44.412  44.142 100.306  1.00  0.00           H
ATOM   2408  CB  LEU A 150      43.692  46.171 100.486  1.00  0.00           C
ATOM   2409  HB1 LEU A 150      44.242  47.081 100.826  1.00  0.00           H
ATOM   2410  HB2 LEU A 150      43.051  45.751 101.286  1.00  0.00           H
ATOM   2411  CG  LEU A 150      42.871  46.712  99.306  1.00  0.00           C
ATOM   2412  HG  LEU A 150      43.591  47.292  98.686  1.00  0.00           H
ATOM   2413  CD1 LEU A 150      42.162  45.551  98.606  1.00  0.00           C
ATOM   2414 1HD1 LEU A 150      42.952  44.992  98.056  1.00  0.00           H
ATOM   2415 2HD1 LEU A 150      41.451  45.852  97.816  1.00  0.00           H
ATOM   2416 3HD1 LEU A 150      41.661  44.992  99.426  1.00  0.00           H
ATOM   2417  CD2 LEU A 150      41.912  47.661  99.996  1.00  0.00           C
ATOM   2418 1HD2 LEU A 150      41.252  47.141 100.726  1.00  0.00           H
ATOM   2419 2HD2 LEU A 150      41.332  48.181  99.206  1.00  0.00           H
ATOM   2420 3HD2 LEU A 150      42.551  48.372 100.556  1.00  0.00           H
ATOM   2421  C   LEU A 150      45.602  45.201  98.906  1.00  0.00           C
ATOM   2422  O   LEU A 150      45.422  44.352  98.016  1.00  0.00           O
ATOM   2423  N   LEU A 151      46.542  46.201  98.766  1.00  0.00           N
ATOM   2424  HN  LEU A 151      46.642  47.032  99.306  1.00  0.00           H
ATOM   2425  CA  LEU A 151      47.512  46.101  97.606  1.00  0.00           C
ATOM   2426  HA  LEU A 151      46.941  46.341  96.716  1.00  0.00           H
ATOM   2427  CB  LEU A 151      48.451  47.292  97.746  1.00  0.00           C
ATOM   2428  HB1 LEU A 151      49.111  47.081  98.616  1.00  0.00           H
ATOM   2429  HB2 LEU A 151      47.922  48.222  98.006  1.00  0.00           H
ATOM   2430  CG  LEU A 151      49.462  47.542  96.536  1.00  0.00           C
ATOM   2431  HG  LEU A 151      50.062  46.621  96.416  1.00  0.00           H
ATOM   2432  CD1 LEU A 151      48.622  47.812  95.286  1.00  0.00           C
ATOM   2433 1HD1 LEU A 151      47.882  48.652  95.316  1.00  0.00           H
ATOM   2434 2HD1 LEU A 151      47.861  47.021  95.086  1.00  0.00           H
ATOM   2435 3HD1 LEU A 151      49.321  48.011  94.446  1.00  0.00           H
ATOM   2436  CD2 LEU A 151      50.411  48.752  96.916  1.00  0.00           C
ATOM   2437 1HD2 LEU A 151      50.961  48.972  95.976  1.00  0.00           H
ATOM   2438 2HD2 LEU A 151      51.132  48.442  97.696  1.00  0.00           H
ATOM   2439 3HD2 LEU A 151      49.851  49.641  97.276  1.00  0.00           H
ATOM   2440  C   LEU A 151      48.362  44.781  97.446  1.00  0.00           C
ATOM   2441  O   LEU A 151      48.591  44.152  96.406  1.00  0.00           O
ATOM   2442  N   ALA A 152      48.882  44.231  98.636  1.00  0.00           N
ATOM   2443  HN  ALA A 152      48.731  44.651  99.526  1.00  0.00           H
ATOM   2444  CA  ALA A 152      49.651  43.032  98.506  1.00  0.00           C
ATOM   2445  HA  ALA A 152      50.301  43.071  97.636  1.00  0.00           H
ATOM   2446  CB  ALA A 152      50.522  42.922  99.736  1.00  0.00           C
ATOM   2447  HB1 ALA A 152      51.372  42.221  99.576  1.00  0.00           H
ATOM   2448  HB2 ALA A 152      49.872  42.712 100.616  1.00  0.00           H
ATOM   2449  HB3 ALA A 152      50.932  43.931  99.996  1.00  0.00           H
ATOM   2450  C   ALA A 152      48.782  41.742  98.336  1.00  0.00           C
ATOM   2451  O   ALA A 152      49.121  40.792  97.606  1.00  0.00           O
ATOM   2452  N   GLU A 153      47.672  41.661  99.036  1.00  0.00           N
ATOM   2453  HN  GLU A 153      47.462  42.512  99.526  1.00  0.00           H
ATOM   2454  CA  GLU A 153      46.712  40.522  98.966  1.00  0.00           C
ATOM   2455  HA  GLU A 153      47.392  39.692  98.806  1.00  0.00           H
ATOM   2456  CB  GLU A 153      45.732  40.732 100.116  1.00  0.00           C
ATOM   2457  HB1 GLU A 153      45.262  41.712  99.916  1.00  0.00           H
ATOM   2458  HB2 GLU A 153      46.322  40.821 101.046  1.00  0.00           H
ATOM   2459  CG  GLU A 153      44.602  39.722 100.396  1.00  0.00           C
ATOM   2460  HG1 GLU A 153      44.992  38.732 100.096  1.00  0.00           H
ATOM   2461  HG2 GLU A 153      43.771  39.902  99.686  1.00  0.00           H
ATOM   2462  CD  GLU A 153      43.972  39.722 101.776  1.00  0.00           C
ATOM   2463  OE1 GLU A 153      43.572  38.652 102.306  1.00  0.00           O
ATOM   2464  OE2 GLU A 153      43.832  40.841 102.316  1.00  0.00           O
ATOM   2465  C   GLU A 153      45.841  40.352  97.676  1.00  0.00           C
ATOM   2466  O   GLU A 153      45.621  39.211  97.296  1.00  0.00           O
ATOM   2467  N   LYS A 154      45.361  41.492  97.166  1.00  0.00           N
ATOM   2468  HN  LYS A 154      45.611  42.332  97.636  1.00  0.00           H
ATOM   2469  CA  LYS A 154      44.412  41.551  96.046  1.00  0.00           C
ATOM   2470  HA  LYS A 154      44.032  40.562  95.836  1.00  0.00           H
ATOM   2471  CB  LYS A 154      43.302  42.591  96.156  1.00  0.00           C
ATOM   2472  HB1 LYS A 154      42.722  42.722  95.226  1.00  0.00           H
ATOM   2473  HB2 LYS A 154      43.771  43.562  96.436  1.00  0.00           H
ATOM   2474  CG  LYS A 154      42.211  42.312  97.276  1.00  0.00           C
ATOM   2475  HG1 LYS A 154      41.262  42.902  97.216  1.00  0.00           H
ATOM   2476  HG2 LYS A 154      42.602  42.701  98.246  1.00  0.00           H
ATOM   2477  CD  LYS A 154      41.871  40.821  97.446  1.00  0.00           C
ATOM   2478  HD1 LYS A 154      42.812  40.231  97.426  1.00  0.00           H
ATOM   2479  HD2 LYS A 154      41.301  40.511  96.536  1.00  0.00           H
ATOM   2480  CE  LYS A 154      40.992  40.632  98.666  1.00  0.00           C
ATOM   2481  HE1 LYS A 154      40.002  41.132  98.596  1.00  0.00           H
ATOM   2482  HE2 LYS A 154      41.431  41.042  99.596  1.00  0.00           H
ATOM   2483  NZ  LYS A 154      40.681  39.211  98.816  1.00  0.00           N
ATOM   2484  HZ1 LYS A 154      40.091  39.071  99.666  1.00  0.00           H
ATOM   2485  HZ2 LYS A 154      41.502  38.602  99.016  1.00  0.00           H
ATOM   2486  HZ3 LYS A 154      40.271  38.812  97.946  1.00  0.00           H
ATOM   2487  C   LYS A 154      45.201  41.731  94.726  1.00  0.00           C
ATOM   2488  O   LYS A 154      45.501  40.792  94.016  1.00  0.00           O
ATOM   2489  N   VAL A 155      45.732  42.962  94.546  1.00  0.00           N
ATOM   2490  HN  VAL A 155      45.522  43.712  95.166  1.00  0.00           H
ATOM   2491  CA  VAL A 155      46.361  43.442  93.326  1.00  0.00           C
ATOM   2492  HA  VAL A 155      45.562  43.321  92.606  1.00  0.00           H
ATOM   2493  CB  VAL A 155      46.562  44.972  93.436  1.00  0.00           C
ATOM   2494  HB  VAL A 155      47.521  45.212  93.936  1.00  0.00           H
ATOM   2495  CG1 VAL A 155      46.661  45.472  91.996  1.00  0.00           C
ATOM   2496 1HG1 VAL A 155      45.732  45.322  91.406  1.00  0.00           H
ATOM   2497 2HG1 VAL A 155      47.502  45.032  91.416  1.00  0.00           H
ATOM   2498 3HG1 VAL A 155      46.832  46.562  92.096  1.00  0.00           H
ATOM   2499  CG2 VAL A 155      45.452  45.662  94.206  1.00  0.00           C
ATOM   2500 1HG2 VAL A 155      44.422  45.542  93.816  1.00  0.00           H
ATOM   2501 2HG2 VAL A 155      45.662  46.751  94.116  1.00  0.00           H
ATOM   2502 3HG2 VAL A 155      45.462  45.422  95.286  1.00  0.00           H
ATOM   2503  C   VAL A 155      47.692  42.752  92.976  1.00  0.00           C
ATOM   2504  O   VAL A 155      47.771  42.141  91.916  1.00  0.00           O
ATOM   2505  N   VAL A 156      48.712  42.861  93.836  1.00  0.00           N
ATOM   2506  HN  VAL A 156      48.572  43.292  94.716  1.00  0.00           H
ATOM   2507  CA  VAL A 156      50.082  42.512  93.496  1.00  0.00           C
ATOM   2508  HA  VAL A 156      50.332  42.752  92.476  1.00  0.00           H
ATOM   2509  CB  VAL A 156      51.062  43.382  94.376  1.00  0.00           C
ATOM   2510  HB  VAL A 156      50.821  43.092  95.416  1.00  0.00           H
ATOM   2511  CG1 VAL A 156      52.542  43.082  94.016  1.00  0.00           C
ATOM   2512 1HG1 VAL A 156      52.801  42.071  94.386  1.00  0.00           H
ATOM   2513 2HG1 VAL A 156      53.261  43.701  94.586  1.00  0.00           H
ATOM   2514 3HG1 VAL A 156      52.722  43.172  92.926  1.00  0.00           H
ATOM   2515  CG2 VAL A 156      50.802  44.892  94.106  1.00  0.00           C
ATOM   2516 1HG2 VAL A 156      50.982  45.201  93.056  1.00  0.00           H
ATOM   2517 2HG2 VAL A 156      51.572  45.431  94.696  1.00  0.00           H
ATOM   2518 3HG2 VAL A 156      49.832  45.292  94.466  1.00  0.00           H
ATOM   2519  C   VAL A 156      50.242  40.942  93.746  1.00  0.00           C
ATOM   2520  O   VAL A 156      51.132  40.282  93.176  1.00  0.00           O
ATOM   2521  N   TYR A 157      49.292  40.371  94.596  1.00  0.00           N
ATOM   2522  HN  TYR A 157      48.722  40.992  95.126  1.00  0.00           H
ATOM   2523  CA  TYR A 157      49.051  38.911  94.566  1.00  0.00           C
ATOM   2524  HA  TYR A 157      49.972  38.402  94.796  1.00  0.00           H
ATOM   2525  CB  TYR A 157      47.952  38.532  95.606  1.00  0.00           C
ATOM   2526  HB1 TYR A 157      47.102  39.182  95.326  1.00  0.00           H
ATOM   2527  HB2 TYR A 157      48.222  38.722  96.666  1.00  0.00           H
ATOM   2528  CG  TYR A 157      47.512  37.052  95.546  1.00  0.00           C
ATOM   2529  CD1 TYR A 157      46.282  36.711  94.906  1.00  0.00           C
ATOM   2530  HD1 TYR A 157      45.691  37.562  94.596  1.00  0.00           H
ATOM   2531  CE1 TYR A 157      45.992  35.372  94.546  1.00  0.00           C
ATOM   2532  HE1 TYR A 157      45.021  35.192  94.106  1.00  0.00           H
ATOM   2533  CZ  TYR A 157      46.882  34.422  95.036  1.00  0.00           C
ATOM   2534  OH  TYR A 157      46.611  33.032  94.836  1.00  0.00           O
ATOM   2535  HH  TYR A 157      47.132  32.482  95.426  1.00  0.00           H
ATOM   2536  CD2 TYR A 157      48.412  36.111  95.946  1.00  0.00           C
ATOM   2537  HD2 TYR A 157      49.312  36.352  96.486  1.00  0.00           H
ATOM   2538  CE2 TYR A 157      48.022  34.742  95.806  1.00  0.00           C
ATOM   2539  HE2 TYR A 157      48.612  33.972  96.256  1.00  0.00           H
ATOM   2540  C   TYR A 157      48.712  38.302  93.146  1.00  0.00           C
ATOM   2541  O   TYR A 157      49.292  37.322  92.686  1.00  0.00           O
ATOM   2542  N   VAL A 158      47.792  38.892  92.396  1.00  0.00           N
ATOM   2543  HN  VAL A 158      47.192  39.652  92.646  1.00  0.00           H
ATOM   2544  CA  VAL A 158      47.521  38.411  91.026  1.00  0.00           C
ATOM   2545  HA  VAL A 158      47.752  37.361  91.016  1.00  0.00           H
ATOM   2546  CB  VAL A 158      46.072  38.642  90.506  1.00  0.00           C
ATOM   2547  HB  VAL A 158      46.062  38.262  89.466  1.00  0.00           H
ATOM   2548  CG1 VAL A 158      45.161  37.642  91.286  1.00  0.00           C
ATOM   2549 1HG1 VAL A 158      44.181  37.642  90.776  1.00  0.00           H
ATOM   2550 2HG1 VAL A 158      45.111  37.951  92.356  1.00  0.00           H
ATOM   2551 3HG1 VAL A 158      45.592  36.622  91.346  1.00  0.00           H
ATOM   2552  CG2 VAL A 158      45.592  40.082  90.556  1.00  0.00           C
ATOM   2553 1HG2 VAL A 158      45.431  40.301  91.636  1.00  0.00           H
ATOM   2554 2HG2 VAL A 158      44.562  40.192  90.156  1.00  0.00           H
ATOM   2555 3HG2 VAL A 158      46.242  40.872  90.126  1.00  0.00           H
ATOM   2556  C   VAL A 158      48.552  38.892  90.006  1.00  0.00           C
ATOM   2557  O   VAL A 158      48.762  38.292  88.986  1.00  0.00           O
ATOM   2558  N   GLY A 159      48.992  40.122  90.276  1.00  0.00           N
ATOM   2559  HN  GLY A 159      48.792  40.632  91.106  1.00  0.00           H
ATOM   2560  CA  GLY A 159      49.672  40.992  89.316  1.00  0.00           C
ATOM   2561  HA1 GLY A 159      50.691  40.652  89.266  1.00  0.00           H
ATOM   2562  HA2 GLY A 159      49.711  41.941  89.836  1.00  0.00           H
ATOM   2563  C   GLY A 159      49.301  41.112  87.866  1.00  0.00           C
ATOM   2564  O   GLY A 159      48.111  41.082  87.526  1.00  0.00           O
ATOM   2565  N   VAL A 160      50.322  41.161  87.066  1.00  0.00           N
ATOM   2566  HN  VAL A 160      51.271  41.231  87.366  1.00  0.00           H
ATOM   2567  CA  VAL A 160      50.222  41.212  85.606  1.00  0.00           C
ATOM   2568  HA  VAL A 160      49.332  41.731  85.266  1.00  0.00           H
ATOM   2569  CB  VAL A 160      51.492  41.951  85.136  1.00  0.00           C
ATOM   2570  HB  VAL A 160      51.542  42.782  85.866  1.00  0.00           H
ATOM   2571  CG1 VAL A 160      52.731  41.091  85.146  1.00  0.00           C
ATOM   2572 1HG1 VAL A 160      52.771  40.382  84.286  1.00  0.00           H
ATOM   2573 2HG1 VAL A 160      52.752  40.621  86.146  1.00  0.00           H
ATOM   2574 3HG1 VAL A 160      53.591  41.792  85.196  1.00  0.00           H
ATOM   2575  CG2 VAL A 160      51.212  42.701  83.816  1.00  0.00           C
ATOM   2576 1HG2 VAL A 160      50.282  43.312  83.836  1.00  0.00           H
ATOM   2577 2HG2 VAL A 160      51.112  42.071  82.906  1.00  0.00           H
ATOM   2578 3HG2 VAL A 160      51.982  43.451  83.556  1.00  0.00           H
ATOM   2579  C   VAL A 160      50.242  39.822  85.116  1.00  0.00           C
ATOM   2580  O   VAL A 160      50.222  39.521  83.946  1.00  0.00           O
ATOM   2581  N   TRP A 161      50.341  38.852  86.056  1.00  0.00           N
ATOM   2582  HN  TRP A 161      50.361  39.012  87.036  1.00  0.00           H
ATOM   2583  CA  TRP A 161      50.242  37.392  85.666  1.00  0.00           C
ATOM   2584  HA  TRP A 161      50.971  37.152  84.906  1.00  0.00           H
ATOM   2585  CB  TRP A 161      50.462  36.501  86.876  1.00  0.00           C
ATOM   2586  HB1 TRP A 161      50.481  35.432  86.576  1.00  0.00           H
ATOM   2587  HB2 TRP A 161      49.641  36.771  87.576  1.00  0.00           H
ATOM   2588  CG  TRP A 161      51.722  36.852  87.576  1.00  0.00           C
ATOM   2589  CD1 TRP A 161      51.882  37.352  88.876  1.00  0.00           C
ATOM   2590  HD1 TRP A 161      51.171  37.572  89.656  1.00  0.00           H
ATOM   2591  NE1 TRP A 161      53.232  37.552  89.046  1.00  0.00           N
ATOM   2592  HE1 TRP A 161      53.671  38.051  89.766  1.00  0.00           H
ATOM   2593  CE2 TRP A 161      53.992  37.301  87.956  1.00  0.00           C
ATOM   2594  CD2 TRP A 161      53.022  36.892  86.986  1.00  0.00           C
ATOM   2595  CE3 TRP A 161      53.531  36.622  85.706  1.00  0.00           C
ATOM   2596  HE3 TRP A 161      52.892  36.341  84.886  1.00  0.00           H
ATOM   2597  CZ3 TRP A 161      54.902  36.672  85.536  1.00  0.00           C
ATOM   2598  HZ3 TRP A 161      55.431  36.411  84.636  1.00  0.00           H
ATOM   2599  CZ2 TRP A 161      55.322  37.371  87.796  1.00  0.00           C
ATOM   2600  HZ2 TRP A 161      56.012  37.632  88.576  1.00  0.00           H
ATOM   2601  CH2 TRP A 161      55.771  37.042  86.516  1.00  0.00           C
ATOM   2602  HH2 TRP A 161      56.812  37.082  86.236  1.00  0.00           H
ATOM   2603  C   TRP A 161      48.962  36.931  84.986  1.00  0.00           C
ATOM   2604  O   TRP A 161      49.012  36.422  83.906  1.00  0.00           O
ATOM   2605  N   ILE A 162      47.812  37.412  85.516  1.00  0.00           N
ATOM   2606  HN  ILE A 162      47.752  37.882  86.396  1.00  0.00           H
ATOM   2607  CA  ILE A 162      46.521  37.201  84.906  1.00  0.00           C
ATOM   2608  HA  ILE A 162      46.462  36.152  84.636  1.00  0.00           H
ATOM   2609  CB  ILE A 162      45.422  37.521  85.896  1.00  0.00           C
ATOM   2610  HB  ILE A 162      45.492  38.572  86.266  1.00  0.00           H
ATOM   2611  CG2 ILE A 162      43.981  37.442  85.156  1.00  0.00           C
ATOM   2612 1HG2 ILE A 162      43.242  37.572  85.976  1.00  0.00           H
ATOM   2613 2HG2 ILE A 162      43.782  36.542  84.546  1.00  0.00           H
ATOM   2614 3HG2 ILE A 162      43.942  38.271  84.426  1.00  0.00           H
ATOM   2615  CG1 ILE A 162      45.511  36.591  87.116  1.00  0.00           C
ATOM   2616 1HG1 ILE A 162      44.832  36.882  87.936  1.00  0.00           H
ATOM   2617 2HG1 ILE A 162      46.532  36.611  87.556  1.00  0.00           H
ATOM   2618  CD  ILE A 162      45.161  35.161  86.816  1.00  0.00           C
ATOM   2619  HD1 ILE A 162      45.292  34.521  87.726  1.00  0.00           H
ATOM   2620  HD2 ILE A 162      45.751  34.701  85.996  1.00  0.00           H
ATOM   2621  HD3 ILE A 162      44.082  35.102  86.596  1.00  0.00           H
ATOM   2622  C   ILE A 162      46.301  37.961  83.566  1.00  0.00           C
ATOM   2623  O   ILE A 162      45.942  37.252  82.576  1.00  0.00           O
ATOM   2624  N   PRO A 163      46.562  39.322  83.356  1.00  0.00           N
ATOM   2625  CD  PRO A 163      46.672  40.361  84.446  1.00  0.00           C
ATOM   2626  HD1 PRO A 163      47.442  40.132  85.216  1.00  0.00           H
ATOM   2627  HD2 PRO A 163      45.771  40.422  85.096  1.00  0.00           H
ATOM   2628  CA  PRO A 163      46.282  39.892  82.056  1.00  0.00           C
ATOM   2629  HA  PRO A 163      45.271  39.672  81.766  1.00  0.00           H
ATOM   2630  CB  PRO A 163      46.361  41.402  82.326  1.00  0.00           C
ATOM   2631  HB1 PRO A 163      45.341  41.842  82.326  1.00  0.00           H
ATOM   2632  HB2 PRO A 163      47.021  41.951  81.626  1.00  0.00           H
ATOM   2633  CG  PRO A 163      46.931  41.681  83.716  1.00  0.00           C
ATOM   2634  HG1 PRO A 163      47.941  42.151  83.766  1.00  0.00           H
ATOM   2635  HG2 PRO A 163      46.252  42.382  84.256  1.00  0.00           H
ATOM   2636  C   PRO A 163      47.271  39.301  80.956  1.00  0.00           C
ATOM   2637  O   PRO A 163      46.812  38.992  79.816  1.00  0.00           O
ATOM   2638  N   ALA A 164      48.531  39.182  81.246  1.00  0.00           N
ATOM   2639  HN  ALA A 164      48.872  39.462  82.136  1.00  0.00           H
ATOM   2640  CA  ALA A 164      49.532  38.611  80.256  1.00  0.00           C
ATOM   2641  HA  ALA A 164      49.382  39.152  79.336  1.00  0.00           H
ATOM   2642  CB  ALA A 164      50.971  38.861  80.776  1.00  0.00           C
ATOM   2643  HB1 ALA A 164      51.661  38.962  79.906  1.00  0.00           H
ATOM   2644  HB2 ALA A 164      51.352  37.992  81.346  1.00  0.00           H
ATOM   2645  HB3 ALA A 164      51.002  39.842  81.306  1.00  0.00           H
ATOM   2646  C   ALA A 164      49.282  37.132  79.876  1.00  0.00           C
ATOM   2647  O   ALA A 164      49.261  36.711  78.736  1.00  0.00           O
ATOM   2648  N   LEU A 165      49.002  36.251  80.906  1.00  0.00           N
ATOM   2649  HN  LEU A 165      49.042  36.411  81.886  1.00  0.00           H
ATOM   2650  CA  LEU A 165      48.682  34.832  80.706  1.00  0.00           C
ATOM   2651  HA  LEU A 165      49.402  34.451  79.996  1.00  0.00           H
ATOM   2652  CB  LEU A 165      48.722  34.032  82.056  1.00  0.00           C
ATOM   2653  HB1 LEU A 165      48.412  32.992  81.826  1.00  0.00           H
ATOM   2654  HB2 LEU A 165      47.952  34.422  82.756  1.00  0.00           H
ATOM   2655  CG  LEU A 165      50.181  34.032  82.676  1.00  0.00           C
ATOM   2656  HG  LEU A 165      50.511  35.091  82.726  1.00  0.00           H
ATOM   2657  CD1 LEU A 165      50.172  33.341  84.066  1.00  0.00           C
ATOM   2658 1HD1 LEU A 165      49.911  32.262  84.096  1.00  0.00           H
ATOM   2659 2HD1 LEU A 165      49.562  33.942  84.776  1.00  0.00           H
ATOM   2660 3HD1 LEU A 165      51.242  33.391  84.356  1.00  0.00           H
ATOM   2661  CD2 LEU A 165      51.242  33.292  81.886  1.00  0.00           C
ATOM   2662 1HD2 LEU A 165      51.792  33.931  81.166  1.00  0.00           H
ATOM   2663 2HD2 LEU A 165      50.831  32.462  81.286  1.00  0.00           H
ATOM   2664 3HD2 LEU A 165      52.102  32.972  82.526  1.00  0.00           H
ATOM   2665  C   LEU A 165      47.312  34.652  79.966  1.00  0.00           C
ATOM   2666  O   LEU A 165      47.081  33.742  79.146  1.00  0.00           O
ATOM   2667  N   LEU A 166      46.372  35.582  80.226  1.00  0.00           N
ATOM   2668  HN  LEU A 166      46.431  36.222  80.986  1.00  0.00           H
ATOM   2669  CA  LEU A 166      45.032  35.542  79.516  1.00  0.00           C
ATOM   2670  HA  LEU A 166      44.612  34.552  79.576  1.00  0.00           H
ATOM   2671  CB  LEU A 166      43.962  36.492  80.226  1.00  0.00           C
ATOM   2672  HB1 LEU A 166      44.422  37.492  80.026  1.00  0.00           H
ATOM   2673  HB2 LEU A 166      43.942  36.242  81.306  1.00  0.00           H
ATOM   2674  CG  LEU A 166      42.582  36.682  79.566  1.00  0.00           C
ATOM   2675  HG  LEU A 166      42.892  37.102  78.586  1.00  0.00           H
ATOM   2676  CD1 LEU A 166      41.681  35.402  79.416  1.00  0.00           C
ATOM   2677 1HD1 LEU A 166      42.091  34.882  78.526  1.00  0.00           H
ATOM   2678 2HD1 LEU A 166      40.602  35.672  79.356  1.00  0.00           H
ATOM   2679 3HD1 LEU A 166      41.772  34.892  80.396  1.00  0.00           H
ATOM   2680  CD2 LEU A 166      41.852  37.751  80.286  1.00  0.00           C
ATOM   2681 1HD2 LEU A 166      42.081  37.731  81.376  1.00  0.00           H
ATOM   2682 2HD2 LEU A 166      40.751  37.792  80.126  1.00  0.00           H
ATOM   2683 3HD2 LEU A 166      42.162  38.712  79.816  1.00  0.00           H
ATOM   2684  C   LEU A 166      45.161  35.802  78.106  1.00  0.00           C
ATOM   2685  O   LEU A 166      44.532  35.152  77.266  1.00  0.00           O
ATOM   2686  N   LEU A 167      46.012  36.672  77.696  1.00  0.00           N
ATOM   2687  HN  LEU A 167      46.582  37.132  78.366  1.00  0.00           H
ATOM   2688  CA  LEU A 167      46.252  36.951  76.246  1.00  0.00           C
ATOM   2689  HA  LEU A 167      45.341  36.812  75.696  1.00  0.00           H
ATOM   2690  CB  LEU A 167      46.712  38.462  76.026  1.00  0.00           C
ATOM   2691  HB1 LEU A 167      47.052  38.621  74.976  1.00  0.00           H
ATOM   2692  HB2 LEU A 167      47.551  38.621  76.736  1.00  0.00           H
ATOM   2693  CG  LEU A 167      45.641  39.582  76.286  1.00  0.00           C
ATOM   2694  HG  LEU A 167      45.441  39.521  77.376  1.00  0.00           H
ATOM   2695  CD1 LEU A 167      46.262  40.901  76.066  1.00  0.00           C
ATOM   2696 1HD1 LEU A 167      47.062  41.192  76.776  1.00  0.00           H
ATOM   2697 2HD1 LEU A 167      45.511  41.731  76.146  1.00  0.00           H
ATOM   2698 3HD1 LEU A 167      46.632  40.901  75.026  1.00  0.00           H
ATOM   2699  CD2 LEU A 167      44.352  39.371  75.446  1.00  0.00           C
ATOM   2700 1HD2 LEU A 167      43.922  38.391  75.736  1.00  0.00           H
ATOM   2701 2HD2 LEU A 167      44.492  39.392  74.346  1.00  0.00           H
ATOM   2702 3HD2 LEU A 167      43.671  40.242  75.616  1.00  0.00           H
ATOM   2703  C   LEU A 167      47.302  36.082  75.596  1.00  0.00           C
ATOM   2704  O   LEU A 167      47.551  36.262  74.406  1.00  0.00           O
ATOM   2705  N   THR A 168      47.911  35.132  76.346  1.00  0.00           N
ATOM   2706  HN  THR A 168      47.492  34.902  77.216  1.00  0.00           H
ATOM   2707  CA  THR A 168      48.992  34.211  75.986  1.00  0.00           C
ATOM   2708  HA  THR A 168      49.641  34.861  75.416  1.00  0.00           H
ATOM   2709  CB  THR A 168      49.802  33.532  77.146  1.00  0.00           C
ATOM   2710  HB  THR A 168      49.102  33.091  77.886  1.00  0.00           H
ATOM   2711  OG1 THR A 168      50.621  34.472  77.796  1.00  0.00           O
ATOM   2712  HG1 THR A 168      50.002  35.172  78.026  1.00  0.00           H
ATOM   2713  CG2 THR A 168      50.751  32.462  76.626  1.00  0.00           C
ATOM   2714 1HG2 THR A 168      51.341  32.942  75.816  1.00  0.00           H
ATOM   2715 2HG2 THR A 168      50.152  31.622  76.226  1.00  0.00           H
ATOM   2716 3HG2 THR A 168      51.382  32.132  77.476  1.00  0.00           H
ATOM   2717  C   THR A 168      48.542  33.232  74.956  1.00  0.00           C
ATOM   2718  O   THR A 168      49.191  33.021  73.896  1.00  0.00           O
ATOM   2719  N   ILE A 169      47.432  32.472  75.286  1.00  0.00           N
ATOM   2720  HN  ILE A 169      46.871  32.681  76.086  1.00  0.00           H
ATOM   2721  CA  ILE A 169      46.861  31.382  74.466  1.00  0.00           C
ATOM   2722  HA  ILE A 169      47.712  30.732  74.306  1.00  0.00           H
ATOM   2723  CB  ILE A 169      45.701  30.432  75.056  1.00  0.00           C
ATOM   2724  HB  ILE A 169      44.732  30.982  75.026  1.00  0.00           H
ATOM   2725  CG2 ILE A 169      45.592  29.102  74.306  1.00  0.00           C
ATOM   2726 1HG2 ILE A 169      46.442  28.442  74.586  1.00  0.00           H
ATOM   2727 2HG2 ILE A 169      45.511  29.372  73.236  1.00  0.00           H
ATOM   2728 3HG2 ILE A 169      44.771  28.402  74.586  1.00  0.00           H
ATOM   2729  CG1 ILE A 169      45.982  30.091  76.536  1.00  0.00           C
ATOM   2730 1HG1 ILE A 169      47.032  29.742  76.696  1.00  0.00           H
ATOM   2731 2HG1 ILE A 169      45.382  29.182  76.706  1.00  0.00           H
ATOM   2732  CD  ILE A 169      45.571  31.142  77.606  1.00  0.00           C
ATOM   2733  HD1 ILE A 169      45.602  30.681  78.606  1.00  0.00           H
ATOM   2734  HD2 ILE A 169      44.511  31.452  77.446  1.00  0.00           H
ATOM   2735  HD3 ILE A 169      46.171  32.071  77.756  1.00  0.00           H
ATOM   2736  C   ILE A 169      46.481  31.841  73.096  1.00  0.00           C
ATOM   2737  O   ILE A 169      46.902  31.122  72.156  1.00  0.00           O
ATOM   2738  N   PRO A 170      45.751  32.902  72.796  1.00  0.00           N
ATOM   2739  CD  PRO A 170      44.802  33.521  73.776  1.00  0.00           C
ATOM   2740  HD1 PRO A 170      45.252  33.972  74.686  1.00  0.00           H
ATOM   2741  HD2 PRO A 170      43.951  32.861  74.056  1.00  0.00           H
ATOM   2742  CA  PRO A 170      45.621  33.521  71.456  1.00  0.00           C
ATOM   2743  HA  PRO A 170      44.892  32.891  70.986  1.00  0.00           H
ATOM   2744  CB  PRO A 170      44.972  34.871  71.756  1.00  0.00           C
ATOM   2745  HB1 PRO A 170      44.462  35.181  70.806  1.00  0.00           H
ATOM   2746  HB2 PRO A 170      45.782  35.602  71.966  1.00  0.00           H
ATOM   2747  CG  PRO A 170      44.132  34.672  72.996  1.00  0.00           C
ATOM   2748  HG1 PRO A 170      43.902  35.611  73.546  1.00  0.00           H
ATOM   2749  HG2 PRO A 170      43.111  34.322  72.756  1.00  0.00           H
ATOM   2750  C   PRO A 170      46.812  33.662  70.556  1.00  0.00           C
ATOM   2751  O   PRO A 170      46.812  33.271  69.396  1.00  0.00           O
ATOM   2752  N   ASP A 171      47.941  34.091  71.036  1.00  0.00           N
ATOM   2753  HN  ASP A 171      47.812  34.292  72.006  1.00  0.00           H
ATOM   2754  CA  ASP A 171      49.261  34.132  70.376  1.00  0.00           C
ATOM   2755  HA  ASP A 171      49.091  34.591  69.416  1.00  0.00           H
ATOM   2756  CB  ASP A 171      50.262  34.992  71.206  1.00  0.00           C
ATOM   2757  HB1 ASP A 171      51.282  34.771  70.836  1.00  0.00           H
ATOM   2758  HB2 ASP A 171      50.252  34.692  72.276  1.00  0.00           H
ATOM   2759  CG  ASP A 171      49.911  36.492  71.266  1.00  0.00           C
ATOM   2760  OD1 ASP A 171      49.102  36.992  70.496  1.00  0.00           O
ATOM   2761  OD2 ASP A 171      50.592  37.231  72.026  1.00  0.00           O
ATOM   2762  C   ASP A 171      49.911  32.751  70.166  1.00  0.00           C
ATOM   2763  O   ASP A 171      50.582  32.492  69.136  1.00  0.00           O
ATOM   2764  N   PHE A 172      49.771  31.882  71.156  1.00  0.00           N
ATOM   2765  HN  PHE A 172      49.402  32.141  72.046  1.00  0.00           H
ATOM   2766  CA  PHE A 172      50.062  30.482  70.946  1.00  0.00           C
ATOM   2767  HA  PHE A 172      51.142  30.442  70.836  1.00  0.00           H
ATOM   2768  CB  PHE A 172      49.721  29.622  72.146  1.00  0.00           C
ATOM   2769  HB1 PHE A 172      48.632  29.641  72.386  1.00  0.00           H
ATOM   2770  HB2 PHE A 172      50.301  30.072  72.976  1.00  0.00           H
ATOM   2771  CG  PHE A 172      50.132  28.132  72.016  1.00  0.00           C
ATOM   2772  CD1 PHE A 172      51.481  27.852  72.396  1.00  0.00           C
ATOM   2773  HD1 PHE A 172      52.081  28.692  72.706  1.00  0.00           H
ATOM   2774  CE1 PHE A 172      51.941  26.542  72.436  1.00  0.00           C
ATOM   2775  HE1 PHE A 172      53.001  26.402  72.596  1.00  0.00           H
ATOM   2776  CZ  PHE A 172      51.072  25.521  72.126  1.00  0.00           C
ATOM   2777  HZ  PHE A 172      51.462  24.512  72.126  1.00  0.00           H
ATOM   2778  CD2 PHE A 172      49.282  27.071  71.676  1.00  0.00           C
ATOM   2779  HD2 PHE A 172      48.261  27.242  71.346  1.00  0.00           H
ATOM   2780  CE2 PHE A 172      49.762  25.772  71.816  1.00  0.00           C
ATOM   2781  HE2 PHE A 172      49.111  24.992  71.466  1.00  0.00           H
ATOM   2782  C   PHE A 172      49.332  29.802  69.736  1.00  0.00           C
ATOM   2783  O   PHE A 172      49.932  28.992  69.076  1.00  0.00           O
ATOM   2784  N   ILE A 173      48.032  30.142  69.486  1.00  0.00           N
ATOM   2785  HN  ILE A 173      47.572  30.882  69.966  1.00  0.00           H
ATOM   2786  CA  ILE A 173      47.382  29.762  68.266  1.00  0.00           C
ATOM   2787  HA  ILE A 173      47.652  28.722  68.146  1.00  0.00           H
ATOM   2788  CB  ILE A 173      45.812  30.012  68.306  1.00  0.00           C
ATOM   2789  HB  ILE A 173      45.551  31.092  68.306  1.00  0.00           H
ATOM   2790  CG2 ILE A 173      45.181  29.271  67.026  1.00  0.00           C
ATOM   2791 1HG2 ILE A 173      45.201  28.172  67.156  1.00  0.00           H
ATOM   2792 2HG2 ILE A 173      45.652  29.652  66.096  1.00  0.00           H
ATOM   2793 3HG2 ILE A 173      44.102  29.571  66.996  1.00  0.00           H
ATOM   2794  CG1 ILE A 173      45.122  29.582  69.646  1.00  0.00           C
ATOM   2795 1HG1 ILE A 173      45.632  29.922  70.576  1.00  0.00           H
ATOM   2796 2HG1 ILE A 173      45.161  28.482  69.816  1.00  0.00           H
ATOM   2797  CD  ILE A 173      43.692  30.172  69.716  1.00  0.00           C
ATOM   2798  HD1 ILE A 173      43.632  31.281  69.656  1.00  0.00           H
ATOM   2799  HD2 ILE A 173      43.121  29.842  70.606  1.00  0.00           H
ATOM   2800  HD3 ILE A 173      43.092  29.882  68.826  1.00  0.00           H
ATOM   2801  C   ILE A 173      47.972  30.492  67.146  1.00  0.00           C
ATOM   2802  O   ILE A 173      48.412  29.852  66.186  1.00  0.00           O
ATOM   2803  N   PHE A 174      48.001  31.792  67.166  1.00  0.00           N
ATOM   2804  HN  PHE A 174      47.782  32.322  67.986  1.00  0.00           H
ATOM   2805  CA  PHE A 174      48.331  32.661  66.086  1.00  0.00           C
ATOM   2806  HA  PHE A 174      47.801  32.271  65.236  1.00  0.00           H
ATOM   2807  CB  PHE A 174      47.902  34.152  66.406  1.00  0.00           C
ATOM   2808  HB1 PHE A 174      48.062  34.812  65.516  1.00  0.00           H
ATOM   2809  HB2 PHE A 174      48.521  34.562  67.236  1.00  0.00           H
ATOM   2810  CG  PHE A 174      46.392  34.242  66.626  1.00  0.00           C
ATOM   2811  CD1 PHE A 174      46.002  35.352  67.376  1.00  0.00           C
ATOM   2812  HD1 PHE A 174      46.722  36.111  67.646  1.00  0.00           H
ATOM   2813  CE1 PHE A 174      44.682  35.572  67.826  1.00  0.00           C
ATOM   2814  HE1 PHE A 174      44.371  36.462  68.346  1.00  0.00           H
ATOM   2815  CZ  PHE A 174      43.712  34.661  67.376  1.00  0.00           C
ATOM   2816  HZ  PHE A 174      42.672  34.801  67.636  1.00  0.00           H
ATOM   2817  CD2 PHE A 174      45.382  33.352  66.256  1.00  0.00           C
ATOM   2818  HD2 PHE A 174      45.701  32.482  65.696  1.00  0.00           H
ATOM   2819  CE2 PHE A 174      44.102  33.572  66.586  1.00  0.00           C
ATOM   2820  HE2 PHE A 174      43.261  32.911  66.446  1.00  0.00           H
ATOM   2821  C   PHE A 174      49.721  32.611  65.486  1.00  0.00           C
ATOM   2822  O   PHE A 174      49.882  32.731  64.316  1.00  0.00           O
ATOM   2823  N   ALA A 175      50.761  32.472  66.306  1.00  0.00           N
ATOM   2824  HN  ALA A 175      50.522  32.322  67.266  1.00  0.00           H
ATOM   2825  CA  ALA A 175      52.112  32.642  65.826  1.00  0.00           C
ATOM   2826  HA  ALA A 175      52.102  33.481  65.146  1.00  0.00           H
ATOM   2827  CB  ALA A 175      53.042  32.911  67.016  1.00  0.00           C
ATOM   2828  HB1 ALA A 175      52.941  33.981  67.266  1.00  0.00           H
ATOM   2829  HB2 ALA A 175      54.082  32.652  66.706  1.00  0.00           H
ATOM   2830  HB3 ALA A 175      52.731  32.231  67.836  1.00  0.00           H
ATOM   2831  C   ALA A 175      52.542  31.452  65.056  1.00  0.00           C
ATOM   2832  O   ALA A 175      52.432  30.361  65.546  1.00  0.00           O
ATOM   2833  N   ASN A 176      53.062  31.662  63.756  1.00  0.00           N
ATOM   2834  HN  ASN A 176      53.032  32.582  63.386  1.00  0.00           H
ATOM   2835  CA  ASN A 176      53.331  30.542  62.916  1.00  0.00           C
ATOM   2836  HA  ASN A 176      53.722  29.722  63.496  1.00  0.00           H
ATOM   2837  CB  ASN A 176      51.902  30.042  62.316  1.00  0.00           C
ATOM   2838  HB1 ASN A 176      51.212  30.862  62.046  1.00  0.00           H
ATOM   2839  HB2 ASN A 176      51.282  29.571  63.106  1.00  0.00           H
ATOM   2840  CG  ASN A 176      52.011  29.062  61.126  1.00  0.00           C
ATOM   2841  OD1 ASN A 176      52.262  27.861  61.346  1.00  0.00           O
ATOM   2842  ND2 ASN A 176      51.602  29.492  59.966  1.00  0.00           N
ATOM   2843 1HD2 ASN A 176      51.492  28.892  59.176  1.00  0.00           H
ATOM   2844 2HD2 ASN A 176      51.161  30.392  59.966  1.00  0.00           H
ATOM   2845  C   ASN A 176      54.312  30.951  61.826  1.00  0.00           C
ATOM   2846  O   ASN A 176      54.521  32.091  61.436  1.00  0.00           O
ATOM   2847  N   VAL A 177      55.051  29.902  61.316  1.00  0.00           N
ATOM   2848  HN  VAL A 177      55.062  28.962  61.646  1.00  0.00           H
ATOM   2849  CA  VAL A 177      56.002  30.132  60.216  1.00  0.00           C
ATOM   2850  HA  VAL A 177      56.201  31.181  60.056  1.00  0.00           H
ATOM   2851  CB  VAL A 177      57.232  29.352  60.246  1.00  0.00           C
ATOM   2852  HB  VAL A 177      57.151  28.242  60.206  1.00  0.00           H
ATOM   2853  CG1 VAL A 177      58.162  29.701  59.036  1.00  0.00           C
ATOM   2854 1HG1 VAL A 177      57.731  29.361  58.066  1.00  0.00           H
ATOM   2855 2HG1 VAL A 177      59.142  29.252  59.286  1.00  0.00           H
ATOM   2856 3HG1 VAL A 177      58.232  30.802  58.896  1.00  0.00           H
ATOM   2857  CG2 VAL A 177      57.981  29.592  61.596  1.00  0.00           C
ATOM   2858 1HG2 VAL A 177      57.292  29.312  62.426  1.00  0.00           H
ATOM   2859 2HG2 VAL A 177      58.141  30.681  61.706  1.00  0.00           H
ATOM   2860 3HG2 VAL A 177      59.012  29.192  61.656  1.00  0.00           H
ATOM   2861  C   VAL A 177      55.262  29.832  58.856  1.00  0.00           C
ATOM   2862  O   VAL A 177      54.651  28.781  58.646  1.00  0.00           O
ATOM   2863  N   SER A 178      55.371  30.712  57.926  1.00  0.00           N
ATOM   2864  HN  SER A 178      55.812  31.532  58.306  1.00  0.00           H
ATOM   2865  CA  SER A 178      54.832  30.702  56.516  1.00  0.00           C
ATOM   2866  HA  SER A 178      54.532  29.682  56.316  1.00  0.00           H
ATOM   2867  CB  SER A 178      53.531  31.632  56.456  1.00  0.00           C
ATOM   2868  HB1 SER A 178      53.391  32.622  56.946  1.00  0.00           H
ATOM   2869  HB2 SER A 178      52.731  31.062  56.976  1.00  0.00           H
ATOM   2870  OG  SER A 178      53.051  31.762  55.086  1.00  0.00           O
ATOM   2871  HG1 SER A 178      53.722  32.161  54.536  1.00  0.00           H
ATOM   2872  C   SER A 178      55.882  31.152  55.486  1.00  0.00           C
ATOM   2873  O   SER A 178      56.812  31.931  55.796  1.00  0.00           O
ATOM   2874  N   GLU A 179      55.662  30.792  54.226  1.00  0.00           N
ATOM   2875  HN  GLU A 179      54.921  30.172  53.976  1.00  0.00           H
ATOM   2876  CA  GLU A 179      56.282  31.581  53.116  1.00  0.00           C
ATOM   2877  HA  GLU A 179      57.322  31.762  53.356  1.00  0.00           H
ATOM   2878  CB  GLU A 179      56.472  30.691  51.806  1.00  0.00           C
ATOM   2879  HB1 GLU A 179      56.852  31.312  50.976  1.00  0.00           H
ATOM   2880  HB2 GLU A 179      55.481  30.261  51.586  1.00  0.00           H
ATOM   2881  CG  GLU A 179      57.532  29.612  52.026  1.00  0.00           C
ATOM   2882  HG1 GLU A 179      57.162  29.102  52.946  1.00  0.00           H
ATOM   2883  HG2 GLU A 179      58.531  30.091  52.086  1.00  0.00           H
ATOM   2884  CD  GLU A 179      57.521  28.611  50.886  1.00  0.00           C
ATOM   2885  OE1 GLU A 179      57.521  27.412  51.256  1.00  0.00           O
ATOM   2886  OE2 GLU A 179      57.562  28.952  49.676  1.00  0.00           O
ATOM   2887  C   GLU A 179      55.431  32.821  52.766  1.00  0.00           C
ATOM   2888  O   GLU A 179      54.202  32.861  52.716  1.00  0.00           O
ATOM   2889  N   ALA A 180      56.161  33.931  52.596  1.00  0.00           N
ATOM   2890  HN  ALA A 180      57.122  33.882  52.866  1.00  0.00           H
ATOM   2891  CA  ALA A 180      55.542  35.082  52.016  1.00  0.00           C
ATOM   2892  HA  ALA A 180      54.841  34.842  51.226  1.00  0.00           H
ATOM   2893  CB  ALA A 180      54.711  35.862  53.076  1.00  0.00           C
ATOM   2894  HB1 ALA A 180      54.161  36.692  52.586  1.00  0.00           H
ATOM   2895  HB2 ALA A 180      55.492  36.271  53.756  1.00  0.00           H
ATOM   2896  HB3 ALA A 180      53.972  35.292  53.676  1.00  0.00           H
ATOM   2897  C   ALA A 180      56.681  35.872  51.436  1.00  0.00           C
ATOM   2898  O   ALA A 180      57.812  35.902  51.916  1.00  0.00           O
ATOM   2899  N   ASP A 181      56.481  36.652  50.366  1.00  0.00           N
ATOM   2900  HN  ASP A 181      55.582  36.591  49.936  1.00  0.00           H
ATOM   2901  CA  ASP A 181      57.462  37.542  49.696  1.00  0.00           C
ATOM   2902  HA  ASP A 181      57.192  37.442  48.656  1.00  0.00           H
ATOM   2903  CB  ASP A 181      57.211  39.021  50.106  1.00  0.00           C
ATOM   2904  HB1 ASP A 181      57.672  39.682  49.326  1.00  0.00           H
ATOM   2905  HB2 ASP A 181      57.611  39.252  51.116  1.00  0.00           H
ATOM   2906  CG  ASP A 181      55.771  39.451  50.046  1.00  0.00           C
ATOM   2907  OD1 ASP A 181      54.932  38.841  49.296  1.00  0.00           O
ATOM   2908  OD2 ASP A 181      55.481  40.481  50.616  1.00  0.00           O
ATOM   2909  C   ASP A 181      58.992  37.112  49.656  1.00  0.00           C
ATOM   2910  O   ASP A 181      59.911  37.832  50.016  1.00  0.00           O
ATOM   2911  N   ASP A 182      59.212  35.852  49.236  1.00  0.00           N
ATOM   2912  HN  ASP A 182      58.362  35.402  48.966  1.00  0.00           H
ATOM   2913  CA  ASP A 182      60.431  35.161  48.886  1.00  0.00           C
ATOM   2914  HA  ASP A 182      60.142  34.402  48.176  1.00  0.00           H
ATOM   2915  CB  ASP A 182      61.472  36.082  48.196  1.00  0.00           C
ATOM   2916  HB1 ASP A 182      62.382  35.521  47.886  1.00  0.00           H
ATOM   2917  HB2 ASP A 182      61.891  36.902  48.806  1.00  0.00           H
ATOM   2918  CG  ASP A 182      60.891  36.711  46.916  1.00  0.00           C
ATOM   2919  OD1 ASP A 182      61.702  37.562  46.376  1.00  0.00           O
ATOM   2920  OD2 ASP A 182      59.692  36.562  46.496  1.00  0.00           O
ATOM   2921  C   ASP A 182      61.201  34.492  50.046  1.00  0.00           C
ATOM   2922  O   ASP A 182      62.372  34.172  49.956  1.00  0.00           O
ATOM   2923  N   ARG A 183      60.511  34.292  51.226  1.00  0.00           N
ATOM   2924  HN  ARG A 183      59.581  34.672  51.256  1.00  0.00           H
ATOM   2925  CA  ARG A 183      61.262  34.032  52.486  1.00  0.00           C
ATOM   2926  HA  ARG A 183      61.962  33.251  52.216  1.00  0.00           H
ATOM   2927  CB  ARG A 183      62.262  35.231  52.956  1.00  0.00           C
ATOM   2928  HB1 ARG A 183      63.042  35.262  52.166  1.00  0.00           H
ATOM   2929  HB2 ARG A 183      62.861  34.922  53.846  1.00  0.00           H
ATOM   2930  CG  ARG A 183      61.521  36.562  53.096  1.00  0.00           C
ATOM   2931  HG1 ARG A 183      61.021  36.882  52.156  1.00  0.00           H
ATOM   2932  HG2 ARG A 183      62.312  37.312  53.306  1.00  0.00           H
ATOM   2933  CD  ARG A 183      60.411  36.661  54.136  1.00  0.00           C
ATOM   2934  HD1 ARG A 183      60.691  36.332  55.156  1.00  0.00           H
ATOM   2935  HD2 ARG A 183      59.521  36.181  53.676  1.00  0.00           H
ATOM   2936  NE  ARG A 183      60.172  38.102  54.246  1.00  0.00           N
ATOM   2937  HE  ARG A 183      60.912  38.732  54.476  1.00  0.00           H
ATOM   2938  CZ  ARG A 183      58.981  38.621  54.036  1.00  0.00           C
ATOM   2939  NH1 ARG A 183      57.922  37.922  53.816  1.00  0.00           N
ATOM   2940 1HH1 ARG A 183      57.852  37.032  53.376  1.00  0.00           H
ATOM   2941 2HH1 ARG A 183      57.192  38.611  53.826  1.00  0.00           H
ATOM   2942  NH2 ARG A 183      58.852  39.992  53.856  1.00  0.00           N
ATOM   2943 1HH2 ARG A 183      57.972  40.292  53.496  1.00  0.00           H
ATOM   2944 2HH2 ARG A 183      59.672  40.481  53.586  1.00  0.00           H
ATOM   2945  C   ARG A 183      60.341  33.532  53.516  1.00  0.00           C
ATOM   2946  O   ARG A 183      59.111  33.621  53.276  1.00  0.00           O
ATOM   2947  N   TYR A 184      60.812  32.981  54.666  1.00  0.00           N
ATOM   2948  HN  TYR A 184      61.792  32.812  54.676  1.00  0.00           H
ATOM   2949  CA  TYR A 184      60.021  32.542  55.776  1.00  0.00           C
ATOM   2950  HA  TYR A 184      59.072  32.152  55.446  1.00  0.00           H
ATOM   2951  CB  TYR A 184      60.831  31.472  56.536  1.00  0.00           C
ATOM   2952  HB1 TYR A 184      60.322  31.102  57.446  1.00  0.00           H
ATOM   2953  HB2 TYR A 184      61.821  31.841  56.876  1.00  0.00           H
ATOM   2954  CG  TYR A 184      61.002  30.302  55.616  1.00  0.00           C
ATOM   2955  CD1 TYR A 184      59.902  29.701  54.996  1.00  0.00           C
ATOM   2956  HD1 TYR A 184      58.872  30.012  55.066  1.00  0.00           H
ATOM   2957  CE1 TYR A 184      60.051  28.512  54.266  1.00  0.00           C
ATOM   2958  HE1 TYR A 184      59.191  28.142  53.716  1.00  0.00           H
ATOM   2959  CZ  TYR A 184      61.292  27.922  54.256  1.00  0.00           C
ATOM   2960  OH  TYR A 184      61.572  26.722  53.586  1.00  0.00           O
ATOM   2961  HH  TYR A 184      60.742  26.522  53.136  1.00  0.00           H
ATOM   2962  CD2 TYR A 184      62.151  29.671  55.666  1.00  0.00           C
ATOM   2963  HD2 TYR A 184      62.892  29.922  56.406  1.00  0.00           H
ATOM   2964  CE2 TYR A 184      62.341  28.502  54.986  1.00  0.00           C
ATOM   2965  HE2 TYR A 184      63.201  27.872  55.176  1.00  0.00           H
ATOM   2966  C   TYR A 184      59.762  33.742  56.726  1.00  0.00           C
ATOM   2967  O   TYR A 184      60.712  34.462  57.136  1.00  0.00           O
ATOM   2968  N   ILE A 185      58.482  33.962  57.096  1.00  0.00           N
ATOM   2969  HN  ILE A 185      57.861  33.282  56.716  1.00  0.00           H
ATOM   2970  CA  ILE A 185      58.001  34.882  58.016  1.00  0.00           C
ATOM   2971  HA  ILE A 185      58.832  35.512  58.286  1.00  0.00           H
ATOM   2972  CB  ILE A 185      56.882  35.742  57.436  1.00  0.00           C
ATOM   2973  HB  ILE A 185      57.341  36.192  56.526  1.00  0.00           H
ATOM   2974  CG2 ILE A 185      55.662  34.882  57.086  1.00  0.00           C
ATOM   2975 1HG2 ILE A 185      55.841  34.082  56.336  1.00  0.00           H
ATOM   2976 2HG2 ILE A 185      54.872  35.562  56.706  1.00  0.00           H
ATOM   2977 3HG2 ILE A 185      55.292  34.472  58.046  1.00  0.00           H
ATOM   2978  CG1 ILE A 185      56.402  36.892  58.386  1.00  0.00           C
ATOM   2979 1HG1 ILE A 185      57.232  37.312  58.986  1.00  0.00           H
ATOM   2980 2HG1 ILE A 185      55.712  36.451  59.136  1.00  0.00           H
ATOM   2981  CD  ILE A 185      55.522  37.942  57.656  1.00  0.00           C
ATOM   2982  HD1 ILE A 185      56.152  38.422  56.876  1.00  0.00           H
ATOM   2983  HD2 ILE A 185      55.042  38.701  58.316  1.00  0.00           H
ATOM   2984  HD3 ILE A 185      54.762  37.462  57.006  1.00  0.00           H
ATOM   2985  C   ILE A 185      57.582  34.042  59.226  1.00  0.00           C
ATOM   2986  O   ILE A 185      56.941  32.981  59.146  1.00  0.00           O
ATOM   2987  N   CYS A 186      57.931  34.571  60.416  1.00  0.00           N
ATOM   2988  HN  CYS A 186      58.612  35.312  60.446  1.00  0.00           H
ATOM   2989  CA  CYS A 186      57.271  34.252  61.636  1.00  0.00           C
ATOM   2990  HA  CYS A 186      56.652  33.372  61.556  1.00  0.00           H
ATOM   2991  CB  CYS A 186      58.261  33.841  62.696  1.00  0.00           C
ATOM   2992  HB1 CYS A 186      59.072  34.591  62.696  1.00  0.00           H
ATOM   2993  HB2 CYS A 186      58.542  32.812  62.396  1.00  0.00           H
ATOM   2994  SG  CYS A 186      57.752  33.681  64.406  1.00  0.00           S
ATOM   2995  C   CYS A 186      56.521  35.461  62.096  1.00  0.00           C
ATOM   2996  O   CYS A 186      57.081  36.472  62.356  1.00  0.00           O
ATOM   2997  N   ASP A 187      55.201  35.312  62.236  1.00  0.00           N
ATOM   2998  HN  ASP A 187      54.771  34.431  62.006  1.00  0.00           H
ATOM   2999  CA  ASP A 187      54.352  36.462  62.406  1.00  0.00           C
ATOM   3000  HA  ASP A 187      54.851  36.972  63.216  1.00  0.00           H
ATOM   3001  CB  ASP A 187      54.231  37.332  61.096  1.00  0.00           C
ATOM   3002  HB1 ASP A 187      53.801  36.782  60.226  1.00  0.00           H
ATOM   3003  HB2 ASP A 187      55.212  37.751  60.806  1.00  0.00           H
ATOM   3004  CG  ASP A 187      53.382  38.572  61.266  1.00  0.00           C
ATOM   3005  OD1 ASP A 187      53.552  39.161  62.346  1.00  0.00           O
ATOM   3006  OD2 ASP A 187      52.611  39.032  60.396  1.00  0.00           O
ATOM   3007  C   ASP A 187      53.011  35.882  62.956  1.00  0.00           C
ATOM   3008  O   ASP A 187      52.972  34.692  63.116  1.00  0.00           O
ATOM   3009  N   ARG A 188      51.962  36.611  63.246  1.00  0.00           N
ATOM   3010  HN  ARG A 188      52.032  37.572  62.996  1.00  0.00           H
ATOM   3011  CA  ARG A 188      50.681  36.111  63.706  1.00  0.00           C
ATOM   3012  HA  ARG A 188      50.732  35.082  64.046  1.00  0.00           H
ATOM   3013  CB  ARG A 188      50.312  36.922  64.996  1.00  0.00           C
ATOM   3014  HB1 ARG A 188      49.222  36.782  65.176  1.00  0.00           H
ATOM   3015  HB2 ARG A 188      50.632  37.981  64.896  1.00  0.00           H
ATOM   3016  CG  ARG A 188      50.982  36.322  66.276  1.00  0.00           C
ATOM   3017  HG1 ARG A 188      52.071  36.481  66.116  1.00  0.00           H
ATOM   3018  HG2 ARG A 188      50.891  35.222  66.286  1.00  0.00           H
ATOM   3019  CD  ARG A 188      50.511  37.001  67.576  1.00  0.00           C
ATOM   3020  HD1 ARG A 188      51.012  36.552  68.466  1.00  0.00           H
ATOM   3021  HD2 ARG A 188      49.412  36.982  67.716  1.00  0.00           H
ATOM   3022  NE  ARG A 188      51.091  38.352  67.476  1.00  0.00           N
ATOM   3023  HE  ARG A 188      51.611  38.512  66.636  1.00  0.00           H
ATOM   3024  CZ  ARG A 188      51.171  39.262  68.386  1.00  0.00           C
ATOM   3025  NH1 ARG A 188      50.472  39.161  69.546  1.00  0.00           N
ATOM   3026 1HH1 ARG A 188      50.532  39.892  70.236  1.00  0.00           H
ATOM   3027 2HH1 ARG A 188      49.951  38.362  69.816  1.00  0.00           H
ATOM   3028  NH2 ARG A 188      51.852  40.371  68.206  1.00  0.00           N
ATOM   3029 1HH2 ARG A 188      52.021  40.761  67.296  1.00  0.00           H
ATOM   3030 2HH2 ARG A 188      51.761  41.062  68.926  1.00  0.00           H
ATOM   3031  C   ARG A 188      49.562  36.242  62.666  1.00  0.00           C
ATOM   3032  O   ARG A 188      49.382  37.252  61.976  1.00  0.00           O
ATOM   3033  N   PHE A 189      48.832  35.122  62.536  1.00  0.00           N
ATOM   3034  HN  PHE A 189      48.981  34.242  62.966  1.00  0.00           H
ATOM   3035  CA  PHE A 189      47.931  34.982  61.356  1.00  0.00           C
ATOM   3036  HA  PHE A 189      47.931  35.792  60.636  1.00  0.00           H
ATOM   3037  CB  PHE A 189      48.331  33.681  60.536  1.00  0.00           C
ATOM   3038  HB1 PHE A 189      47.701  33.492  59.646  1.00  0.00           H
ATOM   3039  HB2 PHE A 189      48.282  32.751  61.146  1.00  0.00           H
ATOM   3040  CG  PHE A 189      49.732  33.911  59.966  1.00  0.00           C
ATOM   3041  CD1 PHE A 189      50.922  33.611  60.696  1.00  0.00           C
ATOM   3042  HD1 PHE A 189      50.922  33.102  61.646  1.00  0.00           H
ATOM   3043  CE1 PHE A 189      52.151  33.892  60.156  1.00  0.00           C
ATOM   3044  HE1 PHE A 189      53.111  33.762  60.636  1.00  0.00           H
ATOM   3045  CZ  PHE A 189      52.292  34.482  58.906  1.00  0.00           C
ATOM   3046  HZ  PHE A 189      53.261  34.582  58.426  1.00  0.00           H
ATOM   3047  CD2 PHE A 189      49.851  34.501  58.676  1.00  0.00           C
ATOM   3048  HD2 PHE A 189      48.962  34.972  58.276  1.00  0.00           H
ATOM   3049  CE2 PHE A 189      51.132  34.792  58.166  1.00  0.00           C
ATOM   3050  HE2 PHE A 189      51.322  35.302  57.226  1.00  0.00           H
ATOM   3051  C   PHE A 189      46.591  34.951  61.926  1.00  0.00           C
ATOM   3052  O   PHE A 189      46.301  34.172  62.846  1.00  0.00           O
ATOM   3053  N   TYR A 190      45.641  35.792  61.376  1.00  0.00           N
ATOM   3054  HN  TYR A 190      45.732  36.271  60.516  1.00  0.00           H
ATOM   3055  CA  TYR A 190      44.391  35.992  62.016  1.00  0.00           C
ATOM   3056  HA  TYR A 190      44.352  35.422  62.936  1.00  0.00           H
ATOM   3057  CB  TYR A 190      44.152  37.512  62.226  1.00  0.00           C
ATOM   3058  HB1 TYR A 190      43.232  37.792  62.776  1.00  0.00           H
ATOM   3059  HB2 TYR A 190      44.142  38.091  61.276  1.00  0.00           H
ATOM   3060  CG  TYR A 190      45.282  37.942  63.106  1.00  0.00           C
ATOM   3061  CD1 TYR A 190      45.222  37.591  64.466  1.00  0.00           C
ATOM   3062  HD1 TYR A 190      44.422  36.941  64.756  1.00  0.00           H
ATOM   3063  CE1 TYR A 190      46.122  38.292  65.326  1.00  0.00           C
ATOM   3064  HE1 TYR A 190      46.171  37.972  66.356  1.00  0.00           H
ATOM   3065  CZ  TYR A 190      47.141  39.111  64.776  1.00  0.00           C
ATOM   3066  OH  TYR A 190      48.092  39.641  65.676  1.00  0.00           O
ATOM   3067  HH  TYR A 190      47.882  39.111  66.456  1.00  0.00           H
ATOM   3068  CD2 TYR A 190      46.242  38.782  62.586  1.00  0.00           C
ATOM   3069  HD2 TYR A 190      46.222  38.902  61.506  1.00  0.00           H
ATOM   3070  CE2 TYR A 190      47.141  39.392  63.416  1.00  0.00           C
ATOM   3071  HE2 TYR A 190      47.861  40.062  62.966  1.00  0.00           H
ATOM   3072  C   TYR A 190      43.321  35.572  61.076  1.00  0.00           C
ATOM   3073  O   TYR A 190      43.282  36.212  60.046  1.00  0.00           O
ATOM   3074  N   PRO A 191      42.502  34.532  61.266  1.00  0.00           N
ATOM   3075  CD  PRO A 191      42.642  33.551  62.386  1.00  0.00           C
ATOM   3076  HD1 PRO A 191      42.521  34.172  63.296  1.00  0.00           H
ATOM   3077  HD2 PRO A 191      43.632  33.032  62.346  1.00  0.00           H
ATOM   3078  CA  PRO A 191      41.712  33.981  60.156  1.00  0.00           C
ATOM   3079  HA  PRO A 191      42.312  34.032  59.256  1.00  0.00           H
ATOM   3080  CB  PRO A 191      41.341  32.582  60.596  1.00  0.00           C
ATOM   3081  HB1 PRO A 191      42.122  31.892  60.236  1.00  0.00           H
ATOM   3082  HB2 PRO A 191      40.332  32.231  60.316  1.00  0.00           H
ATOM   3083  CG  PRO A 191      41.472  32.572  62.096  1.00  0.00           C
ATOM   3084  HG1 PRO A 191      40.551  32.932  62.596  1.00  0.00           H
ATOM   3085  HG2 PRO A 191      41.691  31.532  62.416  1.00  0.00           H
ATOM   3086  C   PRO A 191      40.472  34.892  59.956  1.00  0.00           C
ATOM   3087  O   PRO A 191      39.912  34.982  58.846  1.00  0.00           O
ATOM   3088  N   ASN A 192      40.091  35.572  61.016  1.00  0.00           N
ATOM   3089  HN  ASN A 192      40.522  35.312  61.876  1.00  0.00           H
ATOM   3090  CA  ASN A 192      39.122  36.711  60.916  1.00  0.00           C
ATOM   3091  HA  ASN A 192      38.922  36.871  59.866  1.00  0.00           H
ATOM   3092  CB  ASN A 192      37.812  36.181  61.566  1.00  0.00           C
ATOM   3093  HB1 ASN A 192      38.142  35.642  62.476  1.00  0.00           H
ATOM   3094  HB2 ASN A 192      37.462  35.361  60.906  1.00  0.00           H
ATOM   3095  CG  ASN A 192      36.641  37.152  61.916  1.00  0.00           C
ATOM   3096  OD1 ASN A 192      36.951  38.271  62.276  1.00  0.00           O
ATOM   3097  ND2 ASN A 192      35.352  36.762  61.686  1.00  0.00           N
ATOM   3098 1HD2 ASN A 192      35.161  35.852  61.336  1.00  0.00           H
ATOM   3099 2HD2 ASN A 192      34.612  37.392  61.906  1.00  0.00           H
ATOM   3100  C   ASN A 192      39.661  38.091  61.246  1.00  0.00           C
ATOM   3101  O   ASN A 192      40.522  38.222  62.066  1.00  0.00           O
ATOM   3102  N   ASP A 193      39.172  39.182  60.616  1.00  0.00           N
ATOM   3103  HN  ASP A 193      38.532  39.102  59.866  1.00  0.00           H
ATOM   3104  CA  ASP A 193      39.562  40.562  60.936  1.00  0.00           C
ATOM   3105  HA  ASP A 193      40.632  40.652  60.866  1.00  0.00           H
ATOM   3106  CB  ASP A 193      38.841  41.551  59.966  1.00  0.00           C
ATOM   3107  HB1 ASP A 193      38.902  42.582  60.356  1.00  0.00           H
ATOM   3108  HB2 ASP A 193      37.771  41.262  60.046  1.00  0.00           H
ATOM   3109  CG  ASP A 193      39.262  41.572  58.556  1.00  0.00           C
ATOM   3110  OD1 ASP A 193      38.802  42.472  57.786  1.00  0.00           O
ATOM   3111  OD2 ASP A 193      40.012  40.652  58.096  1.00  0.00           O
ATOM   3112  C   ASP A 193      39.382  40.951  62.496  1.00  0.00           C
ATOM   3113  O   ASP A 193      40.142  41.772  62.996  1.00  0.00           O
ATOM   3114  N   LEU A 194      38.352  40.361  63.076  1.00  0.00           N
ATOM   3115  HN  LEU A 194      37.852  39.692  62.526  1.00  0.00           H
ATOM   3116  CA  LEU A 194      37.981  40.742  64.416  1.00  0.00           C
ATOM   3117  HA  LEU A 194      37.762  41.792  64.326  1.00  0.00           H
ATOM   3118  CB  LEU A 194      36.762  39.882  64.866  1.00  0.00           C
ATOM   3119  HB1 LEU A 194      37.132  38.852  65.096  1.00  0.00           H
ATOM   3120  HB2 LEU A 194      36.051  39.752  64.026  1.00  0.00           H
ATOM   3121  CG  LEU A 194      35.951  40.392  66.106  1.00  0.00           C
ATOM   3122  HG  LEU A 194      36.611  40.212  66.986  1.00  0.00           H
ATOM   3123  CD1 LEU A 194      35.432  41.772  65.996  1.00  0.00           C
ATOM   3124 1HD1 LEU A 194      36.181  42.502  65.616  1.00  0.00           H
ATOM   3125 2HD1 LEU A 194      34.972  42.182  66.916  1.00  0.00           H
ATOM   3126 3HD1 LEU A 194      34.612  41.751  65.246  1.00  0.00           H
ATOM   3127  CD2 LEU A 194      34.792  39.411  66.396  1.00  0.00           C
ATOM   3128 1HD2 LEU A 194      35.161  38.432  66.756  1.00  0.00           H
ATOM   3129 2HD2 LEU A 194      34.132  39.252  65.516  1.00  0.00           H
ATOM   3130 3HD2 LEU A 194      34.242  39.931  67.206  1.00  0.00           H
ATOM   3131  C   LEU A 194      38.981  40.592  65.496  1.00  0.00           C
ATOM   3132  O   LEU A 194      39.201  41.542  66.236  1.00  0.00           O
ATOM   3133  N   TRP A 195      39.712  39.462  65.436  1.00  0.00           N
ATOM   3134  HN  TRP A 195      39.422  38.762  64.786  1.00  0.00           H
ATOM   3135  CA  TRP A 195      40.831  39.091  66.336  1.00  0.00           C
ATOM   3136  HA  TRP A 195      40.441  38.892  67.326  1.00  0.00           H
ATOM   3137  CB  TRP A 195      41.512  37.882  65.846  1.00  0.00           C
ATOM   3138  HB1 TRP A 195      42.392  37.552  66.426  1.00  0.00           H
ATOM   3139  HB2 TRP A 195      41.891  38.181  64.846  1.00  0.00           H
ATOM   3140  CG  TRP A 195      40.481  36.801  65.736  1.00  0.00           C
ATOM   3141  CD1 TRP A 195      40.532  35.932  64.696  1.00  0.00           C
ATOM   3142  HD1 TRP A 195      41.201  36.172  63.876  1.00  0.00           H
ATOM   3143  NE1 TRP A 195      39.472  35.072  64.806  1.00  0.00           N
ATOM   3144  HE1 TRP A 195      39.172  34.422  64.136  1.00  0.00           H
ATOM   3145  CE2 TRP A 195      38.701  35.361  65.956  1.00  0.00           C
ATOM   3146  CD2 TRP A 195      39.371  36.462  66.616  1.00  0.00           C
ATOM   3147  CE3 TRP A 195      38.861  36.922  67.886  1.00  0.00           C
ATOM   3148  HE3 TRP A 195      39.371  37.692  68.436  1.00  0.00           H
ATOM   3149  CZ3 TRP A 195      37.661  36.411  68.346  1.00  0.00           C
ATOM   3150  HZ3 TRP A 195      37.161  36.972  69.126  1.00  0.00           H
ATOM   3151  CZ2 TRP A 195      37.552  34.801  66.476  1.00  0.00           C
ATOM   3152  HZ2 TRP A 195      37.021  33.972  66.036  1.00  0.00           H
ATOM   3153  CH2 TRP A 195      37.071  35.341  67.786  1.00  0.00           C
ATOM   3154  HH2 TRP A 195      36.201  34.882  68.236  1.00  0.00           H
ATOM   3155  C   TRP A 195      41.832  40.231  66.406  1.00  0.00           C
ATOM   3156  O   TRP A 195      42.351  40.462  67.456  1.00  0.00           O
ATOM   3157  N   VAL A 196      42.122  41.002  65.256  1.00  0.00           N
ATOM   3158  HN  VAL A 196      41.512  40.852  64.486  1.00  0.00           H
ATOM   3159  CA  VAL A 196      43.132  42.122  65.236  1.00  0.00           C
ATOM   3160  HA  VAL A 196      44.111  41.871  65.606  1.00  0.00           H
ATOM   3161  CB  VAL A 196      43.352  42.632  63.846  1.00  0.00           C
ATOM   3162  HB  VAL A 196      42.421  43.001  63.376  1.00  0.00           H
ATOM   3163  CG1 VAL A 196      44.332  43.771  63.676  1.00  0.00           C
ATOM   3164 1HG1 VAL A 196      43.882  44.752  63.956  1.00  0.00           H
ATOM   3165 2HG1 VAL A 196      44.521  43.972  62.606  1.00  0.00           H
ATOM   3166 3HG1 VAL A 196      45.322  43.572  64.126  1.00  0.00           H
ATOM   3167  CG2 VAL A 196      43.822  41.532  62.886  1.00  0.00           C
ATOM   3168 1HG2 VAL A 196      44.062  41.731  61.816  1.00  0.00           H
ATOM   3169 2HG2 VAL A 196      43.022  40.751  62.936  1.00  0.00           H
ATOM   3170 3HG2 VAL A 196      44.721  40.992  63.256  1.00  0.00           H
ATOM   3171  C   VAL A 196      42.722  43.282  66.036  1.00  0.00           C
ATOM   3172  O   VAL A 196      43.451  43.801  66.856  1.00  0.00           O
ATOM   3173  N   VAL A 197      41.442  43.652  65.836  1.00  0.00           N
ATOM   3174  HN  VAL A 197      40.982  43.132  65.116  1.00  0.00           H
ATOM   3175  CA  VAL A 197      40.722  44.711  66.466  1.00  0.00           C
ATOM   3176  HA  VAL A 197      41.252  45.652  66.406  1.00  0.00           H
ATOM   3177  CB  VAL A 197      39.312  45.021  65.926  1.00  0.00           C
ATOM   3178  HB  VAL A 197      38.681  44.102  65.986  1.00  0.00           H
ATOM   3179  CG1 VAL A 197      38.521  46.142  66.686  1.00  0.00           C
ATOM   3180 1HG1 VAL A 197      38.032  45.771  67.616  1.00  0.00           H
ATOM   3181 2HG1 VAL A 197      37.652  46.532  66.116  1.00  0.00           H
ATOM   3182 3HG1 VAL A 197      39.192  46.992  66.956  1.00  0.00           H
ATOM   3183  CG2 VAL A 197      39.512  45.262  64.426  1.00  0.00           C
ATOM   3184 1HG2 VAL A 197      40.021  46.212  64.156  1.00  0.00           H
ATOM   3185 2HG2 VAL A 197      38.532  45.341  63.926  1.00  0.00           H
ATOM   3186 3HG2 VAL A 197      39.861  44.352  63.896  1.00  0.00           H
ATOM   3187  C   VAL A 197      40.691  44.482  67.966  1.00  0.00           C
ATOM   3188  O   VAL A 197      41.012  45.262  68.816  1.00  0.00           O
ATOM   3189  N   VAL A 198      40.301  43.312  68.356  1.00  0.00           N
ATOM   3190  HN  VAL A 198      39.992  42.801  67.556  1.00  0.00           H
ATOM   3191  CA  VAL A 198      40.301  42.852  69.736  1.00  0.00           C
ATOM   3192  HA  VAL A 198      39.652  43.521  70.276  1.00  0.00           H
ATOM   3193  CB  VAL A 198      39.542  41.551  69.996  1.00  0.00           C
ATOM   3194  HB  VAL A 198      40.012  40.712  69.446  1.00  0.00           H
ATOM   3195  CG1 VAL A 198      39.422  41.201  71.456  1.00  0.00           C
ATOM   3196 1HG1 VAL A 198      38.602  40.481  71.676  1.00  0.00           H
ATOM   3197 2HG1 VAL A 198      39.192  42.182  71.926  1.00  0.00           H
ATOM   3198 3HG1 VAL A 198      40.392  40.862  71.866  1.00  0.00           H
ATOM   3199  CG2 VAL A 198      38.111  41.702  69.406  1.00  0.00           C
ATOM   3200 1HG2 VAL A 198      37.572  40.742  69.546  1.00  0.00           H
ATOM   3201 2HG2 VAL A 198      38.132  41.922  68.316  1.00  0.00           H
ATOM   3202 3HG2 VAL A 198      37.492  42.392  70.016  1.00  0.00           H
ATOM   3203  C   VAL A 198      41.702  42.822  70.376  1.00  0.00           C
ATOM   3204  O   VAL A 198      41.912  43.242  71.496  1.00  0.00           O
ATOM   3205  N   PHE A 199      42.722  42.351  69.666  1.00  0.00           N
ATOM   3206  HN  PHE A 199      42.492  41.951  68.786  1.00  0.00           H
ATOM   3207  CA  PHE A 199      44.102  42.372  70.076  1.00  0.00           C
ATOM   3208  HA  PHE A 199      44.222  42.011  71.096  1.00  0.00           H
ATOM   3209  CB  PHE A 199      44.882  41.492  69.106  1.00  0.00           C
ATOM   3210  HB1 PHE A 199      44.822  41.902  68.076  1.00  0.00           H
ATOM   3211  HB2 PHE A 199      44.562  40.422  69.076  1.00  0.00           H
ATOM   3212  CG  PHE A 199      46.372  41.442  69.476  1.00  0.00           C
ATOM   3213  CD1 PHE A 199      46.702  41.591  70.876  1.00  0.00           C
ATOM   3214  HD1 PHE A 199      45.982  41.402  71.656  1.00  0.00           H
ATOM   3215  CE1 PHE A 199      48.011  41.832  71.236  1.00  0.00           C
ATOM   3216  HE1 PHE A 199      48.212  41.842  72.296  1.00  0.00           H
ATOM   3217  CZ  PHE A 199      48.981  41.992  70.236  1.00  0.00           C
ATOM   3218  HZ  PHE A 199      50.002  42.211  70.526  1.00  0.00           H
ATOM   3219  CD2 PHE A 199      47.351  41.652  68.486  1.00  0.00           C
ATOM   3220  HD2 PHE A 199      47.102  41.722  67.446  1.00  0.00           H
ATOM   3221  CE2 PHE A 199      48.682  41.931  68.856  1.00  0.00           C
ATOM   3222  HE2 PHE A 199      49.482  42.062  68.156  1.00  0.00           H
ATOM   3223  C   PHE A 199      44.622  43.801  70.246  1.00  0.00           C
ATOM   3224  O   PHE A 199      45.252  44.111  71.236  1.00  0.00           O
ATOM   3225  N   GLN A 200      44.342  44.701  69.306  1.00  0.00           N
ATOM   3226  HN  GLN A 200      44.042  44.361  68.426  1.00  0.00           H
ATOM   3227  CA  GLN A 200      44.632  46.132  69.386  1.00  0.00           C
ATOM   3228  HA  GLN A 200      45.681  46.242  69.586  1.00  0.00           H
ATOM   3229  CB  GLN A 200      44.181  46.801  68.046  1.00  0.00           C
ATOM   3230  HB1 GLN A 200      44.002  47.892  68.196  1.00  0.00           H
ATOM   3231  HB2 GLN A 200      43.271  46.271  67.686  1.00  0.00           H
ATOM   3232  CG  GLN A 200      45.322  46.681  66.986  1.00  0.00           C
ATOM   3233  HG1 GLN A 200      45.361  45.602  66.736  1.00  0.00           H
ATOM   3234  HG2 GLN A 200      46.301  47.011  67.396  1.00  0.00           H
ATOM   3235  CD  GLN A 200      44.822  47.411  65.686  1.00  0.00           C
ATOM   3236  OE1 GLN A 200      43.591  47.602  65.656  1.00  0.00           O
ATOM   3237  NE2 GLN A 200      45.621  47.591  64.666  1.00  0.00           N
ATOM   3238 1HE2 GLN A 200      45.242  47.591  63.736  1.00  0.00           H
ATOM   3239 2HE2 GLN A 200      46.521  47.162  64.716  1.00  0.00           H
ATOM   3240  C   GLN A 200      43.892  46.792  70.586  1.00  0.00           C
ATOM   3241  O   GLN A 200      44.552  47.462  71.386  1.00  0.00           O
ATOM   3242  N   PHE A 201      42.572  46.492  70.906  1.00  0.00           N
ATOM   3243  HN  PHE A 201      42.201  45.831  70.256  1.00  0.00           H
ATOM   3244  CA  PHE A 201      41.861  47.052  71.986  1.00  0.00           C
ATOM   3245  HA  PHE A 201      41.922  48.132  71.966  1.00  0.00           H
ATOM   3246  CB  PHE A 201      40.361  46.602  71.746  1.00  0.00           C
ATOM   3247  HB1 PHE A 201      40.312  45.501  71.676  1.00  0.00           H
ATOM   3248  HB2 PHE A 201      40.091  46.982  70.736  1.00  0.00           H
ATOM   3249  CG  PHE A 201      39.462  47.062  72.776  1.00  0.00           C
ATOM   3250  CD1 PHE A 201      39.071  46.152  73.776  1.00  0.00           C
ATOM   3251  HD1 PHE A 201      39.361  45.111  73.766  1.00  0.00           H
ATOM   3252  CE1 PHE A 201      38.402  46.722  74.916  1.00  0.00           C
ATOM   3253  HE1 PHE A 201      38.051  46.042  75.676  1.00  0.00           H
ATOM   3254  CZ  PHE A 201      37.961  48.071  74.996  1.00  0.00           C
ATOM   3255  HZ  PHE A 201      37.342  48.382  75.826  1.00  0.00           H
ATOM   3256  CD2 PHE A 201      39.161  48.401  72.896  1.00  0.00           C
ATOM   3257  HD2 PHE A 201      39.582  49.082  72.166  1.00  0.00           H
ATOM   3258  CE2 PHE A 201      38.432  48.942  73.976  1.00  0.00           C
ATOM   3259  HE2 PHE A 201      38.362  50.021  74.026  1.00  0.00           H
ATOM   3260  C   PHE A 201      42.442  46.652  73.336  1.00  0.00           C
ATOM   3261  O   PHE A 201      42.652  47.451  74.266  1.00  0.00           O
ATOM   3262  N   GLN A 202      42.632  45.332  73.526  1.00  0.00           N
ATOM   3263  HN  GLN A 202      42.341  44.622  72.876  1.00  0.00           H
ATOM   3264  CA  GLN A 202      43.191  44.771  74.696  1.00  0.00           C
ATOM   3265  HA  GLN A 202      42.481  44.981  75.486  1.00  0.00           H
ATOM   3266  CB  GLN A 202      43.261  43.172  74.656  1.00  0.00           C
ATOM   3267  HB1 GLN A 202      43.882  42.931  75.546  1.00  0.00           H
ATOM   3268  HB2 GLN A 202      43.801  42.852  73.736  1.00  0.00           H
ATOM   3269  CG  GLN A 202      41.871  42.442  74.716  1.00  0.00           C
ATOM   3270  HG1 GLN A 202      42.091  41.372  74.536  1.00  0.00           H
ATOM   3271  HG2 GLN A 202      41.312  42.701  73.796  1.00  0.00           H
ATOM   3272  CD  GLN A 202      41.132  42.801  76.036  1.00  0.00           C
ATOM   3273  OE1 GLN A 202      39.972  43.261  75.866  1.00  0.00           O
ATOM   3274  NE2 GLN A 202      41.722  42.622  77.246  1.00  0.00           N
ATOM   3275 1HE2 GLN A 202      41.012  42.752  77.936  1.00  0.00           H
ATOM   3276 2HE2 GLN A 202      42.521  42.032  77.306  1.00  0.00           H
ATOM   3277  C   GLN A 202      44.602  45.231  75.006  1.00  0.00           C
ATOM   3278  O   GLN A 202      44.981  45.481  76.136  1.00  0.00           O
ATOM   3279  N   HSD A 203      45.411  45.322  73.976  1.00  0.00           N
ATOM   3280  HN  HSD A 203      45.082  45.012  73.096  1.00  0.00           H
ATOM   3281  CA  HSD A 203      46.742  45.872  74.116  1.00  0.00           C
ATOM   3282  HA  HSD A 203      47.351  45.242  74.746  1.00  0.00           H
ATOM   3283  CB  HSD A 203      47.472  45.742  72.746  1.00  0.00           C
ATOM   3284  HB1 HSD A 203      46.801  46.122  71.946  1.00  0.00           H
ATOM   3285  HB2 HSD A 203      47.502  44.641  72.576  1.00  0.00           H
ATOM   3286  ND1 HSD A 203      49.832  46.192  73.596  1.00  0.00           N
ATOM   3287  HD1 HSD A 203      49.752  45.641  74.426  1.00  0.00           H
ATOM   3288  CG  HSD A 203      48.902  46.332  72.596  1.00  0.00           C
ATOM   3289  CE1 HSD A 203      50.961  46.681  73.036  1.00  0.00           C
ATOM   3290  HE1 HSD A 203      51.902  46.681  73.586  1.00  0.00           H
ATOM   3291  NE2 HSD A 203      50.841  47.081  71.756  1.00  0.00           N
ATOM   3292  CD2 HSD A 203      49.501  46.962  71.506  1.00  0.00           C
ATOM   3293  HD2 HSD A 203      49.042  47.071  70.526  1.00  0.00           H
ATOM   3294  C   HSD A 203      46.821  47.281  74.576  1.00  0.00           C
ATOM   3295  O   HSD A 203      47.442  47.602  75.596  1.00  0.00           O
ATOM   3296  N   ILE A 204      46.062  48.191  73.966  1.00  0.00           N
ATOM   3297  HN  ILE A 204      45.562  47.902  73.146  1.00  0.00           H
ATOM   3298  CA  ILE A 204      45.802  49.571  74.336  1.00  0.00           C
ATOM   3299  HA  ILE A 204      46.761  50.021  74.566  1.00  0.00           H
ATOM   3300  CB  ILE A 204      44.921  50.301  73.306  1.00  0.00           C
ATOM   3301  HB  ILE A 204      43.962  49.752  73.216  1.00  0.00           H
ATOM   3302  CG2 ILE A 204      44.511  51.681  73.856  1.00  0.00           C
ATOM   3303 1HG2 ILE A 204      44.152  52.362  73.056  1.00  0.00           H
ATOM   3304 2HG2 ILE A 204      45.282  52.162  74.486  1.00  0.00           H
ATOM   3305 3HG2 ILE A 204      43.601  51.462  74.456  1.00  0.00           H
ATOM   3306  CG1 ILE A 204      45.602  50.441  71.886  1.00  0.00           C
ATOM   3307 1HG1 ILE A 204      46.182  49.552  71.576  1.00  0.00           H
ATOM   3308 2HG1 ILE A 204      46.372  51.252  71.976  1.00  0.00           H
ATOM   3309  CD  ILE A 204      44.641  50.792  70.766  1.00  0.00           C
ATOM   3310  HD1 ILE A 204      44.152  51.742  71.066  1.00  0.00           H
ATOM   3311  HD2 ILE A 204      43.882  50.012  70.536  1.00  0.00           H
ATOM   3312  HD3 ILE A 204      45.262  51.072  69.896  1.00  0.00           H
ATOM   3313  C   ILE A 204      45.091  49.632  75.736  1.00  0.00           C
ATOM   3314  O   ILE A 204      45.542  50.312  76.656  1.00  0.00           O
ATOM   3315  N   MET A 205      44.012  48.861  75.986  1.00  0.00           N
ATOM   3316  HN  MET A 205      43.502  48.382  75.276  1.00  0.00           H
ATOM   3317  CA  MET A 205      43.412  48.752  77.316  1.00  0.00           C
ATOM   3318  HA  MET A 205      43.212  49.752  77.656  1.00  0.00           H
ATOM   3319  CB  MET A 205      42.081  47.952  77.246  1.00  0.00           C
ATOM   3320  HB1 MET A 205      42.292  46.972  76.756  1.00  0.00           H
ATOM   3321  HB2 MET A 205      41.392  48.502  76.576  1.00  0.00           H
ATOM   3322  CG  MET A 205      41.451  47.402  78.546  1.00  0.00           C
ATOM   3323  HG1 MET A 205      42.242  46.801  79.046  1.00  0.00           H
ATOM   3324  HG2 MET A 205      40.641  46.691  78.276  1.00  0.00           H
ATOM   3325  SD  MET A 205      40.812  48.892  79.506  1.00  0.00           S
ATOM   3326  CE  MET A 205      40.292  48.111  80.996  1.00  0.00           C
ATOM   3327  HE1 MET A 205      39.652  47.242  80.726  1.00  0.00           H
ATOM   3328  HE2 MET A 205      39.712  48.712  81.726  1.00  0.00           H
ATOM   3329  HE3 MET A 205      41.192  47.722  81.516  1.00  0.00           H
ATOM   3330  C   MET A 205      44.251  48.271  78.496  1.00  0.00           C
ATOM   3331  O   MET A 205      44.231  48.902  79.546  1.00  0.00           O
ATOM   3332  N   VAL A 206      45.042  47.211  78.246  1.00  0.00           N
ATOM   3333  HN  VAL A 206      44.851  46.672  77.436  1.00  0.00           H
ATOM   3334  CA  VAL A 206      45.942  46.681  79.206  1.00  0.00           C
ATOM   3335  HA  VAL A 206      45.462  46.782  80.166  1.00  0.00           H
ATOM   3336  CB  VAL A 206      46.222  45.142  78.986  1.00  0.00           C
ATOM   3337  HB  VAL A 206      46.591  45.042  77.946  1.00  0.00           H
ATOM   3338  CG1 VAL A 206      47.221  44.721  80.046  1.00  0.00           C
ATOM   3339 1HG1 VAL A 206      46.871  44.992  81.066  1.00  0.00           H
ATOM   3340 2HG1 VAL A 206      48.251  45.102  79.856  1.00  0.00           H
ATOM   3341 3HG1 VAL A 206      47.252  43.612  79.986  1.00  0.00           H
ATOM   3342  CG2 VAL A 206      44.902  44.482  79.266  1.00  0.00           C
ATOM   3343 1HG2 VAL A 206      44.992  43.372  79.176  1.00  0.00           H
ATOM   3344 2HG2 VAL A 206      44.042  44.882  78.696  1.00  0.00           H
ATOM   3345 3HG2 VAL A 206      44.662  44.672  80.336  1.00  0.00           H
ATOM   3346  C   VAL A 206      47.211  47.492  79.406  1.00  0.00           C
ATOM   3347  O   VAL A 206      47.642  47.632  80.516  1.00  0.00           O
ATOM   3348  N   GLY A 207      47.782  48.051  78.276  1.00  0.00           N
ATOM   3349  HN  GLY A 207      47.351  47.941  77.386  1.00  0.00           H
ATOM   3350  CA  GLY A 207      49.091  48.682  78.316  1.00  0.00           C
ATOM   3351  HA1 GLY A 207      49.552  48.461  77.366  1.00  0.00           H
ATOM   3352  HA2 GLY A 207      49.591  48.312  79.196  1.00  0.00           H
ATOM   3353  C   GLY A 207      49.012  50.142  78.606  1.00  0.00           C
ATOM   3354  O   GLY A 207      49.882  50.641  79.256  1.00  0.00           O
ATOM   3355  N   LEU A 208      47.992  50.852  78.096  1.00  0.00           N
ATOM   3356  HN  LEU A 208      47.232  50.411  77.626  1.00  0.00           H
ATOM   3357  CA  LEU A 208      47.822  52.292  78.246  1.00  0.00           C
ATOM   3358  HA  LEU A 208      48.701  52.701  78.726  1.00  0.00           H
ATOM   3359  CB  LEU A 208      47.532  53.121  76.886  1.00  0.00           C
ATOM   3360  HB1 LEU A 208      46.652  52.622  76.416  1.00  0.00           H
ATOM   3361  HB2 LEU A 208      48.401  52.882  76.236  1.00  0.00           H
ATOM   3362  CG  LEU A 208      47.221  54.602  77.096  1.00  0.00           C
ATOM   3363  HG  LEU A 208      46.292  54.632  77.696  1.00  0.00           H
ATOM   3364  CD1 LEU A 208      48.251  55.382  77.836  1.00  0.00           C
ATOM   3365 1HD1 LEU A 208      49.082  55.712  77.176  1.00  0.00           H
ATOM   3366 2HD1 LEU A 208      48.601  55.002  78.816  1.00  0.00           H
ATOM   3367 3HD1 LEU A 208      47.642  56.292  78.056  1.00  0.00           H
ATOM   3368  CD2 LEU A 208      46.842  55.201  75.816  1.00  0.00           C
ATOM   3369 1HD2 LEU A 208      46.152  54.532  75.276  1.00  0.00           H
ATOM   3370 2HD2 LEU A 208      47.742  55.382  75.176  1.00  0.00           H
ATOM   3371 3HD2 LEU A 208      46.332  56.182  75.936  1.00  0.00           H
ATOM   3372  C   LEU A 208      46.731  52.462  79.286  1.00  0.00           C
ATOM   3373  O   LEU A 208      46.992  53.102  80.336  1.00  0.00           O
ATOM   3374  N   ILE A 209      45.511  52.172  78.926  1.00  0.00           N
ATOM   3375  HN  ILE A 209      45.332  51.632  78.106  1.00  0.00           H
ATOM   3376  CA  ILE A 209      44.382  52.852  79.526  1.00  0.00           C
ATOM   3377  HA  ILE A 209      44.581  53.911  79.516  1.00  0.00           H
ATOM   3378  CB  ILE A 209      43.181  52.551  78.656  1.00  0.00           C
ATOM   3379  HB  ILE A 209      43.172  51.442  78.606  1.00  0.00           H
ATOM   3380  CG2 ILE A 209      41.842  52.852  79.386  1.00  0.00           C
ATOM   3381 1HG2 ILE A 209      40.992  52.611  78.706  1.00  0.00           H
ATOM   3382 2HG2 ILE A 209      41.792  53.882  79.796  1.00  0.00           H
ATOM   3383 3HG2 ILE A 209      41.642  52.162  80.226  1.00  0.00           H
ATOM   3384  CG1 ILE A 209      43.121  53.212  77.236  1.00  0.00           C
ATOM   3385 1HG1 ILE A 209      42.162  52.871  76.796  1.00  0.00           H
ATOM   3386 2HG1 ILE A 209      43.861  52.762  76.536  1.00  0.00           H
ATOM   3387  CD  ILE A 209      43.261  54.742  77.236  1.00  0.00           C
ATOM   3388  HD1 ILE A 209      43.552  55.072  76.216  1.00  0.00           H
ATOM   3389  HD2 ILE A 209      44.062  55.122  77.906  1.00  0.00           H
ATOM   3390  HD3 ILE A 209      42.341  55.231  77.626  1.00  0.00           H
ATOM   3391  C   ILE A 209      44.102  52.521  80.936  1.00  0.00           C
ATOM   3392  O   ILE A 209      44.021  53.412  81.726  1.00  0.00           O
ATOM   3393  N   LEU A 210      43.972  51.222  81.286  1.00  0.00           N
ATOM   3394  HN  LEU A 210      43.981  50.452  80.656  1.00  0.00           H
ATOM   3395  CA  LEU A 210      43.922  50.852  82.716  1.00  0.00           C
ATOM   3396  HA  LEU A 210      43.032  51.372  83.016  1.00  0.00           H
ATOM   3397  CB  LEU A 210      43.502  49.301  82.776  1.00  0.00           C
ATOM   3398  HB1 LEU A 210      44.051  48.671  82.036  1.00  0.00           H
ATOM   3399  HB2 LEU A 210      42.472  49.441  82.386  1.00  0.00           H
ATOM   3400  CG  LEU A 210      43.362  48.652  84.186  1.00  0.00           C
ATOM   3401  HG  LEU A 210      44.371  48.531  84.646  1.00  0.00           H
ATOM   3402  CD1 LEU A 210      42.451  49.342  85.136  1.00  0.00           C
ATOM   3403 1HD1 LEU A 210      42.771  50.392  85.316  1.00  0.00           H
ATOM   3404 2HD1 LEU A 210      42.411  48.771  86.086  1.00  0.00           H
ATOM   3405 3HD1 LEU A 210      41.422  49.292  84.736  1.00  0.00           H
ATOM   3406  CD2 LEU A 210      42.972  47.151  83.996  1.00  0.00           C
ATOM   3407 1HD2 LEU A 210      43.762  46.661  83.396  1.00  0.00           H
ATOM   3408 2HD2 LEU A 210      42.122  47.071  83.286  1.00  0.00           H
ATOM   3409 3HD2 LEU A 210      42.822  46.632  84.976  1.00  0.00           H
ATOM   3410  C   LEU A 210      45.082  51.292  83.626  1.00  0.00           C
ATOM   3411  O   LEU A 210      44.792  51.832  84.686  1.00  0.00           O
ATOM   3412  N   PRO A 211      46.451  51.122  83.336  1.00  0.00           N
ATOM   3413  CD  PRO A 211      46.941  50.082  82.436  1.00  0.00           C
ATOM   3414  HD1 PRO A 211      47.252  50.621  81.516  1.00  0.00           H
ATOM   3415  HD2 PRO A 211      46.392  49.121  82.296  1.00  0.00           H
ATOM   3416  CA  PRO A 211      47.521  51.591  84.256  1.00  0.00           C
ATOM   3417  HA  PRO A 211      47.312  51.332  85.286  1.00  0.00           H
ATOM   3418  CB  PRO A 211      48.852  50.992  83.666  1.00  0.00           C
ATOM   3419  HB1 PRO A 211      49.552  50.681  84.476  1.00  0.00           H
ATOM   3420  HB2 PRO A 211      49.312  51.632  82.886  1.00  0.00           H
ATOM   3421  CG  PRO A 211      48.302  49.682  83.046  1.00  0.00           C
ATOM   3422  HG1 PRO A 211      49.021  49.282  82.296  1.00  0.00           H
ATOM   3423  HG2 PRO A 211      48.172  48.962  83.886  1.00  0.00           H
ATOM   3424  C   PRO A 211      47.611  53.152  84.176  1.00  0.00           C
ATOM   3425  O   PRO A 211      47.941  53.762  85.216  1.00  0.00           O
ATOM   3426  N   GLY A 212      47.232  53.742  83.016  1.00  0.00           N
ATOM   3427  HN  GLY A 212      46.941  53.302  82.166  1.00  0.00           H
ATOM   3428  CA  GLY A 212      47.472  55.172  82.926  1.00  0.00           C
ATOM   3429  HA1 GLY A 212      47.201  55.462  81.926  1.00  0.00           H
ATOM   3430  HA2 GLY A 212      48.482  55.402  83.216  1.00  0.00           H
ATOM   3431  C   GLY A 212      46.591  56.052  83.846  1.00  0.00           C
ATOM   3432  O   GLY A 212      47.021  57.141  84.176  1.00  0.00           O
ATOM   3433  N   ILE A 213      45.462  55.511  84.326  1.00  0.00           N
ATOM   3434  HN  ILE A 213      45.212  54.612  83.996  1.00  0.00           H
ATOM   3435  CA  ILE A 213      44.701  56.122  85.416  1.00  0.00           C
ATOM   3436  HA  ILE A 213      44.482  57.112  85.046  1.00  0.00           H
ATOM   3437  CB  ILE A 213      43.422  55.332  85.676  1.00  0.00           C
ATOM   3438  HB  ILE A 213      43.632  54.361  86.176  1.00  0.00           H
ATOM   3439  CG2 ILE A 213      42.562  56.122  86.646  1.00  0.00           C
ATOM   3440 1HG2 ILE A 213      42.661  57.232  86.576  1.00  0.00           H
ATOM   3441 2HG2 ILE A 213      42.792  55.872  87.706  1.00  0.00           H
ATOM   3442 3HG2 ILE A 213      41.472  55.912  86.526  1.00  0.00           H
ATOM   3443  CG1 ILE A 213      42.681  54.942  84.386  1.00  0.00           C
ATOM   3444 1HG1 ILE A 213      43.391  54.612  83.606  1.00  0.00           H
ATOM   3445 2HG1 ILE A 213      42.322  55.912  83.986  1.00  0.00           H
ATOM   3446  CD  ILE A 213      41.582  53.942  84.656  1.00  0.00           C
ATOM   3447  HD1 ILE A 213      41.912  53.001  85.156  1.00  0.00           H
ATOM   3448  HD2 ILE A 213      41.292  53.512  83.666  1.00  0.00           H
ATOM   3449  HD3 ILE A 213      40.712  54.412  85.156  1.00  0.00           H
ATOM   3450  C   ILE A 213      45.452  56.192  86.726  1.00  0.00           C
ATOM   3451  O   ILE A 213      45.511  57.232  87.366  1.00  0.00           O
ATOM   3452  N   VAL A 214      46.012  55.072  87.166  1.00  0.00           N
ATOM   3453  HN  VAL A 214      45.782  54.222  86.706  1.00  0.00           H
ATOM   3454  CA  VAL A 214      46.691  54.932  88.376  1.00  0.00           C
ATOM   3455  HA  VAL A 214      46.101  55.252  89.226  1.00  0.00           H
ATOM   3456  CB  VAL A 214      46.812  53.482  88.776  1.00  0.00           C
ATOM   3457  HB  VAL A 214      47.132  52.931  87.866  1.00  0.00           H
ATOM   3458  CG1 VAL A 214      47.931  53.372  89.886  1.00  0.00           C
ATOM   3459 1HG1 VAL A 214      48.042  52.372  90.336  1.00  0.00           H
ATOM   3460 2HG1 VAL A 214      47.692  53.972  90.786  1.00  0.00           H
ATOM   3461 3HG1 VAL A 214      48.942  53.671  89.516  1.00  0.00           H
ATOM   3462  CG2 VAL A 214      45.532  52.812  89.236  1.00  0.00           C
ATOM   3463 1HG2 VAL A 214      45.371  53.111  90.296  1.00  0.00           H
ATOM   3464 2HG2 VAL A 214      45.602  51.712  89.176  1.00  0.00           H
ATOM   3465 3HG2 VAL A 214      44.641  53.071  88.626  1.00  0.00           H
ATOM   3466  C   VAL A 214      48.001  55.761  88.366  1.00  0.00           C
ATOM   3467  O   VAL A 214      48.312  56.572  89.206  1.00  0.00           O
ATOM   3468  N   ILE A 215      48.752  55.681  87.176  1.00  0.00           N
ATOM   3469  HN  ILE A 215      48.362  55.161  86.426  1.00  0.00           H
ATOM   3470  CA  ILE A 215      49.962  56.481  86.996  1.00  0.00           C
ATOM   3471  HA  ILE A 215      50.562  56.192  87.836  1.00  0.00           H
ATOM   3472  CB  ILE A 215      50.672  55.922  85.706  1.00  0.00           C
ATOM   3473  HB  ILE A 215      49.942  55.862  84.876  1.00  0.00           H
ATOM   3474  CG2 ILE A 215      51.772  56.832  85.206  1.00  0.00           C
ATOM   3475 1HG2 ILE A 215      52.432  57.071  86.076  1.00  0.00           H
ATOM   3476 2HG2 ILE A 215      51.392  57.742  84.696  1.00  0.00           H
ATOM   3477 3HG2 ILE A 215      52.382  56.252  84.476  1.00  0.00           H
ATOM   3478  CG1 ILE A 215      51.182  54.422  86.006  1.00  0.00           C
ATOM   3479 1HG1 ILE A 215      50.411  53.882  86.586  1.00  0.00           H
ATOM   3480 2HG1 ILE A 215      52.132  54.612  86.556  1.00  0.00           H
ATOM   3481  CD  ILE A 215      51.492  53.712  84.656  1.00  0.00           C
ATOM   3482  HD1 ILE A 215      50.532  53.722  84.106  1.00  0.00           H
ATOM   3483  HD2 ILE A 215      51.782  52.672  84.886  1.00  0.00           H
ATOM   3484  HD3 ILE A 215      52.312  54.282  84.166  1.00  0.00           H
ATOM   3485  C   ILE A 215      49.802  58.022  87.106  1.00  0.00           C
ATOM   3486  O   ILE A 215      50.511  58.682  87.816  1.00  0.00           O
ATOM   3487  N   LEU A 216      48.792  58.552  86.356  1.00  0.00           N
ATOM   3488  HN  LEU A 216      48.181  57.981  85.816  1.00  0.00           H
ATOM   3489  CA  LEU A 216      48.401  59.962  86.276  1.00  0.00           C
ATOM   3490  HA  LEU A 216      49.342  60.501  86.206  1.00  0.00           H
ATOM   3491  CB  LEU A 216      47.481  60.371  85.086  1.00  0.00           C
ATOM   3492  HB1 LEU A 216      46.542  59.781  85.136  1.00  0.00           H
ATOM   3493  HB2 LEU A 216      48.042  60.012  84.196  1.00  0.00           H
ATOM   3494  CG  LEU A 216      47.262  61.902  84.996  1.00  0.00           C
ATOM   3495  HG  LEU A 216      46.551  62.211  85.786  1.00  0.00           H
ATOM   3496  CD1 LEU A 216      48.531  62.661  84.976  1.00  0.00           C
ATOM   3497 1HD1 LEU A 216      49.032  62.551  85.966  1.00  0.00           H
ATOM   3498 2HD1 LEU A 216      48.251  63.731  84.826  1.00  0.00           H
ATOM   3499 3HD1 LEU A 216      49.191  62.292  84.156  1.00  0.00           H
ATOM   3500  CD2 LEU A 216      46.621  62.122  83.676  1.00  0.00           C
ATOM   3501 1HD2 LEU A 216      45.712  61.492  83.596  1.00  0.00           H
ATOM   3502 2HD2 LEU A 216      47.011  61.761  82.696  1.00  0.00           H
ATOM   3503 3HD2 LEU A 216      46.222  63.152  83.586  1.00  0.00           H
ATOM   3504  C   LEU A 216      47.792  60.441  87.616  1.00  0.00           C
ATOM   3505  O   LEU A 216      48.141  61.472  88.166  1.00  0.00           O
ATOM   3506  N   SER A 217      46.951  59.672  88.256  1.00  0.00           N
ATOM   3507  HN  SER A 217      46.801  58.752  87.886  1.00  0.00           H
ATOM   3508  CA  SER A 217      46.382  59.951  89.616  1.00  0.00           C
ATOM   3509  HA  SER A 217      45.792  60.852  89.606  1.00  0.00           H
ATOM   3510  CB  SER A 217      45.472  58.792  90.086  1.00  0.00           C
ATOM   3511  HB1 SER A 217      45.051  59.152  91.056  1.00  0.00           H
ATOM   3512  HB2 SER A 217      46.072  57.882  90.276  1.00  0.00           H
ATOM   3513  OG  SER A 217      44.371  58.572  89.226  1.00  0.00           O
ATOM   3514  HG1 SER A 217      44.701  58.042  88.496  1.00  0.00           H
ATOM   3515  C   SER A 217      47.351  60.082  90.726  1.00  0.00           C
ATOM   3516  O   SER A 217      47.281  61.042  91.496  1.00  0.00           O
ATOM   3517  N   CYS A 218      48.312  59.132  90.786  1.00  0.00           N
ATOM   3518  HN  CYS A 218      48.321  58.382  90.126  1.00  0.00           H
ATOM   3519  CA  CYS A 218      49.382  59.191  91.816  1.00  0.00           C
ATOM   3520  HA  CYS A 218      48.892  59.431  92.746  1.00  0.00           H
ATOM   3521  CB  CYS A 218      50.161  57.861  91.956  1.00  0.00           C
ATOM   3522  HB1 CYS A 218      51.021  58.011  92.646  1.00  0.00           H
ATOM   3523  HB2 CYS A 218      50.532  57.512  90.966  1.00  0.00           H
ATOM   3524  SG  CYS A 218      49.181  56.502  92.536  1.00  0.00           S
ATOM   3525  HG1 CYS A 218      48.562  56.112  91.436  1.00  0.00           H
ATOM   3526  C   CYS A 218      50.361  60.301  91.496  1.00  0.00           C
ATOM   3527  O   CYS A 218      50.792  61.062  92.326  1.00  0.00           O
ATOM   3528  N   TYR A 219      50.712  60.562  90.166  1.00  0.00           N
ATOM   3529  HN  TYR A 219      50.282  59.992  89.466  1.00  0.00           H
ATOM   3530  CA  TYR A 219      51.591  61.702  89.776  1.00  0.00           C
ATOM   3531  HA  TYR A 219      52.462  61.451  90.366  1.00  0.00           H
ATOM   3532  CB  TYR A 219      51.931  61.731  88.246  1.00  0.00           C
ATOM   3533  HB1 TYR A 219      50.982  61.611  87.686  1.00  0.00           H
ATOM   3534  HB2 TYR A 219      52.681  60.932  88.066  1.00  0.00           H
ATOM   3535  CG  TYR A 219      52.591  62.931  87.786  1.00  0.00           C
ATOM   3536  CD1 TYR A 219      51.982  63.762  86.796  1.00  0.00           C
ATOM   3537  HD1 TYR A 219      51.042  63.362  86.426  1.00  0.00           H
ATOM   3538  CE1 TYR A 219      52.572  64.941  86.306  1.00  0.00           C
ATOM   3539  HE1 TYR A 219      52.112  65.712  85.706  1.00  0.00           H
ATOM   3540  CZ  TYR A 219      53.872  65.301  86.756  1.00  0.00           C
ATOM   3541  OH  TYR A 219      54.622  66.402  86.346  1.00  0.00           O
ATOM   3542  HH  TYR A 219      55.472  66.352  86.786  1.00  0.00           H
ATOM   3543  CD2 TYR A 219      53.771  63.391  88.316  1.00  0.00           C
ATOM   3544  HD2 TYR A 219      54.301  62.722  88.976  1.00  0.00           H
ATOM   3545  CE2 TYR A 219      54.431  64.462  87.726  1.00  0.00           C
ATOM   3546  HE2 TYR A 219      55.371  64.712  88.186  1.00  0.00           H
ATOM   3547  C   TYR A 219      50.901  63.042  90.196  1.00  0.00           C
ATOM   3548  O   TYR A 219      51.562  63.981  90.696  1.00  0.00           O
ATOM   3549  N   CYS A 220      49.591  63.292  90.046  1.00  0.00           N
ATOM   3550  HN  CYS A 220      49.002  62.582  89.666  1.00  0.00           H
ATOM   3551  CA  CYS A 220      48.911  64.511  90.436  1.00  0.00           C
ATOM   3552  HA  CYS A 220      49.532  65.242  89.936  1.00  0.00           H
ATOM   3553  CB  CYS A 220      47.502  64.441  89.846  1.00  0.00           C
ATOM   3554  HB1 CYS A 220      46.891  65.301  90.186  1.00  0.00           H
ATOM   3555  HB2 CYS A 220      46.962  63.572  90.296  1.00  0.00           H
ATOM   3556  SG  CYS A 220      47.242  64.391  87.976  1.00  0.00           S
ATOM   3557  HG1 CYS A 220      47.341  63.111  87.656  1.00  0.00           H
ATOM   3558  C   CYS A 220      48.832  64.712  91.926  1.00  0.00           C
ATOM   3559  O   CYS A 220      48.731  65.831  92.386  1.00  0.00           O
ATOM   3560  N   ILE A 221      48.872  63.622  92.746  1.00  0.00           N
ATOM   3561  HN  ILE A 221      48.882  62.742  92.296  1.00  0.00           H
ATOM   3562  CA  ILE A 221      48.882  63.692  94.186  1.00  0.00           C
ATOM   3563  HA  ILE A 221      48.232  64.492  94.506  1.00  0.00           H
ATOM   3564  CB  ILE A 221      48.251  62.372  94.766  1.00  0.00           C
ATOM   3565  HB  ILE A 221      48.612  61.492  94.206  1.00  0.00           H
ATOM   3566  CG2 ILE A 221      48.642  62.182  96.236  1.00  0.00           C
ATOM   3567 1HG2 ILE A 221      48.372  63.111  96.776  1.00  0.00           H
ATOM   3568 2HG2 ILE A 221      49.682  61.902  96.506  1.00  0.00           H
ATOM   3569 3HG2 ILE A 221      48.011  61.361  96.656  1.00  0.00           H
ATOM   3570  CG1 ILE A 221      46.702  62.281  94.606  1.00  0.00           C
ATOM   3571 1HG1 ILE A 221      46.352  61.322  95.056  1.00  0.00           H
ATOM   3572 2HG1 ILE A 221      46.512  62.172  93.516  1.00  0.00           H
ATOM   3573  CD  ILE A 221      45.862  63.391  95.306  1.00  0.00           C
ATOM   3574  HD1 ILE A 221      45.872  63.321  96.416  1.00  0.00           H
ATOM   3575  HD2 ILE A 221      44.832  63.372  94.906  1.00  0.00           H
ATOM   3576  HD3 ILE A 221      46.312  64.322  94.896  1.00  0.00           H
ATOM   3577  C   ILE A 221      50.312  63.962  94.636  1.00  0.00           C
ATOM   3578  O   ILE A 221      50.542  64.852  95.466  1.00  0.00           O
ATOM   3579  N   ILE A 222      51.242  63.312  94.026  1.00  0.00           N
ATOM   3580  HN  ILE A 222      50.971  62.602  93.376  1.00  0.00           H
ATOM   3581  CA  ILE A 222      52.672  63.591  94.246  1.00  0.00           C
ATOM   3582  HA  ILE A 222      52.992  63.352  95.246  1.00  0.00           H
ATOM   3583  CB  ILE A 222      53.521  62.472  93.526  1.00  0.00           C
ATOM   3584  HB  ILE A 222      53.271  62.372  92.446  1.00  0.00           H
ATOM   3585  CG2 ILE A 222      55.051  62.731  93.796  1.00  0.00           C
ATOM   3586 1HG2 ILE A 222      55.301  63.572  93.106  1.00  0.00           H
ATOM   3587 2HG2 ILE A 222      55.652  61.832  93.556  1.00  0.00           H
ATOM   3588 3HG2 ILE A 222      55.142  63.001  94.866  1.00  0.00           H
ATOM   3589  CG1 ILE A 222      53.141  61.142  94.116  1.00  0.00           C
ATOM   3590 1HG1 ILE A 222      52.071  61.062  94.396  1.00  0.00           H
ATOM   3591 2HG1 ILE A 222      53.722  61.031  95.066  1.00  0.00           H
ATOM   3592  CD  ILE A 222      53.542  59.862  93.296  1.00  0.00           C
ATOM   3593  HD1 ILE A 222      54.602  59.721  93.026  1.00  0.00           H
ATOM   3594  HD2 ILE A 222      53.032  59.911  92.306  1.00  0.00           H
ATOM   3595  HD3 ILE A 222      53.152  58.892  93.696  1.00  0.00           H
ATOM   3596  C   ILE A 222      53.132  64.941  93.886  1.00  0.00           C
ATOM   3597  O   ILE A 222      54.032  65.462  94.526  1.00  0.00           O
ATOM   3598  N   ILE A 223      52.512  65.742  92.956  1.00  0.00           N
ATOM   3599  HN  ILE A 223      51.871  65.392  92.276  1.00  0.00           H
ATOM   3600  CA  ILE A 223      52.931  67.121  92.676  1.00  0.00           C
ATOM   3601  HA  ILE A 223      53.931  67.081  93.076  1.00  0.00           H
ATOM   3602  CB  ILE A 223      52.952  67.492  91.176  1.00  0.00           C
ATOM   3603  HB  ILE A 223      53.312  68.542  91.116  1.00  0.00           H
ATOM   3604  CG2 ILE A 223      54.072  66.611  90.486  1.00  0.00           C
ATOM   3605 1HG2 ILE A 223      54.292  66.992  89.466  1.00  0.00           H
ATOM   3606 2HG2 ILE A 223      53.731  65.572  90.306  1.00  0.00           H
ATOM   3607 3HG2 ILE A 223      54.981  66.661  91.126  1.00  0.00           H
ATOM   3608  CG1 ILE A 223      51.562  67.441  90.616  1.00  0.00           C
ATOM   3609 1HG1 ILE A 223      50.852  68.011  91.256  1.00  0.00           H
ATOM   3610 2HG1 ILE A 223      51.222  66.402  90.436  1.00  0.00           H
ATOM   3611  CD  ILE A 223      51.562  68.091  89.216  1.00  0.00           C
ATOM   3612  HD1 ILE A 223      50.562  68.191  88.746  1.00  0.00           H
ATOM   3613  HD2 ILE A 223      52.102  67.502  88.456  1.00  0.00           H
ATOM   3614  HD3 ILE A 223      52.001  69.111  89.316  1.00  0.00           H
ATOM   3615  C   ILE A 223      52.192  68.231  93.446  1.00  0.00           C
ATOM   3616  O   ILE A 223      52.602  69.422  93.516  1.00  0.00           O
ATOM   3617  N   SER A 224      51.132  67.812  94.166  1.00  0.00           N
ATOM   3618  HN  SER A 224      50.761  66.891  94.266  1.00  0.00           H
ATOM   3619  CA  SER A 224      50.532  68.742  95.066  1.00  0.00           C
ATOM   3620  HA  SER A 224      50.821  69.782  94.956  1.00  0.00           H
ATOM   3621  CB  SER A 224      48.962  68.701  94.896  1.00  0.00           C
ATOM   3622  HB1 SER A 224      48.712  69.231  93.956  1.00  0.00           H
ATOM   3623  HB2 SER A 224      48.552  69.312  95.736  1.00  0.00           H
ATOM   3624  OG  SER A 224      48.451  67.352  94.936  1.00  0.00           O
ATOM   3625  HG1 SER A 224      48.572  66.902  94.096  1.00  0.00           H
ATOM   3626  C   SER A 224      50.882  68.432  96.516  1.00  0.00           C
ATOM   3627  O   SER A 224      51.352  69.271  97.256  1.00  0.00           O
ATOM   3628  N   LYS A 225      50.472  67.252  96.986  1.00  0.00           N
ATOM   3629  HN  LYS A 225      49.942  66.591  96.456  1.00  0.00           H
ATOM   3630  CA  LYS A 225      50.621  66.792  98.316  1.00  0.00           C
ATOM   3631  HA  LYS A 225      50.192  67.602  98.886  1.00  0.00           H
ATOM   3632  CB  LYS A 225      49.802  65.521  98.686  1.00  0.00           C
ATOM   3633  HB1 LYS A 225      50.012  65.161  99.716  1.00  0.00           H
ATOM   3634  HB2 LYS A 225      50.142  64.682  98.046  1.00  0.00           H
ATOM   3635  CG  LYS A 225      48.271  65.682  98.396  1.00  0.00           C
ATOM   3636  HG1 LYS A 225      47.742  64.712  98.296  1.00  0.00           H
ATOM   3637  HG2 LYS A 225      48.181  66.191  97.416  1.00  0.00           H
ATOM   3638  CD  LYS A 225      47.492  66.402  99.466  1.00  0.00           C
ATOM   3639  HD1 LYS A 225      47.731  66.072 100.496  1.00  0.00           H
ATOM   3640  HD2 LYS A 225      46.411  66.172  99.426  1.00  0.00           H
ATOM   3641  CE  LYS A 225      47.632  67.871  99.336  1.00  0.00           C
ATOM   3642  HE1 LYS A 225      47.402  68.121  98.276  1.00  0.00           H
ATOM   3643  HE2 LYS A 225      48.582  68.301  99.696  1.00  0.00           H
ATOM   3644  NZ  LYS A 225      46.521  68.532 100.016  1.00  0.00           N
ATOM   3645  HZ1 LYS A 225      46.702  69.511  99.726  1.00  0.00           H
ATOM   3646  HZ2 LYS A 225      46.532  68.401 101.046  1.00  0.00           H
ATOM   3647  HZ3 LYS A 225      45.571  68.212  99.736  1.00  0.00           H
ATOM   3648  C   LYS A 225      52.112  66.742  98.786  1.00  0.00           C
ATOM   3649  O   LYS A 225      53.032  66.361  98.096  1.00  0.00           O
ATOM   3650  N   LEU A 226      52.302  67.132 100.046  1.00  0.00           N
ATOM   3651  HN  LEU A 226      51.472  67.242 100.586  1.00  0.00           H
ATOM   3652  CA  LEU A 226      53.601  67.331 100.696  1.00  0.00           C
ATOM   3653  HA  LEU A 226      53.461  67.611 101.726  1.00  0.00           H
ATOM   3654  CB  LEU A 226      54.511  65.971 100.666  1.00  0.00           C
ATOM   3655  HB1 LEU A 226      55.262  66.151 101.466  1.00  0.00           H
ATOM   3656  HB2 LEU A 226      55.042  65.852  99.696  1.00  0.00           H
ATOM   3657  CG  LEU A 226      53.782  64.682 101.056  1.00  0.00           C
ATOM   3658  HG  LEU A 226      53.271  64.242 100.166  1.00  0.00           H
ATOM   3659  CD1 LEU A 226      54.882  63.652 101.496  1.00  0.00           C
ATOM   3660 1HD1 LEU A 226      55.592  63.442 100.676  1.00  0.00           H
ATOM   3661 2HD1 LEU A 226      54.321  62.692 101.436  1.00  0.00           H
ATOM   3662 3HD1 LEU A 226      55.341  63.822 102.486  1.00  0.00           H
ATOM   3663  CD2 LEU A 226      52.591  64.721 102.066  1.00  0.00           C
ATOM   3664 1HD2 LEU A 226      51.821  65.392 101.636  1.00  0.00           H
ATOM   3665 2HD2 LEU A 226      53.062  65.262 102.926  1.00  0.00           H
ATOM   3666 3HD2 LEU A 226      52.302  63.692 102.346  1.00  0.00           H
ATOM   3667  C   LEU A 226      54.321  68.572 100.216  1.00  0.00           C
ATOM   3668  O   LEU A 226      54.002  69.282  99.246  1.00  0.00           O
ATOM   3669  N   SER A 227      55.352  68.922 100.916  1.00  0.00           N
ATOM   3670  HN  SER A 227      55.652  68.341 101.666  1.00  0.00           H
ATOM   3671  CA  SER A 227      56.082  70.111 100.786  1.00  0.00           C
ATOM   3672  HA  SER A 227      56.182  70.312  99.726  1.00  0.00           H
ATOM   3673  CB  SER A 227      55.332  71.361 101.356  1.00  0.00           C
ATOM   3674  HB1 SER A 227      54.532  71.682 100.656  1.00  0.00           H
ATOM   3675  HB2 SER A 227      56.072  72.182 101.486  1.00  0.00           H
ATOM   3676  OG  SER A 227      54.651  71.132 102.626  1.00  0.00           O
ATOM   3677  HG1 SER A 227      53.832  70.632 102.556  1.00  0.00           H
ATOM   3678  C   SER A 227      57.411  69.862 101.426  1.00  0.00           C
ATOM   3679  O   SER A 227      58.331  69.362 100.766  1.00  0.00           O
ATOM   3680  N   HSD A 228      57.502  70.221 102.646  1.00  0.00           N
ATOM   3681  HN  HSD A 228      56.672  70.652 102.996  1.00  0.00           H
ATOM   3682  CA  HSD A 228      58.661  70.102 103.446  1.00  0.00           C
ATOM   3683  HA  HSD A 228      59.412  70.712 102.966  1.00  0.00           H
ATOM   3684  CB  HSD A 228      58.482  70.871 104.806  1.00  0.00           C
ATOM   3685  HB1 HSD A 228      57.582  70.572 105.386  1.00  0.00           H
ATOM   3686  HB2 HSD A 228      58.341  71.951 104.576  1.00  0.00           H
ATOM   3687  ND1 HSD A 228      60.802  71.642 105.776  1.00  0.00           N
ATOM   3688  HD1 HSD A 228      61.042  72.341 105.096  1.00  0.00           H
ATOM   3689  CG  HSD A 228      59.682  70.801 105.786  1.00  0.00           C
ATOM   3690  CE1 HSD A 228      61.652  71.062 106.706  1.00  0.00           C
ATOM   3691  HE1 HSD A 228      62.701  71.352 106.716  1.00  0.00           H
ATOM   3692  NE2 HSD A 228      61.042  70.051 107.386  1.00  0.00           N
ATOM   3693  CD2 HSD A 228      59.872  69.852 106.736  1.00  0.00           C
ATOM   3694  HD2 HSD A 228      59.312  68.971 107.006  1.00  0.00           H
ATOM   3695  C   HSD A 228      59.391  68.771 103.586  1.00  0.00           C
ATOM   3696  O   HSD A 228      58.712  67.752 103.516  1.00  0.00           O
ATOM   3697  N   SER A 229      60.701  68.822 103.786  1.00  0.00           N
ATOM   3698  HN  SER A 229      61.122  69.712 103.946  1.00  0.00           H
ATOM   3699  CA  SER A 229      61.411  67.551 104.126  1.00  0.00           C
ATOM   3700  HA  SER A 229      60.872  66.911 104.796  1.00  0.00           H
ATOM   3701  CB  SER A 229      61.611  66.582 102.896  1.00  0.00           C
ATOM   3702  HB1 SER A 229      60.652  66.462 102.356  1.00  0.00           H
ATOM   3703  HB2 SER A 229      61.941  65.572 103.216  1.00  0.00           H
ATOM   3704  OG  SER A 229      62.611  67.091 102.026  1.00  0.00           O
ATOM   3705  HG1 SER A 229      62.232  67.812 101.516  1.00  0.00           H
ATOM   3706  C   SER A 229      62.762  67.852 104.806  1.00  0.00           C
ATOM   3707  O   SER A 229      63.071  69.032 104.976  1.00  0.00           O
ATOM   3708  N   LYS A 230      63.451  66.801 105.266  1.00  0.00           N
ATOM   3709  HN  LYS A 230      63.011  65.932 105.076  1.00  0.00           H
ATOM   3710  CA  LYS A 230      64.712  66.941 105.956  1.00  0.00           C
ATOM   3711  HA  LYS A 230      65.201  67.822 105.586  1.00  0.00           H
ATOM   3712  CB  LYS A 230      64.432  67.161 107.516  1.00  0.00           C
ATOM   3713  HB1 LYS A 230      63.812  66.372 107.986  1.00  0.00           H
ATOM   3714  HB2 LYS A 230      63.712  68.011 107.556  1.00  0.00           H
ATOM   3715  CG  LYS A 230      65.691  67.411 108.336  1.00  0.00           C
ATOM   3716  HG1 LYS A 230      66.532  66.742 108.066  1.00  0.00           H
ATOM   3717  HG2 LYS A 230      65.392  67.382 109.406  1.00  0.00           H
ATOM   3718  CD  LYS A 230      66.431  68.782 108.046  1.00  0.00           C
ATOM   3719  HD1 LYS A 230      66.992  68.532 107.126  1.00  0.00           H
ATOM   3720  HD2 LYS A 230      67.201  68.922 108.846  1.00  0.00           H
ATOM   3721  CE  LYS A 230      65.652  70.111 108.026  1.00  0.00           C
ATOM   3722  HE1 LYS A 230      65.201  70.231 109.026  1.00  0.00           H
ATOM   3723  HE2 LYS A 230      64.951  70.032 107.156  1.00  0.00           H
ATOM   3724  NZ  LYS A 230      66.682  71.132 107.686  1.00  0.00           N
ATOM   3725  HZ1 LYS A 230      67.502  71.032 108.316  1.00  0.00           H
ATOM   3726  HZ2 LYS A 230      66.442  72.142 107.606  1.00  0.00           H
ATOM   3727  HZ3 LYS A 230      67.002  70.882 106.726  1.00  0.00           H
ATOM   3728  C   LYS A 230      65.481  65.712 105.586  1.00  0.00           C
ATOM   3729  O   LYS A 230      66.492  65.761 104.886  1.00  0.00           O
ATOM   3730  N   GLY A 231      65.051  64.502 106.146  1.00  0.00           N
ATOM   3731  HN  GLY A 231      64.362  64.432 106.866  1.00  0.00           H
ATOM   3732  CA  GLY A 231      65.402  63.092 105.636  1.00  0.00           C
ATOM   3733  HA1 GLY A 231      64.632  62.411 105.986  1.00  0.00           H
ATOM   3734  HA2 GLY A 231      66.392  62.952 106.036  1.00  0.00           H
ATOM   3735  C   GLY A 231      65.312  63.082 104.156  1.00  0.00           C
ATOM   3736  O   GLY A 231      64.352  63.542 103.546  1.00  0.00           O
ATOM   3737  N   HSD A 232      66.201  62.542 103.436  1.00  0.00           N
ATOM   3738  HN  HSD A 232      67.021  62.192 103.886  1.00  0.00           H
ATOM   3739  CA  HSD A 232      66.021  62.481 102.026  1.00  0.00           C
ATOM   3740  HA  HSD A 232      65.472  63.352 101.686  1.00  0.00           H
ATOM   3741  CB  HSD A 232      67.292  62.551 101.206  1.00  0.00           C
ATOM   3742  HB1 HSD A 232      67.121  62.432 100.116  1.00  0.00           H
ATOM   3743  HB2 HSD A 232      67.922  61.661 101.386  1.00  0.00           H
ATOM   3744  ND1 HSD A 232      67.972  64.892 100.396  1.00  0.00           N
ATOM   3745  HD1 HSD A 232      67.232  64.932  99.716  1.00  0.00           H
ATOM   3746  CG  HSD A 232      68.112  63.872 101.286  1.00  0.00           C
ATOM   3747  CE1 HSD A 232      68.922  65.771 100.716  1.00  0.00           C
ATOM   3748  HE1 HSD A 232      69.002  66.722 100.186  1.00  0.00           H
ATOM   3749  NE2 HSD A 232      69.701  65.392 101.756  1.00  0.00           N
ATOM   3750  CD2 HSD A 232      69.152  64.172 102.106  1.00  0.00           C
ATOM   3751  HD2 HSD A 232      69.682  63.712 102.926  1.00  0.00           H
ATOM   3752  C   HSD A 232      65.181  61.262 101.556  1.00  0.00           C
ATOM   3753  O   HSD A 232      64.682  61.212 100.416  1.00  0.00           O
ATOM   3754  N   GLN A 233      65.041  60.172 102.386  1.00  0.00           N
ATOM   3755  HN  GLN A 233      65.282  60.252 103.346  1.00  0.00           H
ATOM   3756  CA  GLN A 233      64.771  58.832 101.856  1.00  0.00           C
ATOM   3757  HA  GLN A 233      65.551  58.712 101.126  1.00  0.00           H
ATOM   3758  CB  GLN A 233      64.742  57.672 102.936  1.00  0.00           C
ATOM   3759  HB1 GLN A 233      64.502  56.691 102.486  1.00  0.00           H
ATOM   3760  HB2 GLN A 233      63.951  57.922 103.676  1.00  0.00           H
ATOM   3761  CG  GLN A 233      66.242  57.502 103.536  1.00  0.00           C
ATOM   3762  HG1 GLN A 233      66.221  56.632 104.216  1.00  0.00           H
ATOM   3763  HG2 GLN A 233      66.361  58.372 104.216  1.00  0.00           H
ATOM   3764  CD  GLN A 233      67.432  57.472 102.556  1.00  0.00           C
ATOM   3765  OE1 GLN A 233      68.411  58.251 102.586  1.00  0.00           O
ATOM   3766  NE2 GLN A 233      67.382  56.551 101.626  1.00  0.00           N
ATOM   3767 1HE2 GLN A 233      66.572  55.961 101.606  1.00  0.00           H
ATOM   3768 2HE2 GLN A 233      68.161  56.451 101.006  1.00  0.00           H
ATOM   3769  C   GLN A 233      63.461  58.762 101.166  1.00  0.00           C
ATOM   3770  O   GLN A 233      63.312  58.071 100.196  1.00  0.00           O
ATOM   3771  N   LYS A 234      62.442  59.451 101.806  1.00  0.00           N
ATOM   3772  HN  LYS A 234      62.692  59.752 102.726  1.00  0.00           H
ATOM   3773  CA  LYS A 234      61.082  59.451 101.246  1.00  0.00           C
ATOM   3774  HA  LYS A 234      60.821  58.461 100.896  1.00  0.00           H
ATOM   3775  CB  LYS A 234      60.021  59.872 102.226  1.00  0.00           C
ATOM   3776  HB1 LYS A 234      59.002  59.951 101.786  1.00  0.00           H
ATOM   3777  HB2 LYS A 234      60.111  60.891 102.666  1.00  0.00           H
ATOM   3778  CG  LYS A 234      59.862  58.902 103.416  1.00  0.00           C
ATOM   3779  HG1 LYS A 234      60.771  58.931 104.056  1.00  0.00           H
ATOM   3780  HG2 LYS A 234      59.872  57.841 103.076  1.00  0.00           H
ATOM   3781  CD  LYS A 234      58.661  59.342 104.326  1.00  0.00           C
ATOM   3782  HD1 LYS A 234      57.731  59.361 103.716  1.00  0.00           H
ATOM   3783  HD2 LYS A 234      58.902  60.322 104.796  1.00  0.00           H
ATOM   3784  CE  LYS A 234      58.422  58.372 105.476  1.00  0.00           C
ATOM   3785  HE1 LYS A 234      59.292  58.121 106.126  1.00  0.00           H
ATOM   3786  HE2 LYS A 234      57.952  57.411 105.196  1.00  0.00           H
ATOM   3787  NZ  LYS A 234      57.362  59.021 106.286  1.00  0.00           N
ATOM   3788  HZ1 LYS A 234      56.861  58.352 106.896  1.00  0.00           H
ATOM   3789  HZ2 LYS A 234      56.661  59.441 105.636  1.00  0.00           H
ATOM   3790  HZ3 LYS A 234      57.681  59.832 106.856  1.00  0.00           H
ATOM   3791  C   LYS A 234      60.951  60.371 100.046  1.00  0.00           C
ATOM   3792  O   LYS A 234      60.181  60.111  99.126  1.00  0.00           O
ATOM   3793  N   ARG A 235      61.772  61.512 100.046  1.00  0.00           N
ATOM   3794  HN  ARG A 235      62.312  61.801 100.836  1.00  0.00           H
ATOM   3795  CA  ARG A 235      61.842  62.481  98.986  1.00  0.00           C
ATOM   3796  HA  ARG A 235      60.802  62.752  98.886  1.00  0.00           H
ATOM   3797  CB  ARG A 235      62.602  63.742  99.366  1.00  0.00           C
ATOM   3798  HB1 ARG A 235      63.652  63.531  99.636  1.00  0.00           H
ATOM   3799  HB2 ARG A 235      62.091  64.312 100.176  1.00  0.00           H
ATOM   3800  CG  ARG A 235      62.642  64.732  98.146  1.00  0.00           C
ATOM   3801  HG1 ARG A 235      63.302  64.341  97.336  1.00  0.00           H
ATOM   3802  HG2 ARG A 235      63.292  65.532  98.546  1.00  0.00           H
ATOM   3803  CD  ARG A 235      61.262  65.322  97.686  1.00  0.00           C
ATOM   3804  HD1 ARG A 235      60.681  65.752  98.526  1.00  0.00           H
ATOM   3805  HD2 ARG A 235      60.532  64.591  97.256  1.00  0.00           H
ATOM   3806  NE  ARG A 235      61.572  66.312  96.676  1.00  0.00           N
ATOM   3807  HE  ARG A 235      62.402  66.862  96.736  1.00  0.00           H
ATOM   3808  CZ  ARG A 235      60.912  66.502  95.576  1.00  0.00           C
ATOM   3809  NH1 ARG A 235      59.711  66.032  95.266  1.00  0.00           N
ATOM   3810 1HH1 ARG A 235      59.231  65.382  95.856  1.00  0.00           H
ATOM   3811 2HH1 ARG A 235      59.361  66.102  94.336  1.00  0.00           H
ATOM   3812  NH2 ARG A 235      61.301  67.441  94.696  1.00  0.00           N
ATOM   3813 1HH2 ARG A 235      62.132  67.951  94.946  1.00  0.00           H
ATOM   3814 2HH2 ARG A 235      60.641  67.822  94.046  1.00  0.00           H
ATOM   3815  C   ARG A 235      62.362  61.782  97.736  1.00  0.00           C
ATOM   3816  O   ARG A 235      61.832  62.001  96.656  1.00  0.00           O
ATOM   3817  N   LYS A 236      63.401  61.002  97.916  1.00  0.00           N
ATOM   3818  HN  LYS A 236      63.652  60.712  98.836  1.00  0.00           H
ATOM   3819  CA  LYS A 236      64.002  60.152  96.846  1.00  0.00           C
ATOM   3820  HA  LYS A 236      64.411  60.732  96.036  1.00  0.00           H
ATOM   3821  CB  LYS A 236      65.212  59.532  97.416  1.00  0.00           C
ATOM   3822  HB1 LYS A 236      65.612  58.671  96.826  1.00  0.00           H
ATOM   3823  HB2 LYS A 236      65.041  59.051  98.396  1.00  0.00           H
ATOM   3824  CG  LYS A 236      66.442  60.542  97.456  1.00  0.00           C
ATOM   3825  HG1 LYS A 236      66.231  61.422  98.096  1.00  0.00           H
ATOM   3826  HG2 LYS A 236      66.632  60.961  96.446  1.00  0.00           H
ATOM   3827  CD  LYS A 236      67.692  59.752  97.986  1.00  0.00           C
ATOM   3828  HD1 LYS A 236      67.661  58.712  97.586  1.00  0.00           H
ATOM   3829  HD2 LYS A 236      67.602  59.562  99.076  1.00  0.00           H
ATOM   3830  CE  LYS A 236      68.981  60.422  97.806  1.00  0.00           C
ATOM   3831  HE1 LYS A 236      69.161  61.122  98.646  1.00  0.00           H
ATOM   3832  HE2 LYS A 236      69.091  60.992  96.856  1.00  0.00           H
ATOM   3833  NZ  LYS A 236      70.081  59.472  97.876  1.00  0.00           N
ATOM   3834  HZ1 LYS A 236      70.242  59.152  98.856  1.00  0.00           H
ATOM   3835  HZ2 LYS A 236      70.982  59.962  97.716  1.00  0.00           H
ATOM   3836  HZ3 LYS A 236      70.221  58.661  97.236  1.00  0.00           H
ATOM   3837  C   LYS A 236      63.162  59.132  96.296  1.00  0.00           C
ATOM   3838  O   LYS A 236      63.172  58.911  95.036  1.00  0.00           O
ATOM   3839  N   ALA A 237      62.322  58.412  97.116  1.00  0.00           N
ATOM   3840  HN  ALA A 237      62.252  58.612  98.096  1.00  0.00           H
ATOM   3841  CA  ALA A 237      61.282  57.532  96.556  1.00  0.00           C
ATOM   3842  HA  ALA A 237      61.821  56.812  95.946  1.00  0.00           H
ATOM   3843  CB  ALA A 237      60.472  56.902  97.676  1.00  0.00           C
ATOM   3844  HB1 ALA A 237      61.132  56.222  98.246  1.00  0.00           H
ATOM   3845  HB2 ALA A 237      59.742  56.212  97.206  1.00  0.00           H
ATOM   3846  HB3 ALA A 237      59.932  57.622  98.336  1.00  0.00           H
ATOM   3847  C   ALA A 237      60.352  58.312  95.636  1.00  0.00           C
ATOM   3848  O   ALA A 237      60.172  57.962  94.466  1.00  0.00           O
ATOM   3849  N   LEU A 238      59.851  59.462  96.026  1.00  0.00           N
ATOM   3850  HN  LEU A 238      59.972  59.721  96.976  1.00  0.00           H
ATOM   3851  CA  LEU A 238      58.981  60.292  95.236  1.00  0.00           C
ATOM   3852  HA  LEU A 238      58.152  59.692  94.896  1.00  0.00           H
ATOM   3853  CB  LEU A 238      58.401  61.431  96.076  1.00  0.00           C
ATOM   3854  HB1 LEU A 238      57.782  62.141  95.486  1.00  0.00           H
ATOM   3855  HB2 LEU A 238      59.222  62.011  96.536  1.00  0.00           H
ATOM   3856  CG  LEU A 238      57.442  60.942  97.236  1.00  0.00           C
ATOM   3857  HG  LEU A 238      57.981  60.571  98.126  1.00  0.00           H
ATOM   3858  CD1 LEU A 238      56.542  62.052  97.826  1.00  0.00           C
ATOM   3859 1HD1 LEU A 238      55.891  61.642  98.636  1.00  0.00           H
ATOM   3860 2HD1 LEU A 238      55.992  62.562  97.006  1.00  0.00           H
ATOM   3861 3HD1 LEU A 238      57.281  62.731  98.286  1.00  0.00           H
ATOM   3862  CD2 LEU A 238      56.462  59.882  96.726  1.00  0.00           C
ATOM   3863 1HD2 LEU A 238      55.862  60.222  95.856  1.00  0.00           H
ATOM   3864 2HD2 LEU A 238      55.712  59.591  97.496  1.00  0.00           H
ATOM   3865 3HD2 LEU A 238      56.912  58.911  96.436  1.00  0.00           H
ATOM   3866  C   LEU A 238      59.591  60.951  94.046  1.00  0.00           C
ATOM   3867  O   LEU A 238      58.962  60.821  92.956  1.00  0.00           O
ATOM   3868  N   LYS A 239      60.901  61.451  94.066  1.00  0.00           N
ATOM   3869  HN  LYS A 239      61.341  61.481  94.966  1.00  0.00           H
ATOM   3870  CA  LYS A 239      61.562  61.962  92.926  1.00  0.00           C
ATOM   3871  HA  LYS A 239      61.021  62.782  92.476  1.00  0.00           H
ATOM   3872  CB  LYS A 239      62.922  62.542  93.376  1.00  0.00           C
ATOM   3873  HB1 LYS A 239      63.531  62.681  92.466  1.00  0.00           H
ATOM   3874  HB2 LYS A 239      63.492  61.861  94.056  1.00  0.00           H
ATOM   3875  CG  LYS A 239      62.822  63.852  94.106  1.00  0.00           C
ATOM   3876  HG1 LYS A 239      62.292  63.731  95.076  1.00  0.00           H
ATOM   3877  HG2 LYS A 239      62.252  64.511  93.416  1.00  0.00           H
ATOM   3878  CD  LYS A 239      64.242  64.341  94.366  1.00  0.00           C
ATOM   3879  HD1 LYS A 239      64.841  63.572  94.916  1.00  0.00           H
ATOM   3880  HD2 LYS A 239      64.182  65.132  95.146  1.00  0.00           H
ATOM   3881  CE  LYS A 239      65.032  64.792  93.176  1.00  0.00           C
ATOM   3882  HE1 LYS A 239      64.492  65.551  92.566  1.00  0.00           H
ATOM   3883  HE2 LYS A 239      65.292  63.882  92.596  1.00  0.00           H
ATOM   3884  NZ  LYS A 239      66.392  65.322  93.516  1.00  0.00           N
ATOM   3885  HZ1 LYS A 239      66.882  65.852  92.766  1.00  0.00           H
ATOM   3886  HZ2 LYS A 239      66.972  64.481  93.716  1.00  0.00           H
ATOM   3887  HZ3 LYS A 239      66.352  65.922  94.366  1.00  0.00           H
ATOM   3888  C   LYS A 239      61.772  60.912  91.856  1.00  0.00           C
ATOM   3889  O   LYS A 239      61.591  61.152  90.616  1.00  0.00           O
ATOM   3890  N   THR A 240      62.172  59.651  92.316  1.00  0.00           N
ATOM   3891  HN  THR A 240      62.432  59.501  93.266  1.00  0.00           H
ATOM   3892  CA  THR A 240      62.421  58.502  91.446  1.00  0.00           C
ATOM   3893  HA  THR A 240      63.242  58.882  90.846  1.00  0.00           H
ATOM   3894  CB  THR A 240      62.852  57.262  92.186  1.00  0.00           C
ATOM   3895  HB  THR A 240      62.032  56.642  92.626  1.00  0.00           H
ATOM   3896  OG1 THR A 240      63.911  57.502  93.086  1.00  0.00           O
ATOM   3897  HG1 THR A 240      63.512  58.092  93.736  1.00  0.00           H
ATOM   3898  CG2 THR A 240      63.461  56.282  91.226  1.00  0.00           C
ATOM   3899 1HG2 THR A 240      63.931  55.361  91.636  1.00  0.00           H
ATOM   3900 2HG2 THR A 240      64.371  56.751  90.786  1.00  0.00           H
ATOM   3901 3HG2 THR A 240      62.701  56.052  90.456  1.00  0.00           H
ATOM   3902  C   THR A 240      61.132  58.172  90.676  1.00  0.00           C
ATOM   3903  O   THR A 240      61.072  58.051  89.476  1.00  0.00           O
ATOM   3904  N   THR A 241      60.062  58.111  91.416  1.00  0.00           N
ATOM   3905  HN  THR A 241      60.111  58.271  92.396  1.00  0.00           H
ATOM   3906  CA  THR A 241      58.782  57.652  90.896  1.00  0.00           C
ATOM   3907  HA  THR A 241      58.882  56.672  90.456  1.00  0.00           H
ATOM   3908  CB  THR A 241      57.771  57.462  92.046  1.00  0.00           C
ATOM   3909  HB  THR A 241      57.481  58.382  92.606  1.00  0.00           H
ATOM   3910  OG1 THR A 241      58.382  56.532  92.966  1.00  0.00           O
ATOM   3911  HG1 THR A 241      59.152  56.922  93.396  1.00  0.00           H
ATOM   3912  CG2 THR A 241      56.521  56.801  91.556  1.00  0.00           C
ATOM   3913 1HG2 THR A 241      55.782  56.672  92.376  1.00  0.00           H
ATOM   3914 2HG2 THR A 241      56.702  55.751  91.226  1.00  0.00           H
ATOM   3915 3HG2 THR A 241      55.971  57.392  90.786  1.00  0.00           H
ATOM   3916  C   THR A 241      58.261  58.652  89.936  1.00  0.00           C
ATOM   3917  O   THR A 241      57.602  58.261  88.956  1.00  0.00           O
ATOM   3918  N   VAL A 242      58.412  60.002  90.146  1.00  0.00           N
ATOM   3919  HN  VAL A 242      58.692  60.371  91.026  1.00  0.00           H
ATOM   3920  CA  VAL A 242      58.172  61.101  89.226  1.00  0.00           C
ATOM   3921  HA  VAL A 242      57.141  61.082  88.906  1.00  0.00           H
ATOM   3922  CB  VAL A 242      58.401  62.442  89.906  1.00  0.00           C
ATOM   3923  HB  VAL A 242      59.292  62.211  90.526  1.00  0.00           H
ATOM   3924  CG1 VAL A 242      58.341  63.601  88.956  1.00  0.00           C
ATOM   3925 1HG1 VAL A 242      59.191  63.542  88.236  1.00  0.00           H
ATOM   3926 2HG1 VAL A 242      58.352  64.562  89.506  1.00  0.00           H
ATOM   3927 3HG1 VAL A 242      57.451  63.612  88.296  1.00  0.00           H
ATOM   3928  CG2 VAL A 242      57.102  62.681  90.856  1.00  0.00           C
ATOM   3929 1HG2 VAL A 242      57.091  61.941  91.686  1.00  0.00           H
ATOM   3930 2HG2 VAL A 242      56.182  62.551  90.236  1.00  0.00           H
ATOM   3931 3HG2 VAL A 242      57.172  63.701  91.286  1.00  0.00           H
ATOM   3932  C   VAL A 242      59.002  61.042  87.906  1.00  0.00           C
ATOM   3933  O   VAL A 242      58.482  61.021  86.776  1.00  0.00           O
ATOM   3934  N   ILE A 243      60.282  60.831  87.996  1.00  0.00           N
ATOM   3935  HN  ILE A 243      60.742  60.951  88.876  1.00  0.00           H
ATOM   3936  CA  ILE A 243      61.161  60.542  86.866  1.00  0.00           C
ATOM   3937  HA  ILE A 243      60.992  61.301  86.116  1.00  0.00           H
ATOM   3938  CB  ILE A 243      62.672  60.742  87.256  1.00  0.00           C
ATOM   3939  HB  ILE A 243      62.861  60.072  88.116  1.00  0.00           H
ATOM   3940  CG2 ILE A 243      63.622  60.161  86.296  1.00  0.00           C
ATOM   3941 1HG2 ILE A 243      63.661  60.632  85.296  1.00  0.00           H
ATOM   3942 2HG2 ILE A 243      63.521  59.072  86.086  1.00  0.00           H
ATOM   3943 3HG2 ILE A 243      64.651  60.332  86.676  1.00  0.00           H
ATOM   3944  CG1 ILE A 243      62.861  62.211  87.736  1.00  0.00           C
ATOM   3945 1HG1 ILE A 243      62.042  62.542  88.406  1.00  0.00           H
ATOM   3946 2HG1 ILE A 243      62.672  62.801  86.816  1.00  0.00           H
ATOM   3947  CD  ILE A 243      64.212  62.512  88.466  1.00  0.00           C
ATOM   3948  HD1 ILE A 243      64.251  61.742  89.266  1.00  0.00           H
ATOM   3949  HD2 ILE A 243      64.222  63.562  88.846  1.00  0.00           H
ATOM   3950  HD3 ILE A 243      65.012  62.332  87.716  1.00  0.00           H
ATOM   3951  C   ILE A 243      60.841  59.272  86.066  1.00  0.00           C
ATOM   3952  O   ILE A 243      60.792  59.231  84.816  1.00  0.00           O
ATOM   3953  N   LEU A 244      60.352  58.191  86.716  1.00  0.00           N
ATOM   3954  HN  LEU A 244      60.301  58.232  87.706  1.00  0.00           H
ATOM   3955  CA  LEU A 244      59.701  57.052  86.146  1.00  0.00           C
ATOM   3956  HA  LEU A 244      60.282  56.792  85.266  1.00  0.00           H
ATOM   3957  CB  LEU A 244      59.682  55.812  87.056  1.00  0.00           C
ATOM   3958  HB1 LEU A 244      58.822  55.111  87.036  1.00  0.00           H
ATOM   3959  HB2 LEU A 244      59.581  56.142  88.106  1.00  0.00           H
ATOM   3960  CG  LEU A 244      60.982  54.942  86.946  1.00  0.00           C
ATOM   3961  HG  LEU A 244      60.951  54.132  87.706  1.00  0.00           H
ATOM   3962  CD1 LEU A 244      61.101  54.382  85.546  1.00  0.00           C
ATOM   3963 1HD1 LEU A 244      60.132  53.972  85.196  1.00  0.00           H
ATOM   3964 2HD1 LEU A 244      61.751  53.492  85.446  1.00  0.00           H
ATOM   3965 3HD1 LEU A 244      61.582  55.161  84.926  1.00  0.00           H
ATOM   3966  CD2 LEU A 244      62.262  55.812  87.266  1.00  0.00           C
ATOM   3967 1HD2 LEU A 244      62.492  56.572  86.486  1.00  0.00           H
ATOM   3968 2HD2 LEU A 244      63.132  55.122  87.376  1.00  0.00           H
ATOM   3969 3HD2 LEU A 244      62.102  56.312  88.236  1.00  0.00           H
ATOM   3970  C   LEU A 244      58.362  57.302  85.466  1.00  0.00           C
ATOM   3971  O   LEU A 244      58.042  56.751  84.426  1.00  0.00           O
ATOM   3972  N   ILE A 245      57.481  58.102  86.016  1.00  0.00           N
ATOM   3973  HN  ILE A 245      57.572  58.432  86.956  1.00  0.00           H
ATOM   3974  CA  ILE A 245      56.271  58.552  85.416  1.00  0.00           C
ATOM   3975  HA  ILE A 245      55.782  57.632  85.166  1.00  0.00           H
ATOM   3976  CB  ILE A 245      55.222  59.161  86.366  1.00  0.00           C
ATOM   3977  HB  ILE A 245      55.611  60.082  86.836  1.00  0.00           H
ATOM   3978  CG2 ILE A 245      54.012  59.641  85.626  1.00  0.00           C
ATOM   3979 1HG2 ILE A 245      53.471  58.882  85.016  1.00  0.00           H
ATOM   3980 2HG2 ILE A 245      54.142  60.492  84.926  1.00  0.00           H
ATOM   3981 3HG2 ILE A 245      53.302  59.942  86.426  1.00  0.00           H
ATOM   3982  CG1 ILE A 245      54.841  58.051  87.416  1.00  0.00           C
ATOM   3983 1HG1 ILE A 245      55.732  57.532  87.836  1.00  0.00           H
ATOM   3984 2HG1 ILE A 245      54.292  57.332  86.776  1.00  0.00           H
ATOM   3985  CD  ILE A 245      53.981  58.582  88.606  1.00  0.00           C
ATOM   3986  HD1 ILE A 245      53.812  57.692  89.246  1.00  0.00           H
ATOM   3987  HD2 ILE A 245      52.952  58.892  88.306  1.00  0.00           H
ATOM   3988  HD3 ILE A 245      54.632  59.222  89.236  1.00  0.00           H
ATOM   3989  C   ILE A 245      56.431  59.361  84.086  1.00  0.00           C
ATOM   3990  O   ILE A 245      55.742  59.212  83.106  1.00  0.00           O
ATOM   3991  N   LEU A 246      57.502  60.192  84.076  1.00  0.00           N
ATOM   3992  HN  LEU A 246      57.911  60.312  84.976  1.00  0.00           H
ATOM   3993  CA  LEU A 246      57.941  60.882  82.946  1.00  0.00           C
ATOM   3994  HA  LEU A 246      57.021  61.411  82.736  1.00  0.00           H
ATOM   3995  CB  LEU A 246      58.981  61.982  83.276  1.00  0.00           C
ATOM   3996  HB1 LEU A 246      59.412  62.382  82.336  1.00  0.00           H
ATOM   3997  HB2 LEU A 246      59.732  61.392  83.836  1.00  0.00           H
ATOM   3998  CG  LEU A 246      58.482  63.191  84.226  1.00  0.00           C
ATOM   3999  HG  LEU A 246      58.082  62.742  85.156  1.00  0.00           H
ATOM   4000  CD1 LEU A 246      59.581  64.242  84.586  1.00  0.00           C
ATOM   4001 1HD1 LEU A 246      59.121  64.962  85.296  1.00  0.00           H
ATOM   4002 2HD1 LEU A 246      59.902  64.901  83.746  1.00  0.00           H
ATOM   4003 3HD1 LEU A 246      60.411  63.612  84.956  1.00  0.00           H
ATOM   4004  CD2 LEU A 246      57.322  63.972  83.666  1.00  0.00           C
ATOM   4005 1HD2 LEU A 246      57.052  64.882  84.236  1.00  0.00           H
ATOM   4006 2HD2 LEU A 246      56.431  63.312  83.616  1.00  0.00           H
ATOM   4007 3HD2 LEU A 246      57.442  64.261  82.606  1.00  0.00           H
ATOM   4008  C   LEU A 246      58.341  59.962  81.796  1.00  0.00           C
ATOM   4009  O   LEU A 246      57.962  60.271  80.716  1.00  0.00           O
ATOM   4010  N   ALA A 247      58.951  58.782  82.096  1.00  0.00           N
ATOM   4011  HN  ALA A 247      59.382  58.661  82.986  1.00  0.00           H
ATOM   4012  CA  ALA A 247      59.181  57.731  81.136  1.00  0.00           C
ATOM   4013  HA  ALA A 247      59.752  58.141  80.316  1.00  0.00           H
ATOM   4014  CB  ALA A 247      59.902  56.582  81.876  1.00  0.00           C
ATOM   4015  HB1 ALA A 247      60.932  56.801  82.236  1.00  0.00           H
ATOM   4016  HB2 ALA A 247      60.161  55.761  81.166  1.00  0.00           H
ATOM   4017  HB3 ALA A 247      59.231  56.072  82.596  1.00  0.00           H
ATOM   4018  C   ALA A 247      57.822  57.221  80.486  1.00  0.00           C
ATOM   4019  O   ALA A 247      57.722  56.941  79.286  1.00  0.00           O
ATOM   4020  N   PHE A 248      56.722  57.042  81.266  1.00  0.00           N
ATOM   4021  HN  PHE A 248      56.751  57.271  82.236  1.00  0.00           H
ATOM   4022  CA  PHE A 248      55.382  56.751  80.736  1.00  0.00           C
ATOM   4023  HA  PHE A 248      55.551  55.831  80.196  1.00  0.00           H
ATOM   4024  CB  PHE A 248      54.352  56.451  81.896  1.00  0.00           C
ATOM   4025  HB1 PHE A 248      54.451  57.322  82.586  1.00  0.00           H
ATOM   4026  HB2 PHE A 248      54.622  55.542  82.466  1.00  0.00           H
ATOM   4027  CG  PHE A 248      52.852  56.252  81.546  1.00  0.00           C
ATOM   4028  CD1 PHE A 248      51.922  57.201  81.866  1.00  0.00           C
ATOM   4029  HD1 PHE A 248      52.302  58.102  82.326  1.00  0.00           H
ATOM   4030  CE1 PHE A 248      50.501  57.032  81.636  1.00  0.00           C
ATOM   4031  HE1 PHE A 248      49.951  57.871  82.016  1.00  0.00           H
ATOM   4032  CZ  PHE A 248      50.072  55.821  81.066  1.00  0.00           C
ATOM   4033  HZ  PHE A 248      49.032  55.562  80.966  1.00  0.00           H
ATOM   4034  CD2 PHE A 248      52.402  55.122  80.866  1.00  0.00           C
ATOM   4035  HD2 PHE A 248      53.121  54.361  80.626  1.00  0.00           H
ATOM   4036  CE2 PHE A 248      51.042  54.911  80.636  1.00  0.00           C
ATOM   4037  HE2 PHE A 248      50.672  54.032  80.146  1.00  0.00           H
ATOM   4038  C   PHE A 248      54.892  57.712  79.746  1.00  0.00           C
ATOM   4039  O   PHE A 248      54.492  57.292  78.666  1.00  0.00           O
ATOM   4040  N   PHE A 249      55.062  59.012  80.006  1.00  0.00           N
ATOM   4041  HN  PHE A 249      55.532  59.352  80.816  1.00  0.00           H
ATOM   4042  CA  PHE A 249      54.832  60.042  78.966  1.00  0.00           C
ATOM   4043  HA  PHE A 249      53.792  60.002  78.676  1.00  0.00           H
ATOM   4044  CB  PHE A 249      54.921  61.451  79.696  1.00  0.00           C
ATOM   4045  HB1 PHE A 249      54.692  62.162  78.876  1.00  0.00           H
ATOM   4046  HB2 PHE A 249      55.982  61.551  80.006  1.00  0.00           H
ATOM   4047  CG  PHE A 249      54.072  61.611  80.946  1.00  0.00           C
ATOM   4048  CD1 PHE A 249      54.272  62.852  81.616  1.00  0.00           C
ATOM   4049  HD1 PHE A 249      55.012  63.572  81.296  1.00  0.00           H
ATOM   4050  CE1 PHE A 249      53.432  63.162  82.736  1.00  0.00           C
ATOM   4051  HE1 PHE A 249      53.502  64.102  83.256  1.00  0.00           H
ATOM   4052  CZ  PHE A 249      52.512  62.192  83.156  1.00  0.00           C
ATOM   4053  HZ  PHE A 249      51.832  62.392  83.966  1.00  0.00           H
ATOM   4054  CD2 PHE A 249      53.102  60.732  81.366  1.00  0.00           C
ATOM   4055  HD2 PHE A 249      52.861  59.851  80.776  1.00  0.00           H
ATOM   4056  CE2 PHE A 249      52.292  61.002  82.476  1.00  0.00           C
ATOM   4057  HE2 PHE A 249      51.442  60.392  82.756  1.00  0.00           H
ATOM   4058  C   PHE A 249      55.821  60.072  77.816  1.00  0.00           C
ATOM   4059  O   PHE A 249      55.441  60.312  76.686  1.00  0.00           O
ATOM   4060  N   ALA A 250      57.102  59.832  78.116  1.00  0.00           N
ATOM   4061  HN  ALA A 250      57.262  59.532  79.056  1.00  0.00           H
ATOM   4062  CA  ALA A 250      58.191  59.981  77.146  1.00  0.00           C
ATOM   4063  HA  ALA A 250      57.941  60.852  76.556  1.00  0.00           H
ATOM   4064  CB  ALA A 250      59.581  60.222  77.836  1.00  0.00           C
ATOM   4065  HB1 ALA A 250      59.721  59.441  78.616  1.00  0.00           H
ATOM   4066  HB2 ALA A 250      59.632  61.212  78.326  1.00  0.00           H
ATOM   4067  HB3 ALA A 250      60.392  60.282  77.086  1.00  0.00           H
ATOM   4068  C   ALA A 250      58.391  58.771  76.206  1.00  0.00           C
ATOM   4069  O   ALA A 250      58.981  58.882  75.106  1.00  0.00           O
ATOM   4070  N   CYS A 251      57.801  57.611  76.556  1.00  0.00           N
ATOM   4071  HN  CYS A 251      57.502  57.572  77.506  1.00  0.00           H
ATOM   4072  CA  CYS A 251      57.902  56.361  75.796  1.00  0.00           C
ATOM   4073  HA  CYS A 251      58.292  56.542  74.796  1.00  0.00           H
ATOM   4074  CB  CYS A 251      58.801  55.271  76.536  1.00  0.00           C
ATOM   4075  HB1 CYS A 251      58.562  54.272  76.106  1.00  0.00           H
ATOM   4076  HB2 CYS A 251      58.492  55.252  77.606  1.00  0.00           H
ATOM   4077  SG  CYS A 251      60.632  55.571  76.566  1.00  0.00           S
ATOM   4078  HG1 CYS A 251      61.201  54.542  75.946  1.00  0.00           H
ATOM   4079  C   CYS A 251      56.532  55.691  75.616  1.00  0.00           C
ATOM   4080  O   CYS A 251      55.951  55.611  74.546  1.00  0.00           O
ATOM   4081  N   TRP A 252      56.031  54.992  76.656  1.00  0.00           N
ATOM   4082  HN  TRP A 252      56.431  54.972  77.566  1.00  0.00           H
ATOM   4083  CA  TRP A 252      54.841  54.111  76.496  1.00  0.00           C
ATOM   4084  HA  TRP A 252      55.082  53.422  75.706  1.00  0.00           H
ATOM   4085  CB  TRP A 252      54.422  53.442  77.806  1.00  0.00           C
ATOM   4086  HB1 TRP A 252      53.531  52.762  77.816  1.00  0.00           H
ATOM   4087  HB2 TRP A 252      54.142  54.272  78.486  1.00  0.00           H
ATOM   4088  CG  TRP A 252      55.492  52.672  78.426  1.00  0.00           C
ATOM   4089  CD1 TRP A 252      56.132  52.752  79.696  1.00  0.00           C
ATOM   4090  HD1 TRP A 252      56.002  53.601  80.346  1.00  0.00           H
ATOM   4091  NE1 TRP A 252      56.912  51.642  79.946  1.00  0.00           N
ATOM   4092  HE1 TRP A 252      57.701  51.681  80.516  1.00  0.00           H
ATOM   4093  CE2 TRP A 252      56.902  50.841  78.846  1.00  0.00           C
ATOM   4094  CD2 TRP A 252      56.002  51.422  77.916  1.00  0.00           C
ATOM   4095  CE3 TRP A 252      55.632  50.681  76.776  1.00  0.00           C
ATOM   4096  HE3 TRP A 252      55.072  51.171  75.996  1.00  0.00           H
ATOM   4097  CZ3 TRP A 252      56.422  49.532  76.486  1.00  0.00           C
ATOM   4098  HZ3 TRP A 252      56.341  49.051  75.516  1.00  0.00           H
ATOM   4099  CZ2 TRP A 252      57.542  49.641  78.656  1.00  0.00           C
ATOM   4100  HZ2 TRP A 252      58.312  49.321  79.336  1.00  0.00           H
ATOM   4101  CH2 TRP A 252      57.332  49.082  77.386  1.00  0.00           C
ATOM   4102  HH2 TRP A 252      57.801  48.172  77.066  1.00  0.00           H
ATOM   4103  C   TRP A 252      53.582  54.841  75.946  1.00  0.00           C
ATOM   4104  O   TRP A 252      52.972  54.261  75.046  1.00  0.00           O
ATOM   4105  N   LEU A 253      53.172  55.961  76.516  1.00  0.00           N
ATOM   4106  HN  LEU A 253      53.792  56.242  77.236  1.00  0.00           H
ATOM   4107  CA  LEU A 253      51.982  56.742  76.056  1.00  0.00           C
ATOM   4108  HA  LEU A 253      51.112  56.122  76.216  1.00  0.00           H
ATOM   4109  CB  LEU A 253      51.861  58.062  76.966  1.00  0.00           C
ATOM   4110  HB1 LEU A 253      52.861  58.552  76.946  1.00  0.00           H
ATOM   4111  HB2 LEU A 253      51.672  57.841  78.046  1.00  0.00           H
ATOM   4112  CG  LEU A 253      50.831  59.002  76.436  1.00  0.00           C
ATOM   4113  HG  LEU A 253      51.002  59.251  75.366  1.00  0.00           H
ATOM   4114  CD1 LEU A 253      49.371  58.582  76.406  1.00  0.00           C
ATOM   4115 1HD1 LEU A 253      48.521  59.242  76.136  1.00  0.00           H
ATOM   4116 2HD1 LEU A 253      49.072  58.201  77.406  1.00  0.00           H
ATOM   4117 3HD1 LEU A 253      49.132  57.701  75.766  1.00  0.00           H
ATOM   4118  CD2 LEU A 253      50.971  60.271  77.166  1.00  0.00           C
ATOM   4119 1HD2 LEU A 253      50.652  60.192  78.216  1.00  0.00           H
ATOM   4120 2HD2 LEU A 253      50.341  61.031  76.656  1.00  0.00           H
ATOM   4121 3HD2 LEU A 253      51.982  60.691  76.956  1.00  0.00           H
ATOM   4122  C   LEU A 253      52.042  57.081  74.486  1.00  0.00           C
ATOM   4123  O   LEU A 253      51.082  56.611  73.806  1.00  0.00           O
ATOM   4124  N   PRO A 254      53.111  57.701  73.886  1.00  0.00           N
ATOM   4125  CD  PRO A 254      54.202  58.432  74.586  1.00  0.00           C
ATOM   4126  HD1 PRO A 254      54.672  57.822  75.386  1.00  0.00           H
ATOM   4127  HD2 PRO A 254      53.882  59.412  75.006  1.00  0.00           H
ATOM   4128  CA  PRO A 254      53.102  58.111  72.486  1.00  0.00           C
ATOM   4129  HA  PRO A 254      52.172  58.632  72.296  1.00  0.00           H
ATOM   4130  CB  PRO A 254      54.391  59.042  72.276  1.00  0.00           C
ATOM   4131  HB1 PRO A 254      54.212  60.142  72.316  1.00  0.00           H
ATOM   4132  HB2 PRO A 254      55.042  58.841  71.396  1.00  0.00           H
ATOM   4133  CG  PRO A 254      55.212  58.671  73.456  1.00  0.00           C
ATOM   4134  HG1 PRO A 254      55.782  57.762  73.176  1.00  0.00           H
ATOM   4135  HG2 PRO A 254      55.951  59.412  73.826  1.00  0.00           H
ATOM   4136  C   PRO A 254      53.201  56.861  71.636  1.00  0.00           C
ATOM   4137  O   PRO A 254      52.722  56.882  70.546  1.00  0.00           O
ATOM   4138  N   TYR A 255      53.942  55.761  72.116  1.00  0.00           N
ATOM   4139  HN  TYR A 255      54.391  55.782  73.006  1.00  0.00           H
ATOM   4140  CA  TYR A 255      53.661  54.451  71.516  1.00  0.00           C
ATOM   4141  HA  TYR A 255      54.042  54.571  70.506  1.00  0.00           H
ATOM   4142  CB  TYR A 255      54.591  53.372  72.256  1.00  0.00           C
ATOM   4143  HB1 TYR A 255      54.422  53.391  73.346  1.00  0.00           H
ATOM   4144  HB2 TYR A 255      55.652  53.572  71.996  1.00  0.00           H
ATOM   4145  CG  TYR A 255      54.321  51.992  71.756  1.00  0.00           C
ATOM   4146  CD1 TYR A 255      54.902  51.532  70.596  1.00  0.00           C
ATOM   4147  HD1 TYR A 255      55.532  52.091  69.916  1.00  0.00           H
ATOM   4148  CE1 TYR A 255      54.562  50.242  70.086  1.00  0.00           C
ATOM   4149  HE1 TYR A 255      54.921  49.812  69.166  1.00  0.00           H
ATOM   4150  CZ  TYR A 255      53.671  49.422  70.836  1.00  0.00           C
ATOM   4151  OH  TYR A 255      53.271  48.121  70.496  1.00  0.00           O
ATOM   4152  HH  TYR A 255      52.451  48.042  70.996  1.00  0.00           H
ATOM   4153  CD2 TYR A 255      53.442  51.161  72.516  1.00  0.00           C
ATOM   4154  HD2 TYR A 255      53.001  51.512  73.436  1.00  0.00           H
ATOM   4155  CE2 TYR A 255      53.152  49.832  72.126  1.00  0.00           C
ATOM   4156  HE2 TYR A 255      52.402  49.212  72.586  1.00  0.00           H
ATOM   4157  C   TYR A 255      52.182  54.062  71.306  1.00  0.00           C
ATOM   4158  O   TYR A 255      51.672  53.972  70.216  1.00  0.00           O
ATOM   4159  N   TYR A 256      51.411  53.951  72.436  1.00  0.00           N
ATOM   4160  HN  TYR A 256      51.812  54.021  73.346  1.00  0.00           H
ATOM   4161  CA  TYR A 256      50.032  53.521  72.596  1.00  0.00           C
ATOM   4162  HA  TYR A 256      49.932  52.591  72.076  1.00  0.00           H
ATOM   4163  CB  TYR A 256      49.672  53.412  74.116  1.00  0.00           C
ATOM   4164  HB1 TYR A 256      48.582  53.352  74.326  1.00  0.00           H
ATOM   4165  HB2 TYR A 256      50.012  54.251  74.756  1.00  0.00           H
ATOM   4166  CG  TYR A 256      50.212  52.021  74.606  1.00  0.00           C
ATOM   4167  CD1 TYR A 256      49.682  50.841  74.016  1.00  0.00           C
ATOM   4168  HD1 TYR A 256      49.002  50.942  73.176  1.00  0.00           H
ATOM   4169  CE1 TYR A 256      50.172  49.581  74.376  1.00  0.00           C
ATOM   4170  HE1 TYR A 256      49.911  48.722  73.786  1.00  0.00           H
ATOM   4171  CZ  TYR A 256      51.101  49.472  75.376  1.00  0.00           C
ATOM   4172  OH  TYR A 256      51.532  48.111  75.706  1.00  0.00           O
ATOM   4173  HH  TYR A 256      51.982  48.141  76.556  1.00  0.00           H
ATOM   4174  CD2 TYR A 256      51.101  51.882  75.616  1.00  0.00           C
ATOM   4175  HD2 TYR A 256      51.512  52.782  76.056  1.00  0.00           H
ATOM   4176  CE2 TYR A 256      51.642  50.621  76.006  1.00  0.00           C
ATOM   4177  HE2 TYR A 256      52.312  50.542  76.846  1.00  0.00           H
ATOM   4178  C   TYR A 256      48.972  54.402  71.866  1.00  0.00           C
ATOM   4179  O   TYR A 256      48.022  53.911  71.246  1.00  0.00           O
ATOM   4180  N   ILE A 257      49.222  55.761  71.816  1.00  0.00           N
ATOM   4181  HN  ILE A 257      49.942  56.072  72.426  1.00  0.00           H
ATOM   4182  CA  ILE A 257      48.671  56.731  70.876  1.00  0.00           C
ATOM   4183  HA  ILE A 257      47.611  56.702  71.046  1.00  0.00           H
ATOM   4184  CB  ILE A 257      49.202  58.141  71.096  1.00  0.00           C
ATOM   4185  HB  ILE A 257      50.312  58.032  71.026  1.00  0.00           H
ATOM   4186  CG2 ILE A 257      48.682  59.051  69.996  1.00  0.00           C
ATOM   4187 1HG2 ILE A 257      48.911  60.111  70.236  1.00  0.00           H
ATOM   4188 2HG2 ILE A 257      47.591  58.872  70.126  1.00  0.00           H
ATOM   4189 3HG2 ILE A 257      48.892  58.841  68.926  1.00  0.00           H
ATOM   4190  CG1 ILE A 257      48.792  58.652  72.506  1.00  0.00           C
ATOM   4191 1HG1 ILE A 257      49.261  58.051  73.326  1.00  0.00           H
ATOM   4192 2HG1 ILE A 257      47.722  58.442  72.676  1.00  0.00           H
ATOM   4193  CD  ILE A 257      49.172  60.072  72.866  1.00  0.00           C
ATOM   4194  HD1 ILE A 257      50.262  60.212  72.666  1.00  0.00           H
ATOM   4195  HD2 ILE A 257      49.042  60.252  73.956  1.00  0.00           H
ATOM   4196  HD3 ILE A 257      48.632  60.771  72.206  1.00  0.00           H
ATOM   4197  C   ILE A 257      48.792  56.352  69.446  1.00  0.00           C
ATOM   4198  O   ILE A 257      47.822  56.312  68.636  1.00  0.00           O
ATOM   4199  N   GLY A 258      50.051  56.072  69.056  1.00  0.00           N
ATOM   4200  HN  GLY A 258      50.761  55.951  69.756  1.00  0.00           H
ATOM   4201  CA  GLY A 258      50.402  55.632  67.736  1.00  0.00           C
ATOM   4202  HA1 GLY A 258      51.431  55.352  67.876  1.00  0.00           H
ATOM   4203  HA2 GLY A 258      50.282  56.451  67.046  1.00  0.00           H
ATOM   4204  C   GLY A 258      49.662  54.361  67.236  1.00  0.00           C
ATOM   4205  O   GLY A 258      49.121  54.321  66.146  1.00  0.00           O
ATOM   4206  N   ILE A 259      49.562  53.312  68.096  1.00  0.00           N
ATOM   4207  HN  ILE A 259      50.082  53.271  68.956  1.00  0.00           H
ATOM   4208  CA  ILE A 259      48.731  52.122  67.936  1.00  0.00           C
ATOM   4209  HA  ILE A 259      49.091  51.611  67.056  1.00  0.00           H
ATOM   4210  CB  ILE A 259      48.852  51.212  69.086  1.00  0.00           C
ATOM   4211  HB  ILE A 259      48.471  51.591  70.056  1.00  0.00           H
ATOM   4212  CG2 ILE A 259      47.931  49.981  68.986  1.00  0.00           C
ATOM   4213 1HG2 ILE A 259      47.861  49.542  67.966  1.00  0.00           H
ATOM   4214 2HG2 ILE A 259      46.871  50.111  69.276  1.00  0.00           H
ATOM   4215 3HG2 ILE A 259      48.451  49.132  69.486  1.00  0.00           H
ATOM   4216  CG1 ILE A 259      50.352  50.831  69.286  1.00  0.00           C
ATOM   4217 1HG1 ILE A 259      50.462  50.132  70.146  1.00  0.00           H
ATOM   4218 2HG1 ILE A 259      50.932  51.742  69.566  1.00  0.00           H
ATOM   4219  CD  ILE A 259      50.951  49.981  68.196  1.00  0.00           C
ATOM   4220  HD1 ILE A 259      50.481  48.981  68.106  1.00  0.00           H
ATOM   4221  HD2 ILE A 259      52.062  49.902  68.216  1.00  0.00           H
ATOM   4222  HD3 ILE A 259      50.831  50.492  67.206  1.00  0.00           H
ATOM   4223  C   ILE A 259      47.162  52.421  67.716  1.00  0.00           C
ATOM   4224  O   ILE A 259      46.492  51.801  66.926  1.00  0.00           O
ATOM   4225  N   SER A 260      46.712  53.372  68.576  1.00  0.00           N
ATOM   4226  HN  SER A 260      47.312  53.841  69.216  1.00  0.00           H
ATOM   4227  CA  SER A 260      45.341  53.902  68.496  1.00  0.00           C
ATOM   4228  HA  SER A 260      44.711  53.022  68.546  1.00  0.00           H
ATOM   4229  CB  SER A 260      44.942  54.832  69.676  1.00  0.00           C
ATOM   4230  HB1 SER A 260      43.882  55.091  69.436  1.00  0.00           H
ATOM   4231  HB2 SER A 260      45.452  55.802  69.866  1.00  0.00           H
ATOM   4232  OG  SER A 260      44.862  54.042  70.866  1.00  0.00           O
ATOM   4233  HG1 SER A 260      45.722  53.782  71.186  1.00  0.00           H
ATOM   4234  C   SER A 260      45.032  54.622  67.196  1.00  0.00           C
ATOM   4235  O   SER A 260      44.102  54.342  66.496  1.00  0.00           O
ATOM   4236  N   ILE A 261      45.932  55.611  66.776  1.00  0.00           N
ATOM   4237  HN  ILE A 261      46.681  55.872  67.376  1.00  0.00           H
ATOM   4238  CA  ILE A 261      45.742  56.262  65.476  1.00  0.00           C
ATOM   4239  HA  ILE A 261      44.771  56.731  65.456  1.00  0.00           H
ATOM   4240  CB  ILE A 261      46.832  57.322  65.306  1.00  0.00           C
ATOM   4241  HB  ILE A 261      47.801  56.812  65.506  1.00  0.00           H
ATOM   4242  CG2 ILE A 261      46.812  57.832  63.886  1.00  0.00           C
ATOM   4243 1HG2 ILE A 261      47.472  58.722  63.796  1.00  0.00           H
ATOM   4244 2HG2 ILE A 261      45.742  58.022  63.656  1.00  0.00           H
ATOM   4245 3HG2 ILE A 261      47.071  57.052  63.136  1.00  0.00           H
ATOM   4246  CG1 ILE A 261      46.481  58.512  66.256  1.00  0.00           C
ATOM   4247 1HG1 ILE A 261      46.382  58.082  67.276  1.00  0.00           H
ATOM   4248 2HG1 ILE A 261      45.492  58.852  65.866  1.00  0.00           H
ATOM   4249  CD  ILE A 261      47.512  59.602  66.226  1.00  0.00           C
ATOM   4250  HD1 ILE A 261      47.591  60.062  65.216  1.00  0.00           H
ATOM   4251  HD2 ILE A 261      48.502  59.132  66.436  1.00  0.00           H
ATOM   4252  HD3 ILE A 261      47.341  60.422  66.946  1.00  0.00           H
ATOM   4253  C   ILE A 261      45.652  55.212  64.336  1.00  0.00           C
ATOM   4254  O   ILE A 261      44.711  55.252  63.506  1.00  0.00           O
ATOM   4255  N   ASP A 262      46.572  54.152  64.346  1.00  0.00           N
ATOM   4256  HN  ASP A 262      47.242  54.111  65.086  1.00  0.00           H
ATOM   4257  CA  ASP A 262      46.402  53.132  63.356  1.00  0.00           C
ATOM   4258  HA  ASP A 262      46.312  53.692  62.436  1.00  0.00           H
ATOM   4259  CB  ASP A 262      47.871  52.611  63.316  1.00  0.00           C
ATOM   4260  HB1 ASP A 262      48.172  52.362  64.356  1.00  0.00           H
ATOM   4261  HB2 ASP A 262      48.482  53.412  62.846  1.00  0.00           H
ATOM   4262  CG  ASP A 262      48.062  51.372  62.466  1.00  0.00           C
ATOM   4263  OD1 ASP A 262      48.382  50.282  63.016  1.00  0.00           O
ATOM   4264  OD2 ASP A 262      48.022  51.481  61.196  1.00  0.00           O
ATOM   4265  C   ASP A 262      45.201  52.221  63.356  1.00  0.00           C
ATOM   4266  O   ASP A 262      44.721  51.891  62.256  1.00  0.00           O
ATOM   4267  N   SER A 263      44.721  51.792  64.556  1.00  0.00           N
ATOM   4268  HN  SER A 263      45.361  52.032  65.276  1.00  0.00           H
ATOM   4269  CA  SER A 263      43.531  50.961  64.756  1.00  0.00           C
ATOM   4270  HA  SER A 263      43.692  49.972  64.356  1.00  0.00           H
ATOM   4271  CB  SER A 263      43.331  50.641  66.276  1.00  0.00           C
ATOM   4272  HB1 SER A 263      43.001  51.521  66.866  1.00  0.00           H
ATOM   4273  HB2 SER A 263      44.272  50.271  66.736  1.00  0.00           H
ATOM   4274  OG  SER A 263      42.302  49.732  66.536  1.00  0.00           O
ATOM   4275  HG1 SER A 263      42.512  48.892  66.126  1.00  0.00           H
ATOM   4276  C   SER A 263      42.292  51.591  64.206  1.00  0.00           C
ATOM   4277  O   SER A 263      41.562  50.992  63.436  1.00  0.00           O
ATOM   4278  N   PHE A 264      42.042  52.822  64.516  1.00  0.00           N
ATOM   4279  HN  PHE A 264      42.652  53.181  65.226  1.00  0.00           H
ATOM   4280  CA  PHE A 264      40.961  53.531  63.996  1.00  0.00           C
ATOM   4281  HA  PHE A 264      40.072  52.931  64.096  1.00  0.00           H
ATOM   4282  CB  PHE A 264      40.681  54.841  64.846  1.00  0.00           C
ATOM   4283  HB1 PHE A 264      39.771  55.371  64.476  1.00  0.00           H
ATOM   4284  HB2 PHE A 264      41.591  55.452  64.686  1.00  0.00           H
ATOM   4285  CG  PHE A 264      40.452  54.892  66.336  1.00  0.00           C
ATOM   4286  CD1 PHE A 264      40.111  53.771  67.076  1.00  0.00           C
ATOM   4287  HD1 PHE A 264      40.122  52.752  66.716  1.00  0.00           H
ATOM   4288  CE1 PHE A 264      39.931  53.812  68.416  1.00  0.00           C
ATOM   4289  HE1 PHE A 264      39.812  52.852  68.906  1.00  0.00           H
ATOM   4290  CZ  PHE A 264      39.972  55.042  69.056  1.00  0.00           C
ATOM   4291  HZ  PHE A 264      39.712  54.951  70.106  1.00  0.00           H
ATOM   4292  CD2 PHE A 264      40.611  56.112  67.026  1.00  0.00           C
ATOM   4293  HD2 PHE A 264      40.831  56.982  66.416  1.00  0.00           H
ATOM   4294  CE2 PHE A 264      40.411  56.201  68.386  1.00  0.00           C
ATOM   4295  HE2 PHE A 264      40.701  57.102  68.896  1.00  0.00           H
ATOM   4296  C   PHE A 264      41.091  53.911  62.466  1.00  0.00           C
ATOM   4297  O   PHE A 264      40.032  54.202  61.906  1.00  0.00           O
ATOM   4298  N   ILE A 265      42.322  54.102  61.906  1.00  0.00           N
ATOM   4299  HN  ILE A 265      43.132  54.181  62.476  1.00  0.00           H
ATOM   4300  CA  ILE A 265      42.611  54.191  60.486  1.00  0.00           C
ATOM   4301  HA  ILE A 265      42.062  54.992  60.006  1.00  0.00           H
ATOM   4302  CB  ILE A 265      44.152  54.571  60.236  1.00  0.00           C
ATOM   4303  HB  ILE A 265      44.792  54.032  60.966  1.00  0.00           H
ATOM   4304  CG2 ILE A 265      44.581  54.251  58.746  1.00  0.00           C
ATOM   4305 1HG2 ILE A 265      43.992  54.911  58.076  1.00  0.00           H
ATOM   4306 2HG2 ILE A 265      44.492  53.181  58.466  1.00  0.00           H
ATOM   4307 3HG2 ILE A 265      45.641  54.591  58.686  1.00  0.00           H
ATOM   4308  CG1 ILE A 265      44.282  56.091  60.556  1.00  0.00           C
ATOM   4309 1HG1 ILE A 265      43.841  56.442  61.516  1.00  0.00           H
ATOM   4310 2HG1 ILE A 265      43.762  56.591  59.706  1.00  0.00           H
ATOM   4311  CD  ILE A 265      45.701  56.551  60.416  1.00  0.00           C
ATOM   4312  HD1 ILE A 265      45.872  57.071  59.446  1.00  0.00           H
ATOM   4313  HD2 ILE A 265      46.532  55.821  60.526  1.00  0.00           H
ATOM   4314  HD3 ILE A 265      45.951  57.302  61.196  1.00  0.00           H
ATOM   4315  C   ILE A 265      42.271  52.922  59.836  1.00  0.00           C
ATOM   4316  O   ILE A 265      41.562  52.892  58.846  1.00  0.00           O
ATOM   4317  N   LEU A 266      42.742  51.801  60.336  1.00  0.00           N
ATOM   4318  HN  LEU A 266      43.391  51.792  61.096  1.00  0.00           H
ATOM   4319  CA  LEU A 266      42.332  50.441  59.926  1.00  0.00           C
ATOM   4320  HA  LEU A 266      42.481  50.122  58.896  1.00  0.00           H
ATOM   4321  CB  LEU A 266      43.111  49.352  60.766  1.00  0.00           C
ATOM   4322  HB1 LEU A 266      42.911  49.532  61.846  1.00  0.00           H
ATOM   4323  HB2 LEU A 266      44.181  49.632  60.716  1.00  0.00           H
ATOM   4324  CG  LEU A 266      42.832  47.812  60.596  1.00  0.00           C
ATOM   4325  HG  LEU A 266      41.772  47.602  60.886  1.00  0.00           H
ATOM   4326  CD1 LEU A 266      42.962  47.302  59.196  1.00  0.00           C
ATOM   4327 1HD1 LEU A 266      42.312  47.931  58.546  1.00  0.00           H
ATOM   4328 2HD1 LEU A 266      42.591  46.262  59.116  1.00  0.00           H
ATOM   4329 3HD1 LEU A 266      44.021  47.312  58.866  1.00  0.00           H
ATOM   4330  CD2 LEU A 266      43.661  46.951  61.626  1.00  0.00           C
ATOM   4331 1HD2 LEU A 266      43.172  47.011  62.626  1.00  0.00           H
ATOM   4332 2HD2 LEU A 266      44.732  47.242  61.616  1.00  0.00           H
ATOM   4333 3HD2 LEU A 266      43.502  45.872  61.446  1.00  0.00           H
ATOM   4334  C   LEU A 266      40.812  50.072  60.106  1.00  0.00           C
ATOM   4335  O   LEU A 266      40.222  49.312  59.346  1.00  0.00           O
ATOM   4336  N   LEU A 267      40.082  50.652  61.056  1.00  0.00           N
ATOM   4337  HN  LEU A 267      40.472  50.982  61.906  1.00  0.00           H
ATOM   4338  CA  LEU A 267      38.692  50.551  61.206  1.00  0.00           C
ATOM   4339  HA  LEU A 267      38.312  49.571  60.946  1.00  0.00           H
ATOM   4340  CB  LEU A 267      38.132  50.831  62.676  1.00  0.00           C
ATOM   4341  HB1 LEU A 267      37.062  51.122  62.706  1.00  0.00           H
ATOM   4342  HB2 LEU A 267      38.692  51.731  63.006  1.00  0.00           H
ATOM   4343  CG  LEU A 267      38.321  49.622  63.566  1.00  0.00           C
ATOM   4344  HG  LEU A 267      39.382  49.321  63.466  1.00  0.00           H
ATOM   4345  CD1 LEU A 267      38.042  50.012  65.066  1.00  0.00           C
ATOM   4346 1HD1 LEU A 267      36.941  50.161  65.156  1.00  0.00           H
ATOM   4347 2HD1 LEU A 267      38.582  50.951  65.296  1.00  0.00           H
ATOM   4348 3HD1 LEU A 267      38.402  49.132  65.636  1.00  0.00           H
ATOM   4349  CD2 LEU A 267      37.532  48.391  63.076  1.00  0.00           C
ATOM   4350 1HD2 LEU A 267      37.762  47.502  63.706  1.00  0.00           H
ATOM   4351 2HD2 LEU A 267      37.802  48.051  62.056  1.00  0.00           H
ATOM   4352 3HD2 LEU A 267      36.431  48.422  62.896  1.00  0.00           H
ATOM   4353  C   LEU A 267      37.922  51.502  60.326  1.00  0.00           C
ATOM   4354  O   LEU A 267      36.701  51.551  60.266  1.00  0.00           O
ATOM   4355  N   GLU A 268      38.681  52.372  59.646  1.00  0.00           N
ATOM   4356  HN  GLU A 268      39.672  52.221  59.746  1.00  0.00           H
ATOM   4357  CA  GLU A 268      38.232  53.362  58.646  1.00  0.00           C
ATOM   4358  HA  GLU A 268      39.122  53.911  58.356  1.00  0.00           H
ATOM   4359  CB  GLU A 268      37.512  52.591  57.476  1.00  0.00           C
ATOM   4360  HB1 GLU A 268      37.141  53.382  56.786  1.00  0.00           H
ATOM   4361  HB2 GLU A 268      36.652  51.931  57.726  1.00  0.00           H
ATOM   4362  CG  GLU A 268      38.572  51.731  56.716  1.00  0.00           C
ATOM   4363  HG1 GLU A 268      38.972  51.002  57.446  1.00  0.00           H
ATOM   4364  HG2 GLU A 268      39.341  52.492  56.486  1.00  0.00           H
ATOM   4365  CD  GLU A 268      38.032  51.182  55.406  1.00  0.00           C
ATOM   4366  OE1 GLU A 268      37.492  51.992  54.646  1.00  0.00           O
ATOM   4367  OE2 GLU A 268      38.111  49.951  55.116  1.00  0.00           O
ATOM   4368  C   GLU A 268      37.412  54.511  59.196  1.00  0.00           C
ATOM   4369  O   GLU A 268      36.542  55.051  58.576  1.00  0.00           O
ATOM   4370  N   ILE A 269      37.602  54.792  60.526  1.00  0.00           N
ATOM   4371  HN  ILE A 269      38.362  54.391  61.036  1.00  0.00           H
ATOM   4372  CA  ILE A 269      36.951  55.872  61.216  1.00  0.00           C
ATOM   4373  HA  ILE A 269      35.932  55.882  60.866  1.00  0.00           H
ATOM   4374  CB  ILE A 269      36.941  55.452  62.696  1.00  0.00           C
ATOM   4375  HB  ILE A 269      37.932  55.522  63.186  1.00  0.00           H
ATOM   4376  CG2 ILE A 269      36.062  56.481  63.496  1.00  0.00           C
ATOM   4377 1HG2 ILE A 269      36.012  56.152  64.556  1.00  0.00           H
ATOM   4378 2HG2 ILE A 269      35.021  56.502  63.116  1.00  0.00           H
ATOM   4379 3HG2 ILE A 269      36.472  57.512  63.556  1.00  0.00           H
ATOM   4380  CG1 ILE A 269      36.402  53.981  63.006  1.00  0.00           C
ATOM   4381 1HG1 ILE A 269      37.071  53.292  62.446  1.00  0.00           H
ATOM   4382 2HG1 ILE A 269      35.382  53.892  62.596  1.00  0.00           H
ATOM   4383  CD  ILE A 269      36.481  53.471  64.456  1.00  0.00           C
ATOM   4384  HD1 ILE A 269      37.472  53.642  64.936  1.00  0.00           H
ATOM   4385  HD2 ILE A 269      36.242  52.402  64.616  1.00  0.00           H
ATOM   4386  HD3 ILE A 269      35.701  54.012  65.026  1.00  0.00           H
ATOM   4387  C   ILE A 269      37.632  57.221  61.026  1.00  0.00           C
ATOM   4388  O   ILE A 269      37.071  58.271  61.116  1.00  0.00           O
ATOM   4389  N   ILE A 270      38.922  57.122  60.806  1.00  0.00           N
ATOM   4390  HN  ILE A 270      39.382  56.242  60.716  1.00  0.00           H
ATOM   4391  CA  ILE A 270      39.842  58.201  60.556  1.00  0.00           C
ATOM   4392  HA  ILE A 270      39.332  59.121  60.776  1.00  0.00           H
ATOM   4393  CB  ILE A 270      41.091  58.092  61.456  1.00  0.00           C
ATOM   4394  HB  ILE A 270      41.742  57.221  61.206  1.00  0.00           H
ATOM   4395  CG2 ILE A 270      41.801  59.391  61.176  1.00  0.00           C
ATOM   4396 1HG2 ILE A 270      42.071  59.672  60.136  1.00  0.00           H
ATOM   4397 2HG2 ILE A 270      42.762  59.342  61.746  1.00  0.00           H
ATOM   4398 3HG2 ILE A 270      41.242  60.282  61.536  1.00  0.00           H
ATOM   4399  CG1 ILE A 270      40.812  57.852  62.946  1.00  0.00           C
ATOM   4400 1HG1 ILE A 270      41.761  57.752  63.516  1.00  0.00           H
ATOM   4401 2HG1 ILE A 270      40.282  56.891  63.126  1.00  0.00           H
ATOM   4402  CD  ILE A 270      39.942  58.911  63.686  1.00  0.00           C
ATOM   4403  HD1 ILE A 270      40.551  59.832  63.606  1.00  0.00           H
ATOM   4404  HD2 ILE A 270      39.852  58.661  64.766  1.00  0.00           H
ATOM   4405  HD3 ILE A 270      38.892  58.972  63.316  1.00  0.00           H
ATOM   4406  C   ILE A 270      40.021  58.201  59.026  1.00  0.00           C
ATOM   4407  O   ILE A 270      40.532  57.201  58.466  1.00  0.00           O
ATOM   4408  N   LYS A 271      39.532  59.242  58.346  1.00  0.00           N
ATOM   4409  HN  LYS A 271      39.132  60.002  58.856  1.00  0.00           H
ATOM   4410  CA  LYS A 271      39.332  59.352  56.856  1.00  0.00           C
ATOM   4411  HA  LYS A 271      39.371  58.372  56.406  1.00  0.00           H
ATOM   4412  CB  LYS A 271      37.891  60.021  56.636  1.00  0.00           C
ATOM   4413  HB1 LYS A 271      37.712  60.111  55.546  1.00  0.00           H
ATOM   4414  HB2 LYS A 271      38.021  61.031  57.086  1.00  0.00           H
ATOM   4415  CG  LYS A 271      36.692  59.312  57.266  1.00  0.00           C
ATOM   4416  HG1 LYS A 271      35.812  59.962  57.056  1.00  0.00           H
ATOM   4417  HG2 LYS A 271      36.841  59.121  58.356  1.00  0.00           H
ATOM   4418  CD  LYS A 271      36.571  57.902  56.566  1.00  0.00           C
ATOM   4419  HD1 LYS A 271      37.492  57.362  56.896  1.00  0.00           H
ATOM   4420  HD2 LYS A 271      36.711  58.062  55.476  1.00  0.00           H
ATOM   4421  CE  LYS A 271      35.302  57.172  56.926  1.00  0.00           C
ATOM   4422  HE1 LYS A 271      34.352  57.692  56.656  1.00  0.00           H
ATOM   4423  HE2 LYS A 271      35.192  57.081  58.026  1.00  0.00           H
ATOM   4424  NZ  LYS A 271      35.422  55.901  56.206  1.00  0.00           N
ATOM   4425  HZ1 LYS A 271      36.302  55.431  56.506  1.00  0.00           H
ATOM   4426  HZ2 LYS A 271      35.532  55.982  55.176  1.00  0.00           H
ATOM   4427  HZ3 LYS A 271      34.612  55.292  56.436  1.00  0.00           H
ATOM   4428  C   LYS A 271      40.371  60.082  56.066  1.00  0.00           C
ATOM   4429  O   LYS A 271      40.341  60.181  54.876  1.00  0.00           O
ATOM   4430  N   GLN A 272      41.431  60.522  56.746  1.00  0.00           N
ATOM   4431  HN  GLN A 272      41.442  60.501  57.746  1.00  0.00           H
ATOM   4432  CA  GLN A 272      42.582  61.161  56.216  1.00  0.00           C
ATOM   4433  HA  GLN A 272      42.201  61.992  55.636  1.00  0.00           H
ATOM   4434  CB  GLN A 272      43.512  61.672  57.326  1.00  0.00           C
ATOM   4435  HB1 GLN A 272      44.521  61.931  56.926  1.00  0.00           H
ATOM   4436  HB2 GLN A 272      43.752  60.782  57.956  1.00  0.00           H
ATOM   4437  CG  GLN A 272      42.922  62.861  58.226  1.00  0.00           C
ATOM   4438  HG1 GLN A 272      43.731  63.212  58.896  1.00  0.00           H
ATOM   4439  HG2 GLN A 272      42.081  62.372  58.776  1.00  0.00           H
ATOM   4440  CD  GLN A 272      42.292  63.981  57.466  1.00  0.00           C
ATOM   4441  OE1 GLN A 272      41.182  64.391  57.866  1.00  0.00           O
ATOM   4442  NE2 GLN A 272      42.941  64.492  56.366  1.00  0.00           N
ATOM   4443 1HE2 GLN A 272      42.492  65.192  55.806  1.00  0.00           H
ATOM   4444 2HE2 GLN A 272      43.892  64.212  56.276  1.00  0.00           H
ATOM   4445  C   GLN A 272      43.382  60.361  55.276  1.00  0.00           C
ATOM   4446  O   GLN A 272      43.302  59.121  55.076  1.00  0.00           O
ATOM   4447  N   GLY A 273      44.191  61.171  54.486  1.00  0.00           N
ATOM   4448  HN  GLY A 273      44.231  62.141  54.716  1.00  0.00           H
ATOM   4449  CA  GLY A 273      44.972  60.862  53.346  1.00  0.00           C
ATOM   4450  HA1 GLY A 273      45.431  61.821  53.176  1.00  0.00           H
ATOM   4451  HA2 GLY A 273      44.301  60.492  52.576  1.00  0.00           H
ATOM   4452  C   GLY A 273      46.122  59.851  53.586  1.00  0.00           C
ATOM   4453  O   GLY A 273      46.361  59.371  54.686  1.00  0.00           O
ATOM   4454  N   CYS A 274      46.772  59.552  52.446  1.00  0.00           N
ATOM   4455  HN  CYS A 274      46.681  60.172  51.666  1.00  0.00           H
ATOM   4456  CA  CYS A 274      47.742  58.471  52.446  1.00  0.00           C
ATOM   4457  HA  CYS A 274      47.351  57.602  52.936  1.00  0.00           H
ATOM   4458  CB  CYS A 274      48.111  58.132  50.956  1.00  0.00           C
ATOM   4459  HB1 CYS A 274      48.801  58.882  50.506  1.00  0.00           H
ATOM   4460  HB2 CYS A 274      47.211  58.011  50.326  1.00  0.00           H
ATOM   4461  SG  CYS A 274      49.002  56.551  50.846  1.00  0.00           S
ATOM   4462  C   CYS A 274      48.992  58.822  53.176  1.00  0.00           C
ATOM   4463  O   CYS A 274      49.431  57.992  53.976  1.00  0.00           O
ATOM   4464  N   GLU A 275      49.571  60.051  52.946  1.00  0.00           N
ATOM   4465  HN  GLU A 275      49.142  60.701  52.316  1.00  0.00           H
ATOM   4466  CA  GLU A 275      50.812  60.431  53.696  1.00  0.00           C
ATOM   4467  HA  GLU A 275      51.602  59.781  53.346  1.00  0.00           H
ATOM   4468  CB  GLU A 275      51.312  61.861  53.266  1.00  0.00           C
ATOM   4469  HB1 GLU A 275      50.472  62.572  53.186  1.00  0.00           H
ATOM   4470  HB2 GLU A 275      51.832  61.722  52.296  1.00  0.00           H
ATOM   4471  CG  GLU A 275      52.362  62.472  54.196  1.00  0.00           C
ATOM   4472  HG1 GLU A 275      53.282  61.842  54.146  1.00  0.00           H
ATOM   4473  HG2 GLU A 275      52.071  62.521  55.276  1.00  0.00           H
ATOM   4474  CD  GLU A 275      52.611  63.951  53.816  1.00  0.00           C
ATOM   4475  OE1 GLU A 275      51.922  64.831  54.396  1.00  0.00           O
ATOM   4476  OE2 GLU A 275      53.391  64.212  52.866  1.00  0.00           O
ATOM   4477  C   GLU A 275      50.672  60.242  55.226  1.00  0.00           C
ATOM   4478  O   GLU A 275      51.572  59.682  55.826  1.00  0.00           O
ATOM   4479  N   PHE A 276      49.542  60.701  55.816  1.00  0.00           N
ATOM   4480  HN  PHE A 276      48.841  61.101  55.236  1.00  0.00           H
ATOM   4481  CA  PHE A 276      49.202  60.641  57.266  1.00  0.00           C
ATOM   4482  HA  PHE A 276      49.921  61.072  57.946  1.00  0.00           H
ATOM   4483  CB  PHE A 276      47.852  61.322  57.526  1.00  0.00           C
ATOM   4484  HB1 PHE A 276      47.182  60.901  56.746  1.00  0.00           H
ATOM   4485  HB2 PHE A 276      47.812  62.411  57.316  1.00  0.00           H
ATOM   4486  CG  PHE A 276      47.332  61.152  58.916  1.00  0.00           C
ATOM   4487  CD1 PHE A 276      48.051  61.832  59.986  1.00  0.00           C
ATOM   4488  HD1 PHE A 276      48.911  62.392  59.656  1.00  0.00           H
ATOM   4489  CE1 PHE A 276      47.622  61.691  61.356  1.00  0.00           C
ATOM   4490  HE1 PHE A 276      48.242  62.211  62.076  1.00  0.00           H
ATOM   4491  CZ  PHE A 276      46.551  60.802  61.616  1.00  0.00           C
ATOM   4492  HZ  PHE A 276      46.201  60.771  62.636  1.00  0.00           H
ATOM   4493  CD2 PHE A 276      46.192  60.422  59.266  1.00  0.00           C
ATOM   4494  HD2 PHE A 276      45.571  59.921  58.536  1.00  0.00           H
ATOM   4495  CE2 PHE A 276      45.782  60.332  60.556  1.00  0.00           C
ATOM   4496  HE2 PHE A 276      44.872  59.792  60.756  1.00  0.00           H
ATOM   4497  C   PHE A 276      49.181  59.142  57.736  1.00  0.00           C
ATOM   4498  O   PHE A 276      49.862  58.792  58.696  1.00  0.00           O
ATOM   4499  N   GLU A 277      48.492  58.181  57.036  1.00  0.00           N
ATOM   4500  HN  GLU A 277      48.042  58.562  56.226  1.00  0.00           H
ATOM   4501  CA  GLU A 277      48.591  56.801  57.386  1.00  0.00           C
ATOM   4502  HA  GLU A 277      48.162  56.712  58.376  1.00  0.00           H
ATOM   4503  CB  GLU A 277      47.731  55.922  56.396  1.00  0.00           C
ATOM   4504  HB1 GLU A 277      47.742  54.911  56.856  1.00  0.00           H
ATOM   4505  HB2 GLU A 277      48.312  55.701  55.476  1.00  0.00           H
ATOM   4506  CG  GLU A 277      46.301  56.282  56.206  1.00  0.00           C
ATOM   4507  HG1 GLU A 277      46.301  57.221  55.606  1.00  0.00           H
ATOM   4508  HG2 GLU A 277      45.841  56.392  57.206  1.00  0.00           H
ATOM   4509  CD  GLU A 277      45.501  55.161  55.466  1.00  0.00           C
ATOM   4510  OE1 GLU A 277      45.042  54.072  55.956  1.00  0.00           O
ATOM   4511  OE2 GLU A 277      45.252  55.441  54.276  1.00  0.00           O
ATOM   4512  C   GLU A 277      50.032  56.252  57.526  1.00  0.00           C
ATOM   4513  O   GLU A 277      50.382  55.701  58.586  1.00  0.00           O
ATOM   4514  N   ASN A 278      50.841  56.451  56.476  1.00  0.00           N
ATOM   4515  HN  ASN A 278      50.501  56.992  55.716  1.00  0.00           H
ATOM   4516  CA  ASN A 278      52.192  55.992  56.276  1.00  0.00           C
ATOM   4517  HA  ASN A 278      52.232  54.951  56.556  1.00  0.00           H
ATOM   4518  CB  ASN A 278      52.722  56.431  54.866  1.00  0.00           C
ATOM   4519  HB1 ASN A 278      53.832  56.372  54.866  1.00  0.00           H
ATOM   4520  HB2 ASN A 278      52.591  57.521  54.726  1.00  0.00           H
ATOM   4521  CG  ASN A 278      52.351  55.492  53.746  1.00  0.00           C
ATOM   4522  OD1 ASN A 278      53.162  54.682  53.236  1.00  0.00           O
ATOM   4523  ND2 ASN A 278      51.132  55.602  53.316  1.00  0.00           N
ATOM   4524 1HD2 ASN A 278      50.571  56.411  53.506  1.00  0.00           H
ATOM   4525 2HD2 ASN A 278      50.712  55.002  52.636  1.00  0.00           H
ATOM   4526  C   ASN A 278      53.121  56.562  57.346  1.00  0.00           C
ATOM   4527  O   ASN A 278      53.942  55.821  57.916  1.00  0.00           O
ATOM   4528  N   THR A 279      52.911  57.812  57.736  1.00  0.00           N
ATOM   4529  HN  THR A 279      52.162  58.331  57.336  1.00  0.00           H
ATOM   4530  CA  THR A 279      53.742  58.412  58.776  1.00  0.00           C
ATOM   4531  HA  THR A 279      54.752  58.152  58.506  1.00  0.00           H
ATOM   4532  CB  THR A 279      53.612  59.972  58.886  1.00  0.00           C
ATOM   4533  HB  THR A 279      52.692  60.292  59.416  1.00  0.00           H
ATOM   4534  OG1 THR A 279      53.692  60.562  57.606  1.00  0.00           O
ATOM   4535  HG1 THR A 279      53.152  60.062  56.986  1.00  0.00           H
ATOM   4536  CG2 THR A 279      54.781  60.571  59.706  1.00  0.00           C
ATOM   4537 1HG2 THR A 279      54.832  61.672  59.856  1.00  0.00           H
ATOM   4538 2HG2 THR A 279      55.782  60.361  59.276  1.00  0.00           H
ATOM   4539 3HG2 THR A 279      54.701  60.082  60.696  1.00  0.00           H
ATOM   4540  C   THR A 279      53.432  57.861  60.116  1.00  0.00           C
ATOM   4541  O   THR A 279      54.292  57.661  60.946  1.00  0.00           O
ATOM   4542  N   VAL A 280      52.141  57.551  60.336  1.00  0.00           N
ATOM   4543  HN  VAL A 280      51.521  57.681  59.556  1.00  0.00           H
ATOM   4544  CA  VAL A 280      51.652  56.962  61.586  1.00  0.00           C
ATOM   4545  HA  VAL A 280      52.021  57.582  62.386  1.00  0.00           H
ATOM   4546  CB  VAL A 280      50.132  56.772  61.806  1.00  0.00           C
ATOM   4547  HB  VAL A 280      49.771  56.161  60.946  1.00  0.00           H
ATOM   4548  CG1 VAL A 280      49.872  56.062  63.136  1.00  0.00           C
ATOM   4549 1HG1 VAL A 280      48.801  55.831  63.336  1.00  0.00           H
ATOM   4550 2HG1 VAL A 280      50.192  56.702  63.986  1.00  0.00           H
ATOM   4551 3HG1 VAL A 280      50.332  55.062  63.276  1.00  0.00           H
ATOM   4552  CG2 VAL A 280      49.472  58.172  61.626  1.00  0.00           C
ATOM   4553 1HG2 VAL A 280      49.451  58.712  62.606  1.00  0.00           H
ATOM   4554 2HG2 VAL A 280      48.412  58.102  61.286  1.00  0.00           H
ATOM   4555 3HG2 VAL A 280      50.122  58.822  61.006  1.00  0.00           H
ATOM   4556  C   VAL A 280      52.232  55.551  61.736  1.00  0.00           C
ATOM   4557  O   VAL A 280      52.822  55.201  62.696  1.00  0.00           O
ATOM   4558  N   HSD A 281      52.302  54.692  60.696  1.00  0.00           N
ATOM   4559  HN  HSD A 281      51.712  54.822  59.896  1.00  0.00           H
ATOM   4560  CA  HSD A 281      53.141  53.442  60.676  1.00  0.00           C
ATOM   4561  HA  HSD A 281      52.801  52.712  61.396  1.00  0.00           H
ATOM   4562  CB  HSD A 281      52.941  52.712  59.316  1.00  0.00           C
ATOM   4563  HB1 HSD A 281      53.181  53.382  58.456  1.00  0.00           H
ATOM   4564  HB2 HSD A 281      51.842  52.521  59.286  1.00  0.00           H
ATOM   4565  ND1 HSD A 281      53.172  50.371  59.966  1.00  0.00           N
ATOM   4566  HD1 HSD A 281      52.302  50.292  60.456  1.00  0.00           H
ATOM   4567  CG  HSD A 281      53.632  51.451  59.306  1.00  0.00           C
ATOM   4568  CE1 HSD A 281      54.111  49.361  59.826  1.00  0.00           C
ATOM   4569  HE1 HSD A 281      54.012  48.412  60.346  1.00  0.00           H
ATOM   4570  NE2 HSD A 281      55.091  49.732  59.026  1.00  0.00           N
ATOM   4571  CD2 HSD A 281      54.822  51.091  58.686  1.00  0.00           C
ATOM   4572  HD2 HSD A 281      55.542  51.751  58.216  1.00  0.00           H
ATOM   4573  C   HSD A 281      54.662  53.712  60.996  1.00  0.00           C
ATOM   4574  O   HSD A 281      55.242  53.132  61.866  1.00  0.00           O
ATOM   4575  N   LYS A 282      55.312  54.742  60.456  1.00  0.00           N
ATOM   4576  HN  LYS A 282      54.921  55.332  59.766  1.00  0.00           H
ATOM   4577  CA  LYS A 282      56.731  54.992  60.806  1.00  0.00           C
ATOM   4578  HA  LYS A 282      57.271  54.062  60.766  1.00  0.00           H
ATOM   4579  CB  LYS A 282      57.332  55.982  59.766  1.00  0.00           C
ATOM   4580  HB1 LYS A 282      58.432  55.961  59.936  1.00  0.00           H
ATOM   4581  HB2 LYS A 282      56.821  56.962  59.876  1.00  0.00           H
ATOM   4582  CG  LYS A 282      57.221  55.462  58.306  1.00  0.00           C
ATOM   4583  HG1 LYS A 282      57.911  56.052  57.656  1.00  0.00           H
ATOM   4584  HG2 LYS A 282      56.242  55.602  57.796  1.00  0.00           H
ATOM   4585  CD  LYS A 282      57.692  53.962  58.056  1.00  0.00           C
ATOM   4586  HD1 LYS A 282      57.281  53.601  57.086  1.00  0.00           H
ATOM   4587  HD2 LYS A 282      57.312  53.372  58.926  1.00  0.00           H
ATOM   4588  CE  LYS A 282      59.161  53.832  57.966  1.00  0.00           C
ATOM   4589  HE1 LYS A 282      59.501  54.152  58.976  1.00  0.00           H
ATOM   4590  HE2 LYS A 282      59.542  54.422  57.106  1.00  0.00           H
ATOM   4591  NZ  LYS A 282      59.571  52.421  57.856  1.00  0.00           N
ATOM   4592  HZ1 LYS A 282      59.562  52.132  56.856  1.00  0.00           H
ATOM   4593  HZ2 LYS A 282      59.051  51.792  58.486  1.00  0.00           H
ATOM   4594  HZ3 LYS A 282      60.592  52.411  58.086  1.00  0.00           H
ATOM   4595  C   LYS A 282      56.912  55.582  62.186  1.00  0.00           C
ATOM   4596  O   LYS A 282      57.861  55.282  62.846  1.00  0.00           O
ATOM   4597  N   TRP A 283      55.922  56.312  62.696  1.00  0.00           N
ATOM   4598  HN  TRP A 283      55.222  56.722  62.116  1.00  0.00           H
ATOM   4599  CA  TRP A 283      55.912  56.842  64.056  1.00  0.00           C
ATOM   4600  HA  TRP A 283      56.852  57.332  64.246  1.00  0.00           H
ATOM   4601  CB  TRP A 283      54.692  57.841  64.146  1.00  0.00           C
ATOM   4602  HB1 TRP A 283      53.762  57.351  63.796  1.00  0.00           H
ATOM   4603  HB2 TRP A 283      54.832  58.692  63.446  1.00  0.00           H
ATOM   4604  CG  TRP A 283      54.361  58.292  65.576  1.00  0.00           C
ATOM   4605  CD1 TRP A 283      53.552  57.582  66.376  1.00  0.00           C
ATOM   4606  HD1 TRP A 283      52.972  56.712  66.106  1.00  0.00           H
ATOM   4607  NE1 TRP A 283      53.391  58.242  67.606  1.00  0.00           N
ATOM   4608  HE1 TRP A 283      53.082  57.952  68.486  1.00  0.00           H
ATOM   4609  CE2 TRP A 283      54.062  59.431  67.556  1.00  0.00           C
ATOM   4610  CD2 TRP A 283      54.701  59.472  66.296  1.00  0.00           C
ATOM   4611  CE3 TRP A 283      55.472  60.621  65.986  1.00  0.00           C
ATOM   4612  HE3 TRP A 283      55.872  60.792  64.986  1.00  0.00           H
ATOM   4613  CZ3 TRP A 283      55.662  61.632  66.926  1.00  0.00           C
ATOM   4614  HZ3 TRP A 283      56.142  62.582  66.726  1.00  0.00           H
ATOM   4615  CZ2 TRP A 283      54.371  60.352  68.536  1.00  0.00           C
ATOM   4616  HZ2 TRP A 283      54.021  60.301  69.556  1.00  0.00           H
ATOM   4617  CH2 TRP A 283      55.062  61.442  68.206  1.00  0.00           C
ATOM   4618  HH2 TRP A 283      55.091  62.292  68.866  1.00  0.00           H
ATOM   4619  C   TRP A 283      55.862  55.701  65.126  1.00  0.00           C
ATOM   4620  O   TRP A 283      56.582  55.672  66.146  1.00  0.00           O
ATOM   4621  N   ILE A 284      55.002  54.701  64.896  1.00  0.00           N
ATOM   4622  HN  ILE A 284      54.301  54.771  64.186  1.00  0.00           H
ATOM   4623  CA  ILE A 284      54.882  53.401  65.566  1.00  0.00           C
ATOM   4624  HA  ILE A 284      54.641  53.572  66.606  1.00  0.00           H
ATOM   4625  CB  ILE A 284      53.841  52.451  64.986  1.00  0.00           C
ATOM   4626  HB  ILE A 284      54.102  52.221  63.936  1.00  0.00           H
ATOM   4627  CG2 ILE A 284      53.951  51.042  65.696  1.00  0.00           C
ATOM   4628 1HG2 ILE A 284      53.082  50.501  65.266  1.00  0.00           H
ATOM   4629 2HG2 ILE A 284      53.742  51.112  66.786  1.00  0.00           H
ATOM   4630 3HG2 ILE A 284      54.932  50.562  65.486  1.00  0.00           H
ATOM   4631  CG1 ILE A 284      52.402  53.011  65.306  1.00  0.00           C
ATOM   4632 1HG1 ILE A 284      52.432  54.111  65.116  1.00  0.00           H
ATOM   4633 2HG1 ILE A 284      52.132  52.852  66.366  1.00  0.00           H
ATOM   4634  CD  ILE A 284      51.271  52.442  64.486  1.00  0.00           C
ATOM   4635  HD1 ILE A 284      50.431  53.172  64.416  1.00  0.00           H
ATOM   4636  HD2 ILE A 284      50.872  51.472  64.846  1.00  0.00           H
ATOM   4637  HD3 ILE A 284      51.492  52.362  63.396  1.00  0.00           H
ATOM   4638  C   ILE A 284      56.242  52.752  65.526  1.00  0.00           C
ATOM   4639  O   ILE A 284      56.691  52.192  66.546  1.00  0.00           O
ATOM   4640  N   SER A 285      56.882  52.731  64.356  1.00  0.00           N
ATOM   4641  HN  SER A 285      56.411  53.001  63.516  1.00  0.00           H
ATOM   4642  CA  SER A 285      58.172  51.992  64.326  1.00  0.00           C
ATOM   4643  HA  SER A 285      57.981  51.012  64.736  1.00  0.00           H
ATOM   4644  CB  SER A 285      58.752  51.792  62.926  1.00  0.00           C
ATOM   4645  HB1 SER A 285      59.682  51.182  62.866  1.00  0.00           H
ATOM   4646  HB2 SER A 285      58.902  52.792  62.476  1.00  0.00           H
ATOM   4647  OG  SER A 285      57.832  51.062  62.136  1.00  0.00           O
ATOM   4648  HG1 SER A 285      57.941  50.152  62.426  1.00  0.00           H
ATOM   4649  C   SER A 285      59.301  52.591  65.276  1.00  0.00           C
ATOM   4650  O   SER A 285      60.042  51.801  65.866  1.00  0.00           O
ATOM   4651  N   ILE A 286      59.431  53.942  65.306  1.00  0.00           N
ATOM   4652  HN  ILE A 286      58.942  54.562  64.706  1.00  0.00           H
ATOM   4653  CA  ILE A 286      60.252  54.682  66.226  1.00  0.00           C
ATOM   4654  HA  ILE A 286      61.312  54.552  66.036  1.00  0.00           H
ATOM   4655  CB  ILE A 286      60.122  56.231  66.006  1.00  0.00           C
ATOM   4656  HB  ILE A 286      59.102  56.551  66.296  1.00  0.00           H
ATOM   4657  CG2 ILE A 286      61.222  56.972  66.856  1.00  0.00           C
ATOM   4658 1HG2 ILE A 286      61.222  58.062  66.606  1.00  0.00           H
ATOM   4659 2HG2 ILE A 286      62.221  56.521  66.706  1.00  0.00           H
ATOM   4660 3HG2 ILE A 286      60.982  56.861  67.936  1.00  0.00           H
ATOM   4661  CG1 ILE A 286      60.282  56.852  64.596  1.00  0.00           C
ATOM   4662 1HG1 ILE A 286      60.662  57.892  64.476  1.00  0.00           H
ATOM   4663 2HG1 ILE A 286      59.251  56.891  64.196  1.00  0.00           H
ATOM   4664  CD  ILE A 286      61.212  56.132  63.686  1.00  0.00           C
ATOM   4665  HD1 ILE A 286      61.031  55.042  63.586  1.00  0.00           H
ATOM   4666  HD2 ILE A 286      62.262  56.201  64.056  1.00  0.00           H
ATOM   4667  HD3 ILE A 286      61.242  56.582  62.676  1.00  0.00           H
ATOM   4668  C   ILE A 286      59.872  54.482  67.656  1.00  0.00           C
ATOM   4669  O   ILE A 286      60.732  54.312  68.536  1.00  0.00           O
ATOM   4670  N   THR A 287      58.582  54.501  67.966  1.00  0.00           N
ATOM   4671  HN  THR A 287      57.952  54.662  67.206  1.00  0.00           H
ATOM   4672  CA  THR A 287      58.092  54.562  69.326  1.00  0.00           C
ATOM   4673  HA  THR A 287      58.782  55.091  69.966  1.00  0.00           H
ATOM   4674  CB  THR A 287      56.712  55.102  69.576  1.00  0.00           C
ATOM   4675  HB  THR A 287      56.422  54.972  70.636  1.00  0.00           H
ATOM   4676  OG1 THR A 287      55.821  54.651  68.546  1.00  0.00           O
ATOM   4677  HG1 THR A 287      56.082  55.021  67.696  1.00  0.00           H
ATOM   4678  CG2 THR A 287      56.751  56.672  69.426  1.00  0.00           C
ATOM   4679 1HG2 THR A 287      57.312  57.141  70.256  1.00  0.00           H
ATOM   4680 2HG2 THR A 287      55.701  56.992  69.616  1.00  0.00           H
ATOM   4681 3HG2 THR A 287      57.062  57.011  68.416  1.00  0.00           H
ATOM   4682  C   THR A 287      58.092  53.141  69.936  1.00  0.00           C
ATOM   4683  O   THR A 287      58.082  53.062  71.146  1.00  0.00           O
ATOM   4684  N   GLU A 288      58.011  52.081  69.106  1.00  0.00           N
ATOM   4685  HN  GLU A 288      57.712  52.132  68.156  1.00  0.00           H
ATOM   4686  CA  GLU A 288      58.531  50.732  69.466  1.00  0.00           C
ATOM   4687  HA  GLU A 288      58.042  50.371  70.356  1.00  0.00           H
ATOM   4688  CB  GLU A 288      58.321  49.822  68.246  1.00  0.00           C
ATOM   4689  HB1 GLU A 288      58.942  50.222  67.416  1.00  0.00           H
ATOM   4690  HB2 GLU A 288      57.292  50.032  67.906  1.00  0.00           H
ATOM   4691  CG  GLU A 288      58.552  48.271  68.406  1.00  0.00           C
ATOM   4692  HG1 GLU A 288      57.771  47.841  69.076  1.00  0.00           H
ATOM   4693  HG2 GLU A 288      59.562  48.111  68.836  1.00  0.00           H
ATOM   4694  CD  GLU A 288      58.622  47.672  67.026  1.00  0.00           C
ATOM   4695  OE1 GLU A 288      59.632  47.722  66.306  1.00  0.00           O
ATOM   4696  OE2 GLU A 288      57.502  47.262  66.606  1.00  0.00           O
ATOM   4697  C   GLU A 288      59.981  50.652  69.776  1.00  0.00           C
ATOM   4698  O   GLU A 288      60.422  49.981  70.706  1.00  0.00           O
ATOM   4699  N   ALA A 289      60.831  51.411  69.046  1.00  0.00           N
ATOM   4700  HN  ALA A 289      60.511  51.882  68.226  1.00  0.00           H
ATOM   4701  CA  ALA A 289      62.201  51.551  69.346  1.00  0.00           C
ATOM   4702  HA  ALA A 289      62.602  50.551  69.336  1.00  0.00           H
ATOM   4703  CB  ALA A 289      62.941  52.032  68.026  1.00  0.00           C
ATOM   4704  HB1 ALA A 289      62.421  52.931  67.636  1.00  0.00           H
ATOM   4705  HB2 ALA A 289      63.001  51.292  67.206  1.00  0.00           H
ATOM   4706  HB3 ALA A 289      63.972  52.392  68.246  1.00  0.00           H
ATOM   4707  C   ALA A 289      62.562  52.242  70.686  1.00  0.00           C
ATOM   4708  O   ALA A 289      63.422  51.792  71.456  1.00  0.00           O
ATOM   4709  N   LEU A 290      61.652  53.282  71.016  1.00  0.00           N
ATOM   4710  HN  LEU A 290      61.171  53.601  70.206  1.00  0.00           H
ATOM   4711  CA  LEU A 290      61.661  53.892  72.316  1.00  0.00           C
ATOM   4712  HA  LEU A 290      62.712  54.062  72.496  1.00  0.00           H
ATOM   4713  CB  LEU A 290      61.021  55.222  72.276  1.00  0.00           C
ATOM   4714  HB1 LEU A 290      60.672  55.621  73.246  1.00  0.00           H
ATOM   4715  HB2 LEU A 290      60.072  55.102  71.716  1.00  0.00           H
ATOM   4716  CG  LEU A 290      61.962  56.312  71.676  1.00  0.00           C
ATOM   4717  HG  LEU A 290      62.192  56.021  70.636  1.00  0.00           H
ATOM   4718  CD1 LEU A 290      61.132  57.611  71.506  1.00  0.00           C
ATOM   4719 1HD1 LEU A 290      60.982  58.092  72.496  1.00  0.00           H
ATOM   4720 2HD1 LEU A 290      60.172  57.392  71.006  1.00  0.00           H
ATOM   4721 3HD1 LEU A 290      61.611  58.401  70.876  1.00  0.00           H
ATOM   4722  CD2 LEU A 290      63.232  56.691  72.476  1.00  0.00           C
ATOM   4723 1HD2 LEU A 290      62.962  57.021  73.506  1.00  0.00           H
ATOM   4724 2HD2 LEU A 290      63.841  57.472  71.966  1.00  0.00           H
ATOM   4725 3HD2 LEU A 290      63.892  55.802  72.476  1.00  0.00           H
ATOM   4726  C   LEU A 290      61.132  53.001  73.446  1.00  0.00           C
ATOM   4727  O   LEU A 290      61.542  53.191  74.606  1.00  0.00           O
ATOM   4728  N   ALA A 291      60.192  52.052  73.156  1.00  0.00           N
ATOM   4729  HN  ALA A 291      59.812  51.972  72.246  1.00  0.00           H
ATOM   4730  CA  ALA A 291      59.752  51.091  74.146  1.00  0.00           C
ATOM   4731  HA  ALA A 291      59.422  51.621  75.026  1.00  0.00           H
ATOM   4732  CB  ALA A 291      58.512  50.332  73.636  1.00  0.00           C
ATOM   4733  HB1 ALA A 291      58.071  49.692  74.436  1.00  0.00           H
ATOM   4734  HB2 ALA A 291      58.622  49.641  72.766  1.00  0.00           H
ATOM   4735  HB3 ALA A 291      57.742  51.091  73.406  1.00  0.00           H
ATOM   4736  C   ALA A 291      60.831  50.082  74.506  1.00  0.00           C
ATOM   4737  O   ALA A 291      61.052  49.882  75.716  1.00  0.00           O
ATOM   4738  N   PHE A 292      61.542  49.562  73.506  1.00  0.00           N
ATOM   4739  HN  PHE A 292      61.292  49.732  72.546  1.00  0.00           H
ATOM   4740  CA  PHE A 292      62.801  48.782  73.636  1.00  0.00           C
ATOM   4741  HA  PHE A 292      62.602  47.972  74.326  1.00  0.00           H
ATOM   4742  CB  PHE A 292      63.492  48.432  72.296  1.00  0.00           C
ATOM   4743  HB1 PHE A 292      64.521  48.042  72.446  1.00  0.00           H
ATOM   4744  HB2 PHE A 292      63.562  49.352  71.686  1.00  0.00           H
ATOM   4745  CG  PHE A 292      62.792  47.312  71.556  1.00  0.00           C
ATOM   4746  CD1 PHE A 292      62.512  47.402  70.176  1.00  0.00           C
ATOM   4747  HD1 PHE A 292      62.931  48.222  69.606  1.00  0.00           H
ATOM   4748  CE1 PHE A 292      61.742  46.411  69.586  1.00  0.00           C
ATOM   4749  HE1 PHE A 292      61.422  46.462  68.556  1.00  0.00           H
ATOM   4750  CZ  PHE A 292      61.431  45.201  70.276  1.00  0.00           C
ATOM   4751  HZ  PHE A 292      60.932  44.391  69.776  1.00  0.00           H
ATOM   4752  CD2 PHE A 292      62.432  46.082  72.256  1.00  0.00           C
ATOM   4753  HD2 PHE A 292      62.672  45.912  73.296  1.00  0.00           H
ATOM   4754  CE2 PHE A 292      61.782  45.032  71.646  1.00  0.00           C
ATOM   4755  HE2 PHE A 292      61.602  44.161  72.256  1.00  0.00           H
ATOM   4756  C   PHE A 292      63.892  49.511  74.446  1.00  0.00           C
ATOM   4757  O   PHE A 292      64.701  49.002  75.196  1.00  0.00           O
ATOM   4758  N   PHE A 293      63.972  50.802  74.226  1.00  0.00           N
ATOM   4759  HN  PHE A 293      63.412  51.161  73.496  1.00  0.00           H
ATOM   4760  CA  PHE A 293      64.981  51.642  74.966  1.00  0.00           C
ATOM   4761  HA  PHE A 293      65.951  51.192  74.786  1.00  0.00           H
ATOM   4762  CB  PHE A 293      64.872  53.121  74.446  1.00  0.00           C
ATOM   4763  HB1 PHE A 293      63.972  53.692  74.746  1.00  0.00           H
ATOM   4764  HB2 PHE A 293      64.892  53.071  73.336  1.00  0.00           H
ATOM   4765  CG  PHE A 293      66.042  53.962  74.946  1.00  0.00           C
ATOM   4766  CD1 PHE A 293      67.392  53.542  74.896  1.00  0.00           C
ATOM   4767  HD1 PHE A 293      67.672  52.532  74.636  1.00  0.00           H
ATOM   4768  CE1 PHE A 293      68.411  54.451  75.316  1.00  0.00           C
ATOM   4769  HE1 PHE A 293      69.462  54.242  75.406  1.00  0.00           H
ATOM   4770  CZ  PHE A 293      68.032  55.681  75.816  1.00  0.00           C
ATOM   4771  HZ  PHE A 293      68.801  56.382  76.116  1.00  0.00           H
ATOM   4772  CD2 PHE A 293      65.691  55.212  75.386  1.00  0.00           C
ATOM   4773  HD2 PHE A 293      64.701  55.632  75.326  1.00  0.00           H
ATOM   4774  CE2 PHE A 293      66.722  56.122  75.766  1.00  0.00           C
ATOM   4775  HE2 PHE A 293      66.481  57.172  75.826  1.00  0.00           H
ATOM   4776  C   PHE A 293      64.712  51.632  76.436  1.00  0.00           C
ATOM   4777  O   PHE A 293      65.582  51.801  77.256  1.00  0.00           O
ATOM   4778  N   HSD A 294      63.422  51.562  76.786  1.00  0.00           N
ATOM   4779  HN  HSD A 294      62.661  51.532  76.136  1.00  0.00           H
ATOM   4780  CA  HSD A 294      62.962  51.652  78.176  1.00  0.00           C
ATOM   4781  HA  HSD A 294      63.292  52.582  78.606  1.00  0.00           H
ATOM   4782  CB  HSD A 294      61.402  51.572  78.256  1.00  0.00           C
ATOM   4783  HB1 HSD A 294      60.992  50.562  78.026  1.00  0.00           H
ATOM   4784  HB2 HSD A 294      60.961  52.192  77.446  1.00  0.00           H
ATOM   4785  ND1 HSD A 294      60.691  51.222  80.596  1.00  0.00           N
ATOM   4786  HD1 HSD A 294      60.782  50.231  80.706  1.00  0.00           H
ATOM   4787  CG  HSD A 294      60.771  52.021  79.516  1.00  0.00           C
ATOM   4788  CE1 HSD A 294      60.082  51.982  81.566  1.00  0.00           C
ATOM   4789  HE1 HSD A 294      59.992  51.782  82.636  1.00  0.00           H
ATOM   4790  NE2 HSD A 294      59.762  53.181  81.086  1.00  0.00           N
ATOM   4791  CD2 HSD A 294      60.192  53.201  79.796  1.00  0.00           C
ATOM   4792  HD2 HSD A 294      59.781  53.911  79.096  1.00  0.00           H
ATOM   4793  C   HSD A 294      63.632  50.551  79.026  1.00  0.00           C
ATOM   4794  O   HSD A 294      63.942  50.831  80.186  1.00  0.00           O
ATOM   4795  N   CYS A 295      64.032  49.371  78.526  1.00  0.00           N
ATOM   4796  HN  CYS A 295      63.801  49.142  77.586  1.00  0.00           H
ATOM   4797  CA  CYS A 295      64.721  48.302  79.236  1.00  0.00           C
ATOM   4798  HA  CYS A 295      64.091  48.042  80.076  1.00  0.00           H
ATOM   4799  CB  CYS A 295      64.911  47.011  78.326  1.00  0.00           C
ATOM   4800  HB1 CYS A 295      65.451  46.222  78.896  1.00  0.00           H
ATOM   4801  HB2 CYS A 295      65.591  47.351  77.526  1.00  0.00           H
ATOM   4802  SG  CYS A 295      63.382  46.361  77.546  1.00  0.00           S
ATOM   4803  HG1 CYS A 295      62.962  47.512  77.046  1.00  0.00           H
ATOM   4804  C   CYS A 295      66.081  48.671  79.756  1.00  0.00           C
ATOM   4805  O   CYS A 295      66.701  47.992  80.536  1.00  0.00           O
ATOM   4806  N   CYS A 296      66.691  49.752  79.176  1.00  0.00           N
ATOM   4807  HN  CYS A 296      66.172  50.091  78.396  1.00  0.00           H
ATOM   4808  CA  CYS A 296      67.941  50.341  79.516  1.00  0.00           C
ATOM   4809  HA  CYS A 296      68.642  49.581  79.836  1.00  0.00           H
ATOM   4810  CB  CYS A 296      68.622  51.021  78.276  1.00  0.00           C
ATOM   4811  HB1 CYS A 296      69.602  51.402  78.646  1.00  0.00           H
ATOM   4812  HB2 CYS A 296      67.962  51.871  77.996  1.00  0.00           H
ATOM   4813  SG  CYS A 296      68.951  49.822  76.996  1.00  0.00           S
ATOM   4814  HG1 CYS A 296      67.742  49.902  76.456  1.00  0.00           H
ATOM   4815  C   CYS A 296      67.712  51.372  80.626  1.00  0.00           C
ATOM   4816  O   CYS A 296      68.551  51.481  81.526  1.00  0.00           O
ATOM   4817  N   LEU A 297      66.602  52.182  80.516  1.00  0.00           N
ATOM   4818  HN  LEU A 297      65.862  51.912  79.916  1.00  0.00           H
ATOM   4819  CA  LEU A 297      66.242  53.222  81.436  1.00  0.00           C
ATOM   4820  HA  LEU A 297      67.132  53.822  81.546  1.00  0.00           H
ATOM   4821  CB  LEU A 297      65.201  54.132  80.706  1.00  0.00           C
ATOM   4822  HB1 LEU A 297      65.091  54.992  81.396  1.00  0.00           H
ATOM   4823  HB2 LEU A 297      64.152  53.762  80.656  1.00  0.00           H
ATOM   4824  CG  LEU A 297      65.602  54.732  79.346  1.00  0.00           C
ATOM   4825  HG  LEU A 297      65.682  53.902  78.616  1.00  0.00           H
ATOM   4826  CD1 LEU A 297      64.502  55.662  78.826  1.00  0.00           C
ATOM   4827 1HD1 LEU A 297      64.672  56.672  79.256  1.00  0.00           H
ATOM   4828 2HD1 LEU A 297      63.512  55.192  78.976  1.00  0.00           H
ATOM   4829 3HD1 LEU A 297      64.672  55.782  77.736  1.00  0.00           H
ATOM   4830  CD2 LEU A 297      67.021  55.492  79.476  1.00  0.00           C
ATOM   4831 1HD2 LEU A 297      67.341  56.031  78.556  1.00  0.00           H
ATOM   4832 2HD2 LEU A 297      67.771  54.662  79.556  1.00  0.00           H
ATOM   4833 3HD2 LEU A 297      67.212  56.132  80.356  1.00  0.00           H
ATOM   4834  C   LEU A 297      65.822  52.681  82.826  1.00  0.00           C
ATOM   4835  O   LEU A 297      66.021  53.331  83.826  1.00  0.00           O
ATOM   4836  N   ASN A 298      65.201  51.532  82.876  1.00  0.00           N
ATOM   4837  HN  ASN A 298      64.911  51.101  82.026  1.00  0.00           H
ATOM   4838  CA  ASN A 298      64.841  50.961  84.156  1.00  0.00           C
ATOM   4839  HA  ASN A 298      64.301  51.702  84.726  1.00  0.00           H
ATOM   4840  CB  ASN A 298      63.902  49.822  83.906  1.00  0.00           C
ATOM   4841  HB1 ASN A 298      63.951  49.072  84.716  1.00  0.00           H
ATOM   4842  HB2 ASN A 298      64.191  49.292  82.976  1.00  0.00           H
ATOM   4843  CG  ASN A 298      62.382  50.201  83.616  1.00  0.00           C
ATOM   4844  OD1 ASN A 298      61.882  51.301  83.706  1.00  0.00           O
ATOM   4845  ND2 ASN A 298      61.761  49.152  83.106  1.00  0.00           N
ATOM   4846 1HD2 ASN A 298      60.782  49.132  82.926  1.00  0.00           H
ATOM   4847 2HD2 ASN A 298      62.281  48.302  83.146  1.00  0.00           H
ATOM   4848  C   ASN A 298      66.002  50.592  85.166  1.00  0.00           C
ATOM   4849  O   ASN A 298      65.831  50.722  86.356  1.00  0.00           O
ATOM   4850  N   PRO A 299      67.142  50.152  84.716  1.00  0.00           N
ATOM   4851  CD  PRO A 299      67.232  49.102  83.736  1.00  0.00           C
ATOM   4852  HD1 PRO A 299      67.312  49.521  82.716  1.00  0.00           H
ATOM   4853  HD2 PRO A 299      66.301  48.502  83.846  1.00  0.00           H
ATOM   4854  CA  PRO A 299      68.292  50.181  85.576  1.00  0.00           C
ATOM   4855  HA  PRO A 299      68.001  49.851  86.566  1.00  0.00           H
ATOM   4856  CB  PRO A 299      69.322  49.301  84.836  1.00  0.00           C
ATOM   4857  HB1 PRO A 299      70.152  48.981  85.516  1.00  0.00           H
ATOM   4858  HB2 PRO A 299      69.771  49.942  84.046  1.00  0.00           H
ATOM   4859  CG  PRO A 299      68.462  48.251  84.066  1.00  0.00           C
ATOM   4860  HG1 PRO A 299      68.882  47.832  83.126  1.00  0.00           H
ATOM   4861  HG2 PRO A 299      68.352  47.432  84.806  1.00  0.00           H
ATOM   4862  C   PRO A 299      68.822  51.602  85.796  1.00  0.00           C
ATOM   4863  O   PRO A 299      69.142  51.912  86.946  1.00  0.00           O
ATOM   4864  N   ILE A 300      69.042  52.312  84.686  1.00  0.00           N
ATOM   4865  HN  ILE A 300      68.962  51.792  83.836  1.00  0.00           H
ATOM   4866  CA  ILE A 300      69.752  53.591  84.736  1.00  0.00           C
ATOM   4867  HA  ILE A 300      70.722  53.341  85.136  1.00  0.00           H
ATOM   4868  CB  ILE A 300      69.992  54.191  83.286  1.00  0.00           C
ATOM   4869  HB  ILE A 300      69.091  54.062  82.656  1.00  0.00           H
ATOM   4870  CG2 ILE A 300      70.221  55.701  83.336  1.00  0.00           C
ATOM   4871 1HG2 ILE A 300      69.301  56.301  83.446  1.00  0.00           H
ATOM   4872 2HG2 ILE A 300      70.701  56.002  82.376  1.00  0.00           H
ATOM   4873 3HG2 ILE A 300      71.011  55.922  84.096  1.00  0.00           H
ATOM   4874  CG1 ILE A 300      71.072  53.382  82.586  1.00  0.00           C
ATOM   4875 1HG1 ILE A 300      71.142  53.771  81.546  1.00  0.00           H
ATOM   4876 2HG1 ILE A 300      70.831  52.302  82.486  1.00  0.00           H
ATOM   4877  CD  ILE A 300      72.492  53.622  83.136  1.00  0.00           C
ATOM   4878  HD1 ILE A 300      73.362  53.181  82.616  1.00  0.00           H
ATOM   4879  HD2 ILE A 300      72.481  53.282  84.196  1.00  0.00           H
ATOM   4880  HD3 ILE A 300      72.712  54.711  83.236  1.00  0.00           H
ATOM   4881  C   ILE A 300      69.182  54.672  85.686  1.00  0.00           C
ATOM   4882  O   ILE A 300      69.911  55.352  86.436  1.00  0.00           O
ATOM   4883  N   LEU A 301      67.841  54.732  85.736  1.00  0.00           N
ATOM   4884  HN  LEU A 301      67.362  54.222  85.026  1.00  0.00           H
ATOM   4885  CA  LEU A 301      67.091  55.761  86.496  1.00  0.00           C
ATOM   4886  HA  LEU A 301      67.681  56.661  86.426  1.00  0.00           H
ATOM   4887  CB  LEU A 301      65.691  55.872  85.916  1.00  0.00           C
ATOM   4888  HB1 LEU A 301      64.962  56.332  86.616  1.00  0.00           H
ATOM   4889  HB2 LEU A 301      65.242  54.862  85.836  1.00  0.00           H
ATOM   4890  CG  LEU A 301      65.511  56.502  84.516  1.00  0.00           C
ATOM   4891  HG  LEU A 301      65.992  55.812  83.796  1.00  0.00           H
ATOM   4892  CD1 LEU A 301      63.992  56.572  84.196  1.00  0.00           C
ATOM   4893 1HD1 LEU A 301      63.512  55.571  84.356  1.00  0.00           H
ATOM   4894 2HD1 LEU A 301      63.951  56.792  83.116  1.00  0.00           H
ATOM   4895 3HD1 LEU A 301      63.471  57.322  84.836  1.00  0.00           H
ATOM   4896  CD2 LEU A 301      66.132  57.882  84.366  1.00  0.00           C
ATOM   4897 1HD2 LEU A 301      65.852  58.302  83.376  1.00  0.00           H
ATOM   4898 2HD2 LEU A 301      67.242  57.952  84.406  1.00  0.00           H
ATOM   4899 3HD2 LEU A 301      65.782  58.482  85.236  1.00  0.00           H
ATOM   4900  C   LEU A 301      67.021  55.431  87.996  1.00  0.00           C
ATOM   4901  O   LEU A 301      66.841  56.231  88.866  1.00  0.00           O
ATOM   4902  N   TYR A 302      67.161  54.181  88.346  1.00  0.00           N
ATOM   4903  HN  TYR A 302      67.422  53.492  87.676  1.00  0.00           H
ATOM   4904  CA  TYR A 302      67.121  53.692  89.726  1.00  0.00           C
ATOM   4905  HA  TYR A 302      66.661  54.412  90.396  1.00  0.00           H
ATOM   4906  CB  TYR A 302      66.392  52.292  89.756  1.00  0.00           C
ATOM   4907  HB1 TYR A 302      66.722  51.761  90.676  1.00  0.00           H
ATOM   4908  HB2 TYR A 302      66.682  51.842  88.786  1.00  0.00           H
ATOM   4909  CG  TYR A 302      64.932  52.532  89.746  1.00  0.00           C
ATOM   4910  CD1 TYR A 302      64.322  52.642  91.006  1.00  0.00           C
ATOM   4911  HD1 TYR A 302      64.992  52.712  91.846  1.00  0.00           H
ATOM   4912  CE1 TYR A 302      62.941  52.841  91.116  1.00  0.00           C
ATOM   4913  HE1 TYR A 302      62.512  53.082  92.086  1.00  0.00           H
ATOM   4914  CZ  TYR A 302      62.091  52.722  90.016  1.00  0.00           C
ATOM   4915  OH  TYR A 302      60.662  52.812  90.136  1.00  0.00           O
ATOM   4916  HH  TYR A 302      60.312  52.451  89.316  1.00  0.00           H
ATOM   4917  CD2 TYR A 302      64.142  52.442  88.626  1.00  0.00           C
ATOM   4918  HD2 TYR A 302      64.632  52.232  87.686  1.00  0.00           H
ATOM   4919  CE2 TYR A 302      62.701  52.421  88.786  1.00  0.00           C
ATOM   4920  HE2 TYR A 302      62.211  52.421  87.836  1.00  0.00           H
ATOM   4921  C   TYR A 302      68.532  53.471  90.346  1.00  0.00           C
ATOM   4922  O   TYR A 302      68.612  53.442  91.556  1.00  0.00           O
ATOM   4923  N   ALA A 303      69.632  53.242  89.596  1.00  0.00           N
ATOM   4924  HN  ALA A 303      69.572  53.282  88.596  1.00  0.00           H
ATOM   4925  CA  ALA A 303      70.992  53.051  89.986  1.00  0.00           C
ATOM   4926  HA  ALA A 303      70.862  52.172  90.606  1.00  0.00           H
ATOM   4927  CB  ALA A 303      71.911  53.011  88.776  1.00  0.00           C
ATOM   4928  HB1 ALA A 303      71.642  52.162  88.126  1.00  0.00           H
ATOM   4929  HB2 ALA A 303      72.992  53.092  89.036  1.00  0.00           H
ATOM   4930  HB3 ALA A 303      71.751  53.962  88.216  1.00  0.00           H
ATOM   4931  C   ALA A 303      71.502  54.132  90.966  1.00  0.00           C
ATOM   4932  O   ALA A 303      70.862  55.192  91.116  1.00  0.00           O
ATOM   4933  N   PHE A 304      72.541  53.822  91.696  1.00  0.00           N
ATOM   4934  HN  PHE A 304      73.042  52.962  91.606  1.00  0.00           H
ATOM   4935  CA  PHE A 304      73.042  54.732  92.786  1.00  0.00           C
ATOM   4936  HA  PHE A 304      74.021  54.361  93.036  1.00  0.00           H
ATOM   4937  CB  PHE A 304      73.422  56.212  92.346  1.00  0.00           C
ATOM   4938  HB1 PHE A 304      73.822  56.632  93.286  1.00  0.00           H
ATOM   4939  HB2 PHE A 304      72.471  56.722  92.066  1.00  0.00           H
ATOM   4940  CG  PHE A 304      74.432  56.282  91.216  1.00  0.00           C
ATOM   4941  CD1 PHE A 304      75.771  56.012  91.426  1.00  0.00           C
ATOM   4942  HD1 PHE A 304      76.042  55.901  92.466  1.00  0.00           H
ATOM   4943  CE1 PHE A 304      76.661  56.052  90.386  1.00  0.00           C
ATOM   4944  HE1 PHE A 304      77.681  55.712  90.526  1.00  0.00           H
ATOM   4945  CZ  PHE A 304      76.262  56.332  89.026  1.00  0.00           C
ATOM   4946  HZ  PHE A 304      76.962  56.282  88.206  1.00  0.00           H
ATOM   4947  CD2 PHE A 304      74.002  56.661  89.926  1.00  0.00           C
ATOM   4948  HD2 PHE A 304      72.992  56.992  89.716  1.00  0.00           H
ATOM   4949  CE2 PHE A 304      74.882  56.691  88.846  1.00  0.00           C
ATOM   4950  HE2 PHE A 304      74.712  57.052  87.836  1.00  0.00           H
ATOM   4951  C   PHE A 304      72.121  54.732  94.006  1.00  0.00           C
ATOM   4952  O   PHE A 304      71.081  54.091  93.966  1.00  0.00           O
ATOM   4953  N   LEU A 305      72.502  55.201  95.166  1.00  0.00           N
ATOM   4954  HN  LEU A 305      73.471  55.392  95.216  1.00  0.00           H
ATOM   4955  CA  LEU A 305      71.691  55.341  96.346  1.00  0.00           C
ATOM   4956  HA  LEU A 305      70.701  54.911  96.296  1.00  0.00           H
ATOM   4957  CB  LEU A 305      72.362  54.532  97.496  1.00  0.00           C
ATOM   4958  HB1 LEU A 305      71.812  54.762  98.436  1.00  0.00           H
ATOM   4959  HB2 LEU A 305      73.432  54.841  97.606  1.00  0.00           H
ATOM   4960  CG  LEU A 305      72.401  53.001  97.246  1.00  0.00           C
ATOM   4961  HG  LEU A 305      72.981  52.871  96.306  1.00  0.00           H
ATOM   4962  CD1 LEU A 305      73.292  52.172  98.286  1.00  0.00           C
ATOM   4963 1HD1 LEU A 305      73.731  51.252  97.856  1.00  0.00           H
ATOM   4964 2HD1 LEU A 305      72.712  51.861  99.176  1.00  0.00           H
ATOM   4965 3HD1 LEU A 305      74.021  52.911  98.686  1.00  0.00           H
ATOM   4966  CD2 LEU A 305      71.042  52.351  97.086  1.00  0.00           C
ATOM   4967 1HD2 LEU A 305      71.122  51.372  96.566  1.00  0.00           H
ATOM   4968 2HD2 LEU A 305      70.382  52.922  96.386  1.00  0.00           H
ATOM   4969 3HD2 LEU A 305      70.551  52.262  98.076  1.00  0.00           H
ATOM   4970  C   LEU A 305      71.442  56.792  96.766  1.00  0.00           C
ATOM   4971  OT1 LEU A 305      70.332  57.271  96.466  1.00  0.00           O
ATOM   4972  OT2 LEU A 305      72.322  57.421  97.386  1.00  0.00           O
ATOM   4973  N   GLU B   1      30.001  40.821  11.595  1.00  0.00           N
ATOM   4974  HT1 GLU B   1      29.372  41.562  11.215  1.00  0.00           H
ATOM   4975  HT2 GLU B   1      30.191  40.142  10.835  1.00  0.00           H
ATOM   4976  HT3 GLU B   1      30.842  41.252  12.035  1.00  0.00           H
ATOM   4977  CA  GLU B   1      29.262  40.032  12.575  1.00  0.00           C
ATOM   4978  HA  GLU B   1      28.662  39.262  12.105  1.00  0.00           H
ATOM   4979  CB  GLU B   1      30.361  39.231  13.376  1.00  0.00           C
ATOM   4980  HB1 GLU B   1      29.671  38.621  14.006  1.00  0.00           H
ATOM   4981  HB2 GLU B   1      31.021  39.712  14.126  1.00  0.00           H
ATOM   4982  CG  GLU B   1      31.362  38.312  12.545  1.00  0.00           C
ATOM   4983  HG1 GLU B   1      31.812  37.692  13.345  1.00  0.00           H
ATOM   4984  HG2 GLU B   1      32.231  38.902  12.185  1.00  0.00           H
ATOM   4985  CD  GLU B   1      30.691  37.632  11.415  1.00  0.00           C
ATOM   4986  OE1 GLU B   1      30.282  38.262  10.405  1.00  0.00           O
ATOM   4987  OE2 GLU B   1      30.722  36.411  11.435  1.00  0.00           O
ATOM   4988  C   GLU B   1      28.402  40.942  13.396  1.00  0.00           C
ATOM   4989  O   GLU B   1      28.372  42.182  13.346  1.00  0.00           O
ATOM   4990  N   SER B   2      27.601  40.231  14.276  1.00  0.00           N
ATOM   4991  HN  SER B   2      27.472  39.262  14.076  1.00  0.00           H
ATOM   4992  CA  SER B   2      26.962  40.951  15.336  1.00  0.00           C
ATOM   4993  HA  SER B   2      26.152  41.532  14.926  1.00  0.00           H
ATOM   4994  CB  SER B   2      26.312  39.942  16.296  1.00  0.00           C
ATOM   4995  HB1 SER B   2      27.101  39.521  16.956  1.00  0.00           H
ATOM   4996  HB2 SER B   2      25.872  39.032  15.846  1.00  0.00           H
ATOM   4997  OG  SER B   2      25.252  40.551  17.136  1.00  0.00           O
ATOM   4998  HG1 SER B   2      24.382  40.292  16.806  1.00  0.00           H
ATOM   4999  C   SER B   2      27.892  41.832  16.246  1.00  0.00           C
ATOM   5000  O   SER B   2      29.081  41.602  16.416  1.00  0.00           O
ATOM   5001  N   VAL B   3      27.252  42.931  16.766  1.00  0.00           N
ATOM   5002  HN  VAL B   3      26.302  43.071  16.486  1.00  0.00           H
ATOM   5003  CA  VAL B   3      27.872  43.931  17.596  1.00  0.00           C
ATOM   5004  HA  VAL B   3      28.802  44.202  17.126  1.00  0.00           H
ATOM   5005  CB  VAL B   3      27.042  45.252  17.726  1.00  0.00           C
ATOM   5006  HB  VAL B   3      27.562  45.882  18.486  1.00  0.00           H
ATOM   5007  CG1 VAL B   3      27.282  46.052  16.386  1.00  0.00           C
ATOM   5008 1HG1 VAL B   3      26.911  45.501  15.496  1.00  0.00           H
ATOM   5009 2HG1 VAL B   3      28.372  46.252  16.326  1.00  0.00           H
ATOM   5010 3HG1 VAL B   3      26.622  46.941  16.426  1.00  0.00           H
ATOM   5011  CG2 VAL B   3      25.622  45.051  18.206  1.00  0.00           C
ATOM   5012 1HG2 VAL B   3      25.582  44.282  19.016  1.00  0.00           H
ATOM   5013 2HG2 VAL B   3      25.031  44.552  17.416  1.00  0.00           H
ATOM   5014 3HG2 VAL B   3      25.172  46.002  18.566  1.00  0.00           H
ATOM   5015  C   VAL B   3      28.262  43.451  18.976  1.00  0.00           C
ATOM   5016  O   VAL B   3      27.562  42.681  19.666  1.00  0.00           O
ATOM   5017  N   VAL B   4      29.361  44.012  19.496  1.00  0.00           N
ATOM   5018  HN  VAL B   4      29.771  44.792  19.036  1.00  0.00           H
ATOM   5019  CA  VAL B   4      29.802  43.572  20.816  1.00  0.00           C
ATOM   5020  HA  VAL B   4      29.452  42.572  21.006  1.00  0.00           H
ATOM   5021  CB  VAL B   4      31.351  43.612  20.926  1.00  0.00           C
ATOM   5022  HB  VAL B   4      31.762  44.632  20.746  1.00  0.00           H
ATOM   5023  CG1 VAL B   4      31.782  43.191  22.366  1.00  0.00           C
ATOM   5024 1HG1 VAL B   4      31.492  44.021  23.046  1.00  0.00           H
ATOM   5025 2HG1 VAL B   4      32.882  43.092  22.486  1.00  0.00           H
ATOM   5026 3HG1 VAL B   4      31.262  42.262  22.696  1.00  0.00           H
ATOM   5027  CG2 VAL B   4      31.972  42.582  19.966  1.00  0.00           C
ATOM   5028 1HG2 VAL B   4      31.852  41.542  20.326  1.00  0.00           H
ATOM   5029 2HG2 VAL B   4      33.062  42.712  19.746  1.00  0.00           H
ATOM   5030 3HG2 VAL B   4      31.511  42.681  18.956  1.00  0.00           H
ATOM   5031  C   VAL B   4      29.172  44.342  21.896  1.00  0.00           C
ATOM   5032  O   VAL B   4      29.312  45.571  21.936  1.00  0.00           O
ATOM   5033  N   ILE B   5      28.532  43.712  22.836  1.00  0.00           N
ATOM   5034  HN  ILE B   5      28.542  42.712  22.836  1.00  0.00           H
ATOM   5035  CA  ILE B   5      27.812  44.361  23.916  1.00  0.00           C
ATOM   5036  HA  ILE B   5      27.482  45.332  23.566  1.00  0.00           H
ATOM   5037  CB  ILE B   5      26.722  43.521  24.436  1.00  0.00           C
ATOM   5038  HB  ILE B   5      27.271  42.661  24.876  1.00  0.00           H
ATOM   5039  CG2 ILE B   5      25.962  44.202  25.696  1.00  0.00           C
ATOM   5040 1HG2 ILE B   5      25.392  45.132  25.496  1.00  0.00           H
ATOM   5041 2HG2 ILE B   5      26.701  44.361  26.506  1.00  0.00           H
ATOM   5042 3HG2 ILE B   5      25.242  43.471  26.116  1.00  0.00           H
ATOM   5043  CG1 ILE B   5      25.832  43.062  23.256  1.00  0.00           C
ATOM   5044 1HG1 ILE B   5      25.012  42.492  23.746  1.00  0.00           H
ATOM   5045 2HG1 ILE B   5      26.262  42.292  22.586  1.00  0.00           H
ATOM   5046  CD  ILE B   5      25.222  44.242  22.446  1.00  0.00           C
ATOM   5047  HD1 ILE B   5      24.852  45.091  23.056  1.00  0.00           H
ATOM   5048  HD2 ILE B   5      24.382  43.902  21.796  1.00  0.00           H
ATOM   5049  HD3 ILE B   5      26.032  44.662  21.806  1.00  0.00           H
ATOM   5050  C   ILE B   5      28.781  44.711  25.086  1.00  0.00           C
ATOM   5051  O   ILE B   5      29.571  43.892  25.516  1.00  0.00           O
ATOM   5052  N   ASN B   6      28.722  45.982  25.496  1.00  0.00           N
ATOM   5053  HN  ASN B   6      27.982  46.542  25.116  1.00  0.00           H
ATOM   5054  CA  ASN B   6      29.522  46.502  26.636  1.00  0.00           C
ATOM   5055  HA  ASN B   6      30.512  46.161  26.396  1.00  0.00           H
ATOM   5056  CB  ASN B   6      29.501  48.051  26.686  1.00  0.00           C
ATOM   5057  HB1 ASN B   6      28.442  48.292  26.916  1.00  0.00           H
ATOM   5058  HB2 ASN B   6      29.812  48.492  25.716  1.00  0.00           H
ATOM   5059  CG  ASN B   6      30.412  48.652  27.766  1.00  0.00           C
ATOM   5060  OD1 ASN B   6      31.402  47.981  28.126  1.00  0.00           O
[truncated: 48,834 more chars]
