# Supplementary material for: CXCR4 Recognition by L- and D-Peptides Containing the Full-Length V3 Loop of HIV-1 gp120
Source: Viruses. 2023 Apr 28;15(5):1084. doi: 10.3390/v15051084 (PMC10221217; doi:10.3390/v15051084)
Supplement: Supplementary file 1 [file viruses-15-01084-s001.zip › File-S2_D-V3-100ns.pdb]

REMARK    GENERATED BY TRJCONV
TITLE     Title t= 100000.00000
REMARK    THIS IS A SIMULATION BOX
CRYST1   65.998   65.998  125.617  90.00  90.00  90.00 P 1           1
MODEL        1
ATOM      1  N   GLU A   2      32.610  23.350  37.830  1.00  0.00           N
ATOM      2  HT1 GLU A   2      32.390  22.690  38.600  1.00  0.00           H
ATOM      3  HT2 GLU A   2      33.480  23.870  38.050  1.00  0.00           H
ATOM      4  HT3 GLU A   2      32.690  22.920  36.890  1.00  0.00           H
ATOM      5  CA  GLU A   2      31.380  24.250  37.740  1.00  0.00           C
ATOM      6  HA  GLU A   2      31.540  25.050  37.040  1.00  0.00           H
ATOM      7  CB  GLU A   2      30.200  23.340  37.140  1.00  0.00           C
ATOM      8  HB1 GLU A   2      29.330  23.980  37.410  1.00  0.00           H
ATOM      9  HB2 GLU A   2      30.070  22.350  37.620  1.00  0.00           H
ATOM     10  CG  GLU A   2      30.130  23.270  35.590  1.00  0.00           C
ATOM     11  HG1 GLU A   2      30.440  24.230  35.110  1.00  0.00           H
ATOM     12  HG2 GLU A   2      29.160  22.950  35.150  1.00  0.00           H
ATOM     13  CD  GLU A   2      31.150  22.280  35.080  1.00  0.00           C
ATOM     14  OE1 GLU A   2      30.820  21.180  34.640  1.00  0.00           O
ATOM     15  OE2 GLU A   2      32.370  22.580  35.170  1.00  0.00           O
ATOM     16  C   GLU A   2      31.120  24.750  39.160  1.00  0.00           C
ATOM     17  O   GLU A   2      31.390  24.110  40.240  1.00  0.00           O
ATOM     18  N   GLY A   3      30.570  25.940  39.240  1.00  0.00           N
ATOM     19  HN  GLY A   3      30.280  26.350  38.380  1.00  0.00           H
ATOM     20  CA  GLY A   3      30.170  26.540  40.530  1.00  0.00           C
ATOM     21  HA1 GLY A   3      29.800  27.540  40.320  1.00  0.00           H
ATOM     22  HA2 GLY A   3      31.000  26.560  41.230  1.00  0.00           H
ATOM     23  C   GLY A   3      29.100  25.870  41.210  1.00  0.00           C
ATOM     24  O   GLY A   3      28.540  24.800  40.840  1.00  0.00           O
ATOM     25  N   ILE A   4      28.620  26.430  42.420  1.00  0.00           N
ATOM     26  HN  ILE A   4      28.750  27.380  42.680  1.00  0.00           H
ATOM     27  CA  ILE A   4      27.600  25.750  43.230  1.00  0.00           C
ATOM     28  HA  ILE A   4      27.950  24.750  43.440  1.00  0.00           H
ATOM     29  CB  ILE A   4      27.380  26.400  44.610  1.00  0.00           C
ATOM     30  HB  ILE A   4      27.280  27.500  44.460  1.00  0.00           H
ATOM     31  CG2 ILE A   4      26.070  25.900  45.330  1.00  0.00           C
ATOM     32 1HG2 ILE A   4      26.010  24.790  45.250  1.00  0.00           H
ATOM     33 2HG2 ILE A   4      25.210  26.190  44.680  1.00  0.00           H
ATOM     34 3HG2 ILE A   4      25.980  26.180  46.400  1.00  0.00           H
ATOM     35  CG1 ILE A   4      28.640  26.290  45.590  1.00  0.00           C
ATOM     36 1HG1 ILE A   4      28.290  26.260  46.640  1.00  0.00           H
ATOM     37 2HG1 ILE A   4      29.240  27.220  45.490  1.00  0.00           H
ATOM     38  CD  ILE A   4      29.580  25.110  45.330  1.00  0.00           C
ATOM     39  HD1 ILE A   4      29.060  24.130  45.400  1.00  0.00           H
ATOM     40  HD2 ILE A   4      30.540  25.090  45.880  1.00  0.00           H
ATOM     41  HD3 ILE A   4      29.920  25.210  44.280  1.00  0.00           H
ATOM     42  C   ILE A   4      26.200  25.680  42.410  1.00  0.00           C
ATOM     43  O   ILE A   4      25.450  24.660  42.490  1.00  0.00           O
ATOM     44  N   SER A   5      25.790  26.750  41.740  1.00  0.00           N
ATOM     45  HN  SER A   5      26.400  27.540  41.750  1.00  0.00           H
ATOM     46  CA  SER A   5      24.590  26.860  40.920  1.00  0.00           C
ATOM     47  HA  SER A   5      23.910  26.060  41.160  1.00  0.00           H
ATOM     48  CB  SER A   5      23.820  28.200  41.200  1.00  0.00           C
ATOM     49  HB1 SER A   5      24.420  29.030  40.780  1.00  0.00           H
ATOM     50  HB2 SER A   5      23.760  28.270  42.310  1.00  0.00           H
ATOM     51  OG  SER A   5      22.460  28.220  40.650  1.00  0.00           O
ATOM     52  HG1 SER A   5      22.110  29.100  40.780  1.00  0.00           H
ATOM     53  C   SER A   5      24.850  26.740  39.400  1.00  0.00           C
ATOM     54  O   SER A   5      25.950  26.900  38.960  1.00  0.00           O
ATOM     55  N   ILE A   6      23.820  26.370  38.600  1.00  0.00           N
ATOM     56  HN  ILE A   6      22.920  26.240  39.010  1.00  0.00           H
ATOM     57  CA  ILE A   6      23.810  26.380  37.150  1.00  0.00           C
ATOM     58  HA  ILE A   6      24.780  26.050  36.820  1.00  0.00           H
ATOM     59  CB  ILE A   6      22.910  25.280  36.540  1.00  0.00           C
ATOM     60  HB  ILE A   6      21.860  25.550  36.790  1.00  0.00           H
ATOM     61  CG2 ILE A   6      23.020  25.330  35.020  1.00  0.00           C
ATOM     62 1HG2 ILE A   6      22.120  24.810  34.640  1.00  0.00           H
ATOM     63 2HG2 ILE A   6      24.020  25.030  34.630  1.00  0.00           H
ATOM     64 3HG2 ILE A   6      22.840  26.360  34.620  1.00  0.00           H
ATOM     65  CG1 ILE A   6      23.180  23.790  37.130  1.00  0.00           C
ATOM     66 1HG1 ILE A   6      24.270  23.760  37.310  1.00  0.00           H
ATOM     67 2HG1 ILE A   6      22.920  23.150  36.260  1.00  0.00           H
ATOM     68  CD  ILE A   6      22.500  23.320  38.420  1.00  0.00           C
ATOM     69  HD1 ILE A   6      21.400  23.220  38.310  1.00  0.00           H
ATOM     70  HD2 ILE A   6      22.800  24.050  39.210  1.00  0.00           H
ATOM     71  HD3 ILE A   6      22.800  22.320  38.790  1.00  0.00           H
ATOM     72  C   ILE A   6      23.520  27.780  36.720  1.00  0.00           C
ATOM     73  O   ILE A   6      23.970  28.230  35.670  1.00  0.00           O
ATOM     74  N   TYS A   7      22.720  28.490  37.510  1.00  0.00           N
ATOM     75  HN  TYS A   7      22.580  28.310  38.480  1.00  0.00           H
ATOM     76  CA  TYS A   7      22.190  29.810  37.200  1.00  0.00           C
ATOM     77  HA  TYS A   7      21.600  30.070  38.070  1.00  0.00           H
ATOM     78  CB  TYS A   7      23.340  30.870  37.010  1.00  0.00           C
ATOM     79  HB1 TYS A   7      22.870  31.860  36.820  1.00  0.00           H
ATOM     80  HB2 TYS A   7      23.950  30.570  36.140  1.00  0.00           H
ATOM     81  CG  TYS A   7      24.160  30.940  38.320  1.00  0.00           C
ATOM     82  CD1 TYS A   7      23.740  31.750  39.400  1.00  0.00           C
ATOM     83  HD1 TYS A   7      22.810  32.280  39.370  1.00  0.00           H
ATOM     84  CD2 TYS A   7      25.440  30.290  38.390  1.00  0.00           C
ATOM     85  HD2 TYS A   7      25.780  29.720  37.540  1.00  0.00           H
ATOM     86  CE1 TYS A   7      24.560  31.940  40.510  1.00  0.00           C
ATOM     87  HE1 TYS A   7      24.250  32.600  41.320  1.00  0.00           H
ATOM     88  CE2 TYS A   7      26.250  30.530  39.520  1.00  0.00           C
ATOM     89  HE2 TYS A   7      27.230  30.090  39.650  1.00  0.00           H
ATOM     90  CZ  TYS A   7      25.750  31.220  40.590  1.00  0.00           C
ATOM     91  OH  TYS A   7      26.630  31.510  41.630  1.00  0.00           O
ATOM     92  S   TYS A   7      27.110  30.540  42.790  1.00  0.00           S
ATOM     93  O1  TYS A   7      28.380  31.150  43.190  1.00  0.00           O
ATOM     94  O2  TYS A   7      27.240  29.240  42.170  1.00  0.00           O
ATOM     95  O3  TYS A   7      26.060  30.680  43.700  1.00  0.00           O
ATOM     96  C   TYS A   7      21.210  29.970  36.020  1.00  0.00           C
ATOM     97  O   TYS A   7      21.340  30.890  35.210  1.00  0.00           O
ATOM     98  N   THR A   8      20.140  29.120  35.860  1.00  0.00           N
ATOM     99  HN  THR A   8      19.960  28.370  36.490  1.00  0.00           H
ATOM    100  CA  THR A   8      19.270  29.210  34.640  1.00  0.00           C
ATOM    101  HA  THR A   8      19.430  30.210  34.260  1.00  0.00           H
ATOM    102  CB  THR A   8      19.820  28.280  33.530  1.00  0.00           C
ATOM    103  HB  THR A   8      20.920  28.440  33.480  1.00  0.00           H
ATOM    104  OG1 THR A   8      19.260  28.520  32.230  1.00  0.00           O
ATOM    105  HG1 THR A   8      19.290  29.470  32.130  1.00  0.00           H
ATOM    106  CG2 THR A   8      19.610  26.800  33.750  1.00  0.00           C
ATOM    107 1HG2 THR A   8      18.530  26.560  33.750  1.00  0.00           H
ATOM    108 2HG2 THR A   8      19.870  26.430  34.760  1.00  0.00           H
ATOM    109 3HG2 THR A   8      20.040  26.150  32.950  1.00  0.00           H
ATOM    110  C   THR A   8      17.790  29.170  34.920  1.00  0.00           C
ATOM    111  O   THR A   8      16.880  29.130  34.060  1.00  0.00           O
ATOM    112  N   SER A   9      17.350  29.140  36.230  1.00  0.00           N
ATOM    113  HN  SER A   9      18.090  28.940  36.880  1.00  0.00           H
ATOM    114  CA  SER A   9      16.020  29.340  36.790  1.00  0.00           C
ATOM    115  HA  SER A   9      15.370  28.730  36.170  1.00  0.00           H
ATOM    116  CB  SER A   9      16.000  28.780  38.230  1.00  0.00           C
ATOM    117  HB1 SER A   9      14.930  28.620  38.480  1.00  0.00           H
ATOM    118  HB2 SER A   9      16.330  29.520  38.990  1.00  0.00           H
ATOM    119  OG  SER A   9      16.570  27.510  38.290  1.00  0.00           O
ATOM    120  HG1 SER A   9      16.200  26.960  37.600  1.00  0.00           H
ATOM    121  C   SER A   9      15.520  30.760  36.850  1.00  0.00           C
ATOM    122  O   SER A   9      14.420  31.000  37.280  1.00  0.00           O
ATOM    123  N   ASP A  10      16.300  31.790  36.380  1.00  0.00           N
ATOM    124  HN  ASP A  10      17.220  31.610  36.040  1.00  0.00           H
ATOM    125  CA  ASP A  10      15.850  33.160  36.290  1.00  0.00           C
ATOM    126  HA  ASP A  10      14.930  33.190  35.740  1.00  0.00           H
ATOM    127  CB  ASP A  10      15.770  33.760  37.700  1.00  0.00           C
ATOM    128  HB1 ASP A  10      16.780  34.000  38.110  1.00  0.00           H
ATOM    129  HB2 ASP A  10      15.250  33.090  38.410  1.00  0.00           H
ATOM    130  CG  ASP A  10      14.940  35.050  37.720  1.00  0.00           C
ATOM    131  OD1 ASP A  10      14.210  35.380  36.740  1.00  0.00           O
ATOM    132  OD2 ASP A  10      14.920  35.710  38.800  1.00  0.00           O
ATOM    133  C   ASP A  10      16.830  33.890  35.380  1.00  0.00           C
ATOM    134  O   ASP A  10      17.800  33.370  34.820  1.00  0.00           O
ATOM    135  N   ASN A  11      16.460  35.180  35.000  1.00  0.00           N
ATOM    136  HN  ASN A  11      15.580  35.470  35.380  1.00  0.00           H
ATOM    137  CA  ASN A  11      17.330  36.160  34.390  1.00  0.00           C
ATOM    138  HA  ASN A  11      18.020  35.650  33.740  1.00  0.00           H
ATOM    139  CB  ASN A  11      16.580  37.290  33.630  1.00  0.00           C
ATOM    140  HB1 ASN A  11      17.330  38.060  33.360  1.00  0.00           H
ATOM    141  HB2 ASN A  11      15.850  37.780  34.310  1.00  0.00           H
ATOM    142  CG  ASN A  11      15.930  36.770  32.340  1.00  0.00           C
ATOM    143  OD1 ASN A  11      16.500  35.800  31.770  1.00  0.00           O
ATOM    144  ND2 ASN A  11      14.760  37.360  32.020  1.00  0.00           N
ATOM    145 1HD2 ASN A  11      14.290  37.140  31.170  1.00  0.00           H
ATOM    146 2HD2 ASN A  11      14.490  38.260  32.370  1.00  0.00           H
ATOM    147  C   ASN A  11      18.040  36.870  35.520  1.00  0.00           C
ATOM    148  O   ASN A  11      17.460  37.710  36.210  1.00  0.00           O
ATOM    149  N   TYS A  12      19.390  36.580  35.680  1.00  0.00           N
ATOM    150  HN  TYS A  12      19.800  35.930  35.040  1.00  0.00           H
ATOM    151  CA  TYS A  12      20.230  37.260  36.620  1.00  0.00           C
ATOM    152  HA  TYS A  12      19.640  37.610  37.450  1.00  0.00           H
ATOM    153  CB  TYS A  12      21.240  36.230  37.180  1.00  0.00           C
ATOM    154  HB1 TYS A  12      21.920  36.770  37.870  1.00  0.00           H
ATOM    155  HB2 TYS A  12      21.900  35.810  36.400  1.00  0.00           H
ATOM    156  CG  TYS A  12      20.540  35.090  37.950  1.00  0.00           C
ATOM    157  CD1 TYS A  12      20.520  35.190  39.360  1.00  0.00           C
ATOM    158  HD1 TYS A  12      20.980  36.010  39.890  1.00  0.00           H
ATOM    159  CD2 TYS A  12      20.060  33.980  37.250  1.00  0.00           C
ATOM    160  HD2 TYS A  12      20.180  33.940  36.180  1.00  0.00           H
ATOM    161  CE1 TYS A  12      19.930  34.040  40.050  1.00  0.00           C
ATOM    162  HE1 TYS A  12      19.880  34.000  41.130  1.00  0.00           H
ATOM    163  CE2 TYS A  12      19.620  32.850  37.970  1.00  0.00           C
ATOM    164  HE2 TYS A  12      19.310  32.020  37.350  1.00  0.00           H
ATOM    165  CZ  TYS A  12      19.440  32.910  39.370  1.00  0.00           C
ATOM    166  OH  TYS A  12      18.690  31.980  40.030  1.00  0.00           O
ATOM    167  S   TYS A  12      19.380  30.510  40.320  1.00  0.00           S
ATOM    168  O1  TYS A  12      19.230  29.890  38.990  1.00  0.00           O
ATOM    169  O2  TYS A  12      18.470  29.890  41.250  1.00  0.00           O
ATOM    170  O3  TYS A  12      20.710  30.690  40.770  1.00  0.00           O
ATOM    171  C   TYS A  12      20.880  38.430  36.010  1.00  0.00           C
ATOM    172  O   TYS A  12      21.830  38.290  35.190  1.00  0.00           O
ATOM    173  N   THR A  13      20.320  39.660  36.320  1.00  0.00           N
ATOM    174  HN  THR A  13      19.440  39.670  36.790  1.00  0.00           H
ATOM    175  CA  THR A  13      20.950  40.810  35.600  1.00  0.00           C
ATOM    176  HA  THR A  13      21.350  40.510  34.640  1.00  0.00           H
ATOM    177  CB  THR A  13      19.960  41.940  35.290  1.00  0.00           C
ATOM    178  HB  THR A  13      19.040  41.420  34.950  1.00  0.00           H
ATOM    179  OG1 THR A  13      20.480  42.750  34.260  1.00  0.00           O
ATOM    180  HG1 THR A  13      19.900  42.580  33.510  1.00  0.00           H
ATOM    181  CG2 THR A  13      19.600  42.740  36.520  1.00  0.00           C
ATOM    182 1HG2 THR A  13      18.760  43.390  36.210  1.00  0.00           H
ATOM    183 2HG2 THR A  13      20.430  43.340  36.960  1.00  0.00           H
ATOM    184 3HG2 THR A  13      19.190  42.110  37.340  1.00  0.00           H
ATOM    185  C   THR A  13      22.180  41.320  36.430  1.00  0.00           C
ATOM    186  O   THR A  13      22.230  41.340  37.680  1.00  0.00           O
ATOM    187  N   GLU A  14      23.280  41.730  35.740  1.00  0.00           N
ATOM    188  HN  GLU A  14      23.320  41.670  34.750  1.00  0.00           H
ATOM    189  CA  GLU A  14      24.420  42.290  36.400  1.00  0.00           C
ATOM    190  HA  GLU A  14      24.280  42.110  37.450  1.00  0.00           H
ATOM    191  CB  GLU A  14      25.760  41.670  35.810  1.00  0.00           C
ATOM    192  HB1 GLU A  14      25.910  42.160  34.820  1.00  0.00           H
ATOM    193  HB2 GLU A  14      25.480  40.620  35.570  1.00  0.00           H
ATOM    194  CG  GLU A  14      26.950  41.830  36.680  1.00  0.00           C
ATOM    195  HG1 GLU A  14      27.210  42.900  36.750  1.00  0.00           H
ATOM    196  HG2 GLU A  14      27.800  41.290  36.220  1.00  0.00           H
ATOM    197  CD  GLU A  14      26.850  41.310  38.100  1.00  0.00           C
ATOM    198  OE1 GLU A  14      26.780  42.030  39.130  1.00  0.00           O
ATOM    199  OE2 GLU A  14      26.900  40.090  38.170  1.00  0.00           O
ATOM    200  C   GLU A  14      24.540  43.790  36.300  1.00  0.00           C
ATOM    201  O   GLU A  14      24.470  44.360  35.250  1.00  0.00           O
ATOM    202  N   GLU A  15      24.810  44.450  37.400  1.00  0.00           N
ATOM    203  HN  GLU A  15      25.020  43.930  38.230  1.00  0.00           H
ATOM    204  CA  GLU A  15      25.080  45.880  37.460  1.00  0.00           C
ATOM    205  HA  GLU A  15      25.480  46.160  36.500  1.00  0.00           H
ATOM    206  CB  GLU A  15      23.850  46.800  37.770  1.00  0.00           C
ATOM    207  HB1 GLU A  15      24.230  47.830  37.940  1.00  0.00           H
ATOM    208  HB2 GLU A  15      23.300  46.490  38.680  1.00  0.00           H
ATOM    209  CG  GLU A  15      22.970  46.800  36.470  1.00  0.00           C
ATOM    210  HG1 GLU A  15      22.490  45.810  36.420  1.00  0.00           H
ATOM    211  HG2 GLU A  15      23.610  46.830  35.560  1.00  0.00           H
ATOM    212  CD  GLU A  15      21.890  47.850  36.520  1.00  0.00           C
ATOM    213  OE1 GLU A  15      20.700  47.570  36.410  1.00  0.00           O
ATOM    214  OE2 GLU A  15      22.280  49.050  36.700  1.00  0.00           O
ATOM    215  C   GLU A  15      26.270  46.160  38.440  1.00  0.00           C
ATOM    216  O   GLU A  15      26.700  45.280  39.180  1.00  0.00           O
ATOM    217  N   MET A  16      26.860  47.380  38.380  1.00  0.00           N
ATOM    218  HN  MET A  16      26.680  48.130  37.750  1.00  0.00           H
ATOM    219  CA  MET A  16      27.980  47.730  39.320  1.00  0.00           C
ATOM    220  HA  MET A  16      27.900  47.030  40.140  1.00  0.00           H
ATOM    221  CB  MET A  16      29.360  47.850  38.620  1.00  0.00           C
ATOM    222  HB1 MET A  16      30.040  48.270  39.390  1.00  0.00           H
ATOM    223  HB2 MET A  16      29.210  48.590  37.810  1.00  0.00           H
ATOM    224  CG  MET A  16      29.960  46.590  37.990  1.00  0.00           C
ATOM    225  HG1 MET A  16      29.270  46.280  37.170  1.00  0.00           H
ATOM    226  HG2 MET A  16      29.970  45.740  38.710  1.00  0.00           H
ATOM    227  SD  MET A  16      31.600  47.040  37.310  1.00  0.00           S
ATOM    228  CE  MET A  16      31.860  45.380  36.540  1.00  0.00           C
ATOM    229  HE1 MET A  16      30.940  44.960  36.080  1.00  0.00           H
ATOM    230  HE2 MET A  16      32.200  44.670  37.320  1.00  0.00           H
ATOM    231  HE3 MET A  16      32.650  45.410  35.760  1.00  0.00           H
ATOM    232  C   MET A  16      27.630  49.050  39.920  1.00  0.00           C
ATOM    233  O   MET A  16      27.160  49.910  39.190  1.00  0.00           O
ATOM    234  N   GLY A  17      27.810  49.210  41.250  1.00  0.00           N
ATOM    235  HN  GLY A  17      28.120  48.410  41.750  1.00  0.00           H
ATOM    236  CA  GLY A  17      27.670  50.440  41.970  1.00  0.00           C
ATOM    237  HA1 GLY A  17      27.150  50.160  42.870  1.00  0.00           H
ATOM    238  HA2 GLY A  17      27.120  51.150  41.370  1.00  0.00           H
ATOM    239  C   GLY A  17      28.990  51.000  42.370  1.00  0.00           C
ATOM    240  O   GLY A  17      29.860  51.120  41.530  1.00  0.00           O
ATOM    241  N   SER A  18      29.190  51.460  43.620  1.00  0.00           N
ATOM    242  HN  SER A  18      28.490  51.610  44.310  1.00  0.00           H
ATOM    243  CA  SER A  18      30.480  51.820  44.130  1.00  0.00           C
ATOM    244  HA  SER A  18      30.810  52.630  43.500  1.00  0.00           H
ATOM    245  CB  SER A  18      30.490  52.520  45.550  1.00  0.00           C
ATOM    246  HB1 SER A  18      29.960  51.960  46.350  1.00  0.00           H
ATOM    247  HB2 SER A  18      29.840  53.410  45.370  1.00  0.00           H
ATOM    248  OG  SER A  18      31.820  52.860  45.970  1.00  0.00           O
ATOM    249  HG1 SER A  18      32.110  53.610  45.450  1.00  0.00           H
ATOM    250  C   SER A  18      31.550  50.730  43.950  1.00  0.00           C
ATOM    251  O   SER A  18      31.270  49.640  44.430  1.00  0.00           O
ATOM    252  N   GLY A  19      32.780  51.160  43.620  1.00  0.00           N
ATOM    253  HN  GLY A  19      32.940  52.140  43.710  1.00  0.00           H
ATOM    254  CA  GLY A  19      33.890  50.210  43.520  1.00  0.00           C
ATOM    255  HA1 GLY A  19      33.450  49.220  43.540  1.00  0.00           H
ATOM    256  HA2 GLY A  19      34.410  50.470  44.430  1.00  0.00           H
ATOM    257  C   GLY A  19      34.740  50.340  42.260  1.00  0.00           C
ATOM    258  O   GLY A  19      35.560  49.500  41.980  1.00  0.00           O
ATOM    259  N   ASP A  20      34.690  51.440  41.580  1.00  0.00           N
ATOM    260  HN  ASP A  20      33.950  52.080  41.780  1.00  0.00           H
ATOM    261  CA  ASP A  20      35.340  51.800  40.340  1.00  0.00           C
ATOM    262  HA  ASP A  20      34.790  51.310  39.550  1.00  0.00           H
ATOM    263  CB  ASP A  20      35.040  53.270  40.070  1.00  0.00           C
ATOM    264  HB1 ASP A  20      35.440  53.650  39.100  1.00  0.00           H
ATOM    265  HB2 ASP A  20      35.480  53.930  40.850  1.00  0.00           H
ATOM    266  CG  ASP A  20      33.530  53.600  39.990  1.00  0.00           C
ATOM    267  OD1 ASP A  20      32.770  53.030  39.160  1.00  0.00           O
ATOM    268  OD2 ASP A  20      33.100  54.370  40.850  1.00  0.00           O
ATOM    269  C   ASP A  20      36.850  51.490  40.200  1.00  0.00           C
ATOM    270  O   ASP A  20      37.530  51.220  41.160  1.00  0.00           O
ATOM    271  N   TYS A  21      37.370  51.360  38.970  1.00  0.00           N
ATOM    272  HN  TYS A  21      36.740  51.500  38.210  1.00  0.00           H
ATOM    273  CA  TYS A  21      38.670  50.810  38.680  1.00  0.00           C
ATOM    274  HA  TYS A  21      38.800  50.010  39.400  1.00  0.00           H
ATOM    275  CB  TYS A  21      38.580  50.110  37.270  1.00  0.00           C
ATOM    276  HB1 TYS A  21      38.570  50.940  36.530  1.00  0.00           H
ATOM    277  HB2 TYS A  21      37.650  49.500  37.220  1.00  0.00           H
ATOM    278  CG  TYS A  21      39.750  49.120  36.970  1.00  0.00           C
ATOM    279  CD1 TYS A  21      39.790  47.930  37.690  1.00  0.00           C
ATOM    280  HD1 TYS A  21      39.010  47.760  38.410  1.00  0.00           H
ATOM    281  CD2 TYS A  21      40.600  49.370  35.920  1.00  0.00           C
ATOM    282  HD2 TYS A  21      40.420  50.280  35.370  1.00  0.00           H
ATOM    283  CE1 TYS A  21      40.830  47.020  37.390  1.00  0.00           C
ATOM    284  HE1 TYS A  21      40.920  46.060  37.890  1.00  0.00           H
ATOM    285  CE2 TYS A  21      41.620  48.460  35.650  1.00  0.00           C
ATOM    286  HE2 TYS A  21      42.260  48.810  34.850  1.00  0.00           H
ATOM    287  CZ  TYS A  21      41.750  47.360  36.450  1.00  0.00           C
ATOM    288  OH  TYS A  21      42.900  46.580  36.360  1.00  0.00           O
ATOM    289  S   TYS A  21      44.310  47.190  36.790  1.00  0.00           S
ATOM    290  O1  TYS A  21      45.110  46.080  37.040  1.00  0.00           O
ATOM    291  O2  TYS A  21      44.160  48.010  37.910  1.00  0.00           O
ATOM    292  O3  TYS A  21      44.690  47.960  35.630  1.00  0.00           O
ATOM    293  C   TYS A  21      39.920  51.650  38.860  1.00  0.00           C
ATOM    294  O   TYS A  21      39.900  52.760  38.280  1.00  0.00           O
ATOM    295  N   ASP A  22      40.970  51.170  39.450  1.00  0.00           N
ATOM    296  HN  ASP A  22      40.870  50.200  39.660  1.00  0.00           H
ATOM    297  CA  ASP A  22      42.270  51.840  39.590  1.00  0.00           C
ATOM    298  HA  ASP A  22      42.010  52.790  40.020  1.00  0.00           H
ATOM    299  CB  ASP A  22      43.200  51.120  40.520  1.00  0.00           C
ATOM    300  HB1 ASP A  22      44.210  51.580  40.620  1.00  0.00           H
ATOM    301  HB2 ASP A  22      43.360  50.060  40.230  1.00  0.00           H
ATOM    302  CG  ASP A  22      42.630  51.090  41.950  1.00  0.00           C
ATOM    303  OD1 ASP A  22      42.850  50.050  42.600  1.00  0.00           O
ATOM    304  OD2 ASP A  22      42.240  52.150  42.490  1.00  0.00           O
ATOM    305  C   ASP A  22      43.070  52.180  38.280  1.00  0.00           C
ATOM    306  O   ASP A  22      43.740  53.230  38.210  1.00  0.00           O
ATOM    307  N   SER A  23      43.030  51.290  37.250  1.00  0.00           N
ATOM    308  HN  SER A  23      42.680  50.360  37.350  1.00  0.00           H
ATOM    309  CA  SER A  23      43.550  51.690  35.870  1.00  0.00           C
ATOM    310  HA  SER A  23      43.170  50.870  35.280  1.00  0.00           H
ATOM    311  CB  SER A  23      42.790  53.000  35.340  1.00  0.00           C
ATOM    312  HB1 SER A  23      43.330  53.740  35.970  1.00  0.00           H
ATOM    313  HB2 SER A  23      41.720  52.850  35.590  1.00  0.00           H
ATOM    314  OG  SER A  23      42.980  53.330  33.940  1.00  0.00           O
ATOM    315  HG1 SER A  23      43.600  54.050  33.890  1.00  0.00           H
ATOM    316  C   SER A  23      45.100  51.740  35.790  1.00  0.00           C
ATOM    317  O   SER A  23      45.720  52.550  36.470  1.00  0.00           O
ATOM    318  N   MET A  24      45.700  51.030  34.810  1.00  0.00           N
ATOM    319  HN  MET A  24      45.250  50.450  34.140  1.00  0.00           H
ATOM    320  CA  MET A  24      47.140  51.040  34.650  1.00  0.00           C
ATOM    321  HA  MET A  24      47.270  50.300  33.870  1.00  0.00           H
ATOM    322  CB  MET A  24      47.660  52.410  33.980  1.00  0.00           C
ATOM    323  HB1 MET A  24      48.760  52.530  33.990  1.00  0.00           H
ATOM    324  HB2 MET A  24      47.340  53.240  34.640  1.00  0.00           H
ATOM    325  CG  MET A  24      47.160  52.740  32.620  1.00  0.00           C
ATOM    326  HG1 MET A  24      47.810  53.590  32.300  1.00  0.00           H
ATOM    327  HG2 MET A  24      46.130  53.130  32.710  1.00  0.00           H
ATOM    328  SD  MET A  24      47.210  51.440  31.390  1.00  0.00           S
ATOM    329  CE  MET A  24      45.400  51.410  31.020  1.00  0.00           C
ATOM    330  HE1 MET A  24      45.150  52.240  30.320  1.00  0.00           H
ATOM    331  HE2 MET A  24      44.730  51.500  31.900  1.00  0.00           H
ATOM    332  HE3 MET A  24      45.120  50.520  30.410  1.00  0.00           H
ATOM    333  C   MET A  24      48.060  50.580  35.720  1.00  0.00           C
ATOM    334  O   MET A  24      49.280  50.960  35.800  1.00  0.00           O
ATOM    335  N   LYS A  25      47.620  49.600  36.550  1.00  0.00           N
ATOM    336  HN  LYS A  25      46.710  49.190  36.520  1.00  0.00           H
ATOM    337  CA  LYS A  25      48.370  48.970  37.580  1.00  0.00           C
ATOM    338  HA  LYS A  25      49.080  49.670  37.980  1.00  0.00           H
ATOM    339  CB  LYS A  25      47.640  48.690  38.910  1.00  0.00           C
ATOM    340  HB1 LYS A  25      48.360  48.350  39.690  1.00  0.00           H
ATOM    341  HB2 LYS A  25      46.990  47.800  38.790  1.00  0.00           H
ATOM    342  CG  LYS A  25      46.890  49.880  39.520  1.00  0.00           C
ATOM    343  HG1 LYS A  25      46.030  50.150  38.860  1.00  0.00           H
ATOM    344  HG2 LYS A  25      47.640  50.710  39.540  1.00  0.00           H
ATOM    345  CD  LYS A  25      46.350  49.630  40.920  1.00  0.00           C
ATOM    346  HD1 LYS A  25      45.720  50.510  41.180  1.00  0.00           H
ATOM    347  HD2 LYS A  25      47.230  49.910  41.560  1.00  0.00           H
ATOM    348  CE  LYS A  25      45.570  48.380  41.280  1.00  0.00           C
ATOM    349  HE1 LYS A  25      46.260  47.520  41.130  1.00  0.00           H
ATOM    350  HE2 LYS A  25      44.850  48.200  40.440  1.00  0.00           H
ATOM    351  NZ  LYS A  25      44.850  48.490  42.560  1.00  0.00           N
ATOM    352  HZ1 LYS A  25      44.630  47.540  42.910  1.00  0.00           H
ATOM    353  HZ2 LYS A  25      44.080  49.190  42.480  1.00  0.00           H
ATOM    354  HZ3 LYS A  25      45.520  48.870  43.250  1.00  0.00           H
ATOM    355  C   LYS A  25      49.080  47.660  37.090  1.00  0.00           C
ATOM    356  O   LYS A  25      48.780  47.190  36.000  1.00  0.00           O
ATOM    357  N   GLU A  26      50.030  47.150  37.840  1.00  0.00           N
ATOM    358  HN  GLU A  26      50.140  47.540  38.750  1.00  0.00           H
ATOM    359  CA  GLU A  26      50.910  46.060  37.490  1.00  0.00           C
ATOM    360  HA  GLU A  26      51.350  46.440  36.580  1.00  0.00           H
ATOM    361  CB  GLU A  26      52.140  45.950  38.420  1.00  0.00           C
ATOM    362  HB1 GLU A  26      51.940  46.310  39.450  1.00  0.00           H
ATOM    363  HB2 GLU A  26      52.900  46.620  37.960  1.00  0.00           H
ATOM    364  CG  GLU A  26      52.930  44.630  38.530  1.00  0.00           C
ATOM    365  HG1 GLU A  26      52.950  44.140  37.530  1.00  0.00           H
ATOM    366  HG2 GLU A  26      52.430  43.860  39.160  1.00  0.00           H
ATOM    367  CD  GLU A  26      54.410  44.870  38.960  1.00  0.00           C
ATOM    368  OE1 GLU A  26      54.690  45.560  39.960  1.00  0.00           O
ATOM    369  OE2 GLU A  26      55.270  44.290  38.290  1.00  0.00           O
ATOM    370  C   GLU A  26      50.280  44.660  37.340  1.00  0.00           C
ATOM    371  O   GLU A  26      49.520  44.230  38.210  1.00  0.00           O
ATOM    372  N   PRO A  27      50.550  43.890  36.390  1.00  0.00           N
ATOM    373  CD  PRO A  27      51.170  44.300  35.100  1.00  0.00           C
ATOM    374  HD1 PRO A  27      52.270  44.370  35.240  1.00  0.00           H
ATOM    375  HD2 PRO A  27      50.630  45.210  34.770  1.00  0.00           H
ATOM    376  CA  PRO A  27      50.250  42.450  36.420  1.00  0.00           C
ATOM    377  HA  PRO A  27      49.180  42.360  36.310  1.00  0.00           H
ATOM    378  CB  PRO A  27      50.880  41.940  35.110  1.00  0.00           C
ATOM    379  HB1 PRO A  27      50.250  41.150  34.660  1.00  0.00           H
ATOM    380  HB2 PRO A  27      51.920  41.550  35.090  1.00  0.00           H
ATOM    381  CG  PRO A  27      50.800  43.140  34.190  1.00  0.00           C
ATOM    382  HG1 PRO A  27      51.430  43.050  33.270  1.00  0.00           H
ATOM    383  HG2 PRO A  27      49.750  43.210  33.840  1.00  0.00           H
ATOM    384  C   PRO A  27      50.650  41.620  37.610  1.00  0.00           C
ATOM    385  O   PRO A  27      51.590  41.890  38.290  1.00  0.00           O
ATOM    386  N   CYS A  28      49.810  40.650  38.070  1.00  0.00           N
ATOM    387  HN  CYS A  28      49.020  40.390  37.540  1.00  0.00           H
ATOM    388  CA  CYS A  28      50.220  39.750  39.180  1.00  0.00           C
ATOM    389  HA  CYS A  28      51.270  39.820  39.450  1.00  0.00           H
ATOM    390  CB  CYS A  28      49.470  40.080  40.490  1.00  0.00           C
ATOM    391  HB1 CYS A  28      50.000  39.400  41.200  1.00  0.00           H
ATOM    392  HB2 CYS A  28      48.400  39.860  40.310  1.00  0.00           H
ATOM    393  SG  CYS A  28      49.830  41.740  40.990  1.00  0.00           S
ATOM    394  C   CYS A  28      49.980  38.360  38.680  1.00  0.00           C
ATOM    395  O   CYS A  28      49.170  38.160  37.730  1.00  0.00           O
ATOM    396  N   PHE A  29      50.720  37.380  39.200  1.00  0.00           N
ATOM    397  HN  PHE A  29      51.310  37.560  39.990  1.00  0.00           H
ATOM    398  CA  PHE A  29      50.780  36.010  38.790  1.00  0.00           C
ATOM    399  HA  PHE A  29      49.980  35.880  38.080  1.00  0.00           H
ATOM    400  CB  PHE A  29      52.210  35.660  38.270  1.00  0.00           C
ATOM    401  HB1 PHE A  29      52.480  34.590  38.130  1.00  0.00           H
ATOM    402  HB2 PHE A  29      52.950  36.190  38.910  1.00  0.00           H
ATOM    403  CG  PHE A  29      52.420  36.380  36.960  1.00  0.00           C
ATOM    404  CD1 PHE A  29      52.880  37.740  37.010  1.00  0.00           C
ATOM    405  HD1 PHE A  29      53.060  38.160  37.990  1.00  0.00           H
ATOM    406  CE1 PHE A  29      52.980  38.470  35.840  1.00  0.00           C
ATOM    407  HE1 PHE A  29      53.140  39.530  35.910  1.00  0.00           H
ATOM    408  CZ  PHE A  29      52.560  37.940  34.620  1.00  0.00           C
ATOM    409  HZ  PHE A  29      52.750  38.530  33.740  1.00  0.00           H
ATOM    410  CD2 PHE A  29      52.190  35.790  35.690  1.00  0.00           C
ATOM    411  HD2 PHE A  29      51.870  34.760  35.580  1.00  0.00           H
ATOM    412  CE2 PHE A  29      52.230  36.610  34.560  1.00  0.00           C
ATOM    413  HE2 PHE A  29      52.040  36.210  33.570  1.00  0.00           H
ATOM    414  C   PHE A  29      50.540  35.190  40.000  1.00  0.00           C
ATOM    415  O   PHE A  29      50.620  35.580  41.200  1.00  0.00           O
ATOM    416  N   ARG A  30      50.250  33.930  39.660  1.00  0.00           N
ATOM    417  HN  ARG A  30      50.200  33.720  38.680  1.00  0.00           H
ATOM    418  CA  ARG A  30      50.190  32.790  40.570  1.00  0.00           C
ATOM    419  HA  ARG A  30      50.270  33.160  41.580  1.00  0.00           H
ATOM    420  CB  ARG A  30      48.970  31.910  40.170  1.00  0.00           C
ATOM    421  HB1 ARG A  30      48.980  31.570  39.110  1.00  0.00           H
ATOM    422  HB2 ARG A  30      48.150  32.630  40.340  1.00  0.00           H
ATOM    423  CG  ARG A  30      48.750  30.770  41.100  1.00  0.00           C
ATOM    424  HG1 ARG A  30      49.550  30.020  40.940  1.00  0.00           H
ATOM    425  HG2 ARG A  30      47.850  30.190  40.810  1.00  0.00           H
ATOM    426  CD  ARG A  30      48.550  31.180  42.520  1.00  0.00           C
ATOM    427  HD1 ARG A  30      47.800  31.990  42.640  1.00  0.00           H
ATOM    428  HD2 ARG A  30      49.510  31.640  42.850  1.00  0.00           H
ATOM    429  NE  ARG A  30      48.220  29.960  43.310  1.00  0.00           N
ATOM    430  HE  ARG A  30      47.770  29.210  42.840  1.00  0.00           H
ATOM    431  CZ  ARG A  30      48.340  30.070  44.670  1.00  0.00           C
ATOM    432  NH1 ARG A  30      48.900  31.040  45.310  1.00  0.00           N
ATOM    433 1HH1 ARG A  30      49.220  31.890  44.890  1.00  0.00           H
ATOM    434 2HH1 ARG A  30      49.090  30.970  46.290  1.00  0.00           H
ATOM    435  NH2 ARG A  30      47.890  29.060  45.360  1.00  0.00           N
ATOM    436 1HH2 ARG A  30      47.570  28.300  44.790  1.00  0.00           H
ATOM    437 2HH2 ARG A  30      48.170  29.160  46.320  1.00  0.00           H
ATOM    438  C   ARG A  30      51.340  31.900  40.320  1.00  0.00           C
ATOM    439  O   ARG A  30      51.300  31.060  39.420  1.00  0.00           O
ATOM    440  N   GLU A  31      52.380  31.940  41.230  1.00  0.00           N
ATOM    441  HN  GLU A  31      52.520  32.620  41.940  1.00  0.00           H
ATOM    442  CA  GLU A  31      53.550  31.060  41.080  1.00  0.00           C
ATOM    443  HA  GLU A  31      53.410  30.490  40.170  1.00  0.00           H
ATOM    444  CB  GLU A  31      54.740  31.930  40.920  1.00  0.00           C
ATOM    445  HB1 GLU A  31      55.680  31.340  40.950  1.00  0.00           H
ATOM    446  HB2 GLU A  31      54.660  32.690  41.730  1.00  0.00           H
ATOM    447  CG  GLU A  31      54.770  32.510  39.480  1.00  0.00           C
ATOM    448  HG1 GLU A  31      53.900  33.160  39.230  1.00  0.00           H
ATOM    449  HG2 GLU A  31      54.800  31.710  38.700  1.00  0.00           H
ATOM    450  CD  GLU A  31      56.070  33.350  39.330  1.00  0.00           C
ATOM    451  OE1 GLU A  31      56.670  33.260  38.230  1.00  0.00           O
ATOM    452  OE2 GLU A  31      56.460  34.010  40.290  1.00  0.00           O
ATOM    453  C   GLU A  31      53.680  30.040  42.210  1.00  0.00           C
ATOM    454  O   GLU A  31      54.480  29.130  42.130  1.00  0.00           O
ATOM    455  N   GLU A  32      52.950  30.170  43.320  1.00  0.00           N
ATOM    456  HN  GLU A  32      52.340  30.950  43.410  1.00  0.00           H
ATOM    457  CA  GLU A  32      52.950  29.190  44.420  1.00  0.00           C
ATOM    458  HA  GLU A  32      53.980  28.980  44.660  1.00  0.00           H
ATOM    459  CB  GLU A  32      52.240  29.750  45.710  1.00  0.00           C
ATOM    460  HB1 GLU A  32      51.920  28.900  46.340  1.00  0.00           H
ATOM    461  HB2 GLU A  32      51.360  30.310  45.320  1.00  0.00           H
ATOM    462  CG  GLU A  32      52.970  30.760  46.530  1.00  0.00           C
ATOM    463  HG1 GLU A  32      53.180  31.760  46.090  1.00  0.00           H
ATOM    464  HG2 GLU A  32      53.990  30.350  46.670  1.00  0.00           H
ATOM    465  CD  GLU A  32      52.300  30.990  47.800  1.00  0.00           C
ATOM    466  OE1 GLU A  32      52.840  30.670  48.870  1.00  0.00           O
ATOM    467  OE2 GLU A  32      51.140  31.550  47.860  1.00  0.00           O
ATOM    468  C   GLU A  32      52.430  27.830  44.090  1.00  0.00           C
ATOM    469  O   GLU A  32      51.490  27.550  43.330  1.00  0.00           O
ATOM    470  N   ASN A  33      52.920  26.760  44.780  1.00  0.00           N
ATOM    471  HN  ASN A  33      53.430  27.060  45.570  1.00  0.00           H
ATOM    472  CA  ASN A  33      52.600  25.320  44.570  1.00  0.00           C
ATOM    473  HA  ASN A  33      52.270  25.230  43.550  1.00  0.00           H
ATOM    474  CB  ASN A  33      53.760  24.380  44.860  1.00  0.00           C
ATOM    475  HB1 ASN A  33      53.380  23.370  44.610  1.00  0.00           H
ATOM    476  HB2 ASN A  33      54.210  24.410  45.870  1.00  0.00           H
ATOM    477  CG  ASN A  33      54.920  24.550  43.910  1.00  0.00           C
ATOM    478  OD1 ASN A  33      54.990  25.460  43.100  1.00  0.00           O
ATOM    479  ND2 ASN A  33      55.860  23.600  43.910  1.00  0.00           N
ATOM    480 1HD2 ASN A  33      56.670  23.720  43.340  1.00  0.00           H
ATOM    481 2HD2 ASN A  33      55.800  22.900  44.630  1.00  0.00           H
ATOM    482  C   ASN A  33      51.480  24.980  45.590  1.00  0.00           C
ATOM    483  O   ASN A  33      50.950  23.900  45.640  1.00  0.00           O
ATOM    484  N   ALA A  34      51.140  25.970  46.460  1.00  0.00           N
ATOM    485  HN  ALA A  34      51.670  26.810  46.530  1.00  0.00           H
ATOM    486  CA  ALA A  34      50.090  25.970  47.470  1.00  0.00           C
ATOM    487  HA  ALA A  34      50.120  26.970  47.860  1.00  0.00           H
ATOM    488  CB  ALA A  34      48.740  25.630  46.820  1.00  0.00           C
ATOM    489  HB1 ALA A  34      47.920  25.850  47.540  1.00  0.00           H
ATOM    490  HB2 ALA A  34      48.780  24.610  46.390  1.00  0.00           H
ATOM    491  HB3 ALA A  34      48.580  26.260  45.930  1.00  0.00           H
ATOM    492  C   ALA A  34      50.390  25.170  48.730  1.00  0.00           C
ATOM    493  O   ALA A  34      49.550  24.590  49.390  1.00  0.00           O
ATOM    494  N   ASN A  35      51.710  25.090  48.990  1.00  0.00           N
ATOM    495  HN  ASN A  35      52.280  25.300  48.200  1.00  0.00           H
ATOM    496  CA  ASN A  35      52.350  24.420  50.130  1.00  0.00           C
ATOM    497  HA  ASN A  35      52.060  23.380  50.240  1.00  0.00           H
ATOM    498  CB  ASN A  35      53.970  24.380  49.980  1.00  0.00           C
ATOM    499  HB1 ASN A  35      54.470  24.300  50.970  1.00  0.00           H
ATOM    500  HB2 ASN A  35      54.290  25.370  49.580  1.00  0.00           H
ATOM    501  CG  ASN A  35      54.420  23.260  49.110  1.00  0.00           C
ATOM    502  OD1 ASN A  35      53.740  22.250  48.850  1.00  0.00           O
ATOM    503  ND2 ASN A  35      55.620  23.370  48.650  1.00  0.00           N
ATOM    504 1HD2 ASN A  35      56.110  22.590  48.250  1.00  0.00           H
ATOM    505 2HD2 ASN A  35      55.970  24.300  48.540  1.00  0.00           H
ATOM    506  C   ASN A  35      51.910  25.000  51.510  1.00  0.00           C
ATOM    507  O   ASN A  35      51.720  24.260  52.460  1.00  0.00           O
ATOM    508  N   PHE A  36      51.590  26.320  51.600  1.00  0.00           N
ATOM    509  HN  PHE A  36      51.780  26.900  50.810  1.00  0.00           H
ATOM    510  CA  PHE A  36      50.920  26.980  52.710  1.00  0.00           C
ATOM    511  HA  PHE A  36      51.620  26.740  53.500  1.00  0.00           H
ATOM    512  CB  PHE A  36      50.880  28.540  52.630  1.00  0.00           C
ATOM    513  HB1 PHE A  36      50.380  28.780  51.670  1.00  0.00           H
ATOM    514  HB2 PHE A  36      51.960  28.790  52.610  1.00  0.00           H
ATOM    515  CG  PHE A  36      50.080  29.180  53.790  1.00  0.00           C
ATOM    516  CD1 PHE A  36      50.820  29.690  54.880  1.00  0.00           C
ATOM    517  HD1 PHE A  36      51.880  29.490  54.890  1.00  0.00           H
ATOM    518  CE1 PHE A  36      50.180  30.380  55.890  1.00  0.00           C
ATOM    519  HE1 PHE A  36      50.720  30.780  56.730  1.00  0.00           H
ATOM    520  CZ  PHE A  36      48.800  30.550  55.850  1.00  0.00           C
ATOM    521  HZ  PHE A  36      48.190  31.040  56.590  1.00  0.00           H
ATOM    522  CD2 PHE A  36      48.740  29.340  53.770  1.00  0.00           C
ATOM    523  HD2 PHE A  36      48.230  28.980  52.890  1.00  0.00           H
ATOM    524  CE2 PHE A  36      48.030  29.960  54.850  1.00  0.00           C
ATOM    525  HE2 PHE A  36      46.950  30.020  54.810  1.00  0.00           H
ATOM    526  C   PHE A  36      49.610  26.310  52.990  1.00  0.00           C
ATOM    527  O   PHE A  36      49.270  26.080  54.130  1.00  0.00           O
ATOM    528  N   ASN A  37      48.880  25.980  51.850  1.00  0.00           N
ATOM    529  HN  ASN A  37      49.310  26.200  50.980  1.00  0.00           H
ATOM    530  CA  ASN A  37      47.500  25.470  52.060  1.00  0.00           C
ATOM    531  HA  ASN A  37      47.070  26.040  52.870  1.00  0.00           H
ATOM    532  CB  ASN A  37      46.720  25.930  50.790  1.00  0.00           C
ATOM    533  HB1 ASN A  37      45.640  25.660  50.810  1.00  0.00           H
ATOM    534  HB2 ASN A  37      47.070  25.400  49.880  1.00  0.00           H
ATOM    535  CG  ASN A  37      46.940  27.410  50.530  1.00  0.00           C
ATOM    536  OD1 ASN A  37      47.890  27.730  49.770  1.00  0.00           O
ATOM    537  ND2 ASN A  37      46.130  28.380  51.030  1.00  0.00           N
ATOM    538 1HD2 ASN A  37      46.200  29.320  50.700  1.00  0.00           H
ATOM    539 2HD2 ASN A  37      45.300  28.140  51.530  1.00  0.00           H
ATOM    540  C   ASN A  37      47.360  23.950  52.340  1.00  0.00           C
ATOM    541  O   ASN A  37      46.380  23.570  52.980  1.00  0.00           O
ATOM    542  N   LYS A  38      48.250  23.080  51.820  1.00  0.00           N
ATOM    543  HN  LYS A  38      49.000  23.440  51.270  1.00  0.00           H
ATOM    544  CA  LYS A  38      48.170  21.640  51.830  1.00  0.00           C
ATOM    545  HA  LYS A  38      47.140  21.370  51.970  1.00  0.00           H
ATOM    546  CB  LYS A  38      48.530  21.040  50.480  1.00  0.00           C
ATOM    547  HB1 LYS A  38      47.850  21.330  49.640  1.00  0.00           H
ATOM    548  HB2 LYS A  38      48.290  19.960  50.570  1.00  0.00           H
ATOM    549  CG  LYS A  38      50.050  21.150  50.150  1.00  0.00           C
ATOM    550  HG1 LYS A  38      50.760  20.550  50.770  1.00  0.00           H
ATOM    551  HG2 LYS A  38      50.380  22.190  50.330  1.00  0.00           H
ATOM    552  CD  LYS A  38      50.570  20.710  48.730  1.00  0.00           C
ATOM    553  HD1 LYS A  38      50.270  19.650  48.640  1.00  0.00           H
ATOM    554  HD2 LYS A  38      51.670  20.820  48.620  1.00  0.00           H
ATOM    555  CE  LYS A  38      49.810  21.370  47.590  1.00  0.00           C
ATOM    556  HE1 LYS A  38      49.890  22.470  47.720  1.00  0.00           H
ATOM    557  HE2 LYS A  38      48.720  21.210  47.450  1.00  0.00           H
ATOM    558  NZ  LYS A  38      50.470  21.020  46.330  1.00  0.00           N
ATOM    559  HZ1 LYS A  38      51.500  21.070  46.480  1.00  0.00           H
ATOM    560  HZ2 LYS A  38      50.250  21.660  45.540  1.00  0.00           H
ATOM    561  HZ3 LYS A  38      50.370  20.060  45.950  1.00  0.00           H
ATOM    562  C   LYS A  38      49.080  21.100  53.010  1.00  0.00           C
ATOM    563  O   LYS A  38      48.940  19.900  53.330  1.00  0.00           O
ATOM    564  N   ILE A  39      49.980  21.900  53.650  1.00  0.00           N
ATOM    565  HN  ILE A  39      49.980  22.890  53.560  1.00  0.00           H
ATOM    566  CA  ILE A  39      50.940  21.390  54.640  1.00  0.00           C
ATOM    567  HA  ILE A  39      50.610  20.400  54.940  1.00  0.00           H
ATOM    568  CB  ILE A  39      52.390  21.460  54.190  1.00  0.00           C
ATOM    569  HB  ILE A  39      52.760  22.510  54.230  1.00  0.00           H
ATOM    570  CG2 ILE A  39      53.210  20.640  55.220  1.00  0.00           C
ATOM    571 1HG2 ILE A  39      54.240  20.680  54.820  1.00  0.00           H
ATOM    572 2HG2 ILE A  39      52.850  19.600  55.330  1.00  0.00           H
ATOM    573 3HG2 ILE A  39      53.130  21.110  56.220  1.00  0.00           H
ATOM    574  CG1 ILE A  39      52.580  21.060  52.690  1.00  0.00           C
ATOM    575 1HG1 ILE A  39      51.810  21.620  52.110  1.00  0.00           H
ATOM    576 2HG1 ILE A  39      52.350  19.980  52.680  1.00  0.00           H
ATOM    577  CD  ILE A  39      53.970  21.320  52.270  1.00  0.00           C
ATOM    578  HD1 ILE A  39      54.070  21.110  51.180  1.00  0.00           H
ATOM    579  HD2 ILE A  39      54.720  20.660  52.760  1.00  0.00           H
ATOM    580  HD3 ILE A  39      54.230  22.360  52.540  1.00  0.00           H
ATOM    581  C   ILE A  39      50.810  22.210  55.910  1.00  0.00           C
ATOM    582  O   ILE A  39      50.470  21.720  56.970  1.00  0.00           O
ATOM    583  N   PHE A  40      50.790  23.560  55.780  1.00  0.00           N
ATOM    584  HN  PHE A  40      50.780  23.960  54.860  1.00  0.00           H
ATOM    585  CA  PHE A  40      50.770  24.340  56.970  1.00  0.00           C
ATOM    586  HA  PHE A  40      51.370  23.850  57.720  1.00  0.00           H
ATOM    587  CB  PHE A  40      51.590  25.650  56.860  1.00  0.00           C
ATOM    588  HB1 PHE A  40      51.140  26.250  56.040  1.00  0.00           H
ATOM    589  HB2 PHE A  40      52.630  25.440  56.550  1.00  0.00           H
ATOM    590  CG  PHE A  40      51.760  26.520  58.150  1.00  0.00           C
ATOM    591  CD1 PHE A  40      52.870  26.440  59.010  1.00  0.00           C
ATOM    592  HD1 PHE A  40      53.600  25.650  58.920  1.00  0.00           H
ATOM    593  CE1 PHE A  40      53.050  27.400  60.050  1.00  0.00           C
ATOM    594  HE1 PHE A  40      53.970  27.330  60.600  1.00  0.00           H
ATOM    595  CZ  PHE A  40      52.180  28.480  60.230  1.00  0.00           C
ATOM    596  HZ  PHE A  40      52.270  29.160  61.060  1.00  0.00           H
ATOM    597  CD2 PHE A  40      50.890  27.600  58.290  1.00  0.00           C
ATOM    598  HD2 PHE A  40      50.170  27.770  57.510  1.00  0.00           H
ATOM    599  CE2 PHE A  40      51.110  28.550  59.330  1.00  0.00           C
ATOM    600  HE2 PHE A  40      50.410  29.330  59.590  1.00  0.00           H
ATOM    601  C   PHE A  40      49.380  24.490  57.610  1.00  0.00           C
ATOM    602  O   PHE A  40      49.300  24.160  58.810  1.00  0.00           O
ATOM    603  N   LEU A  41      48.360  24.920  56.770  1.00  0.00           N
ATOM    604  HN  LEU A  41      48.520  25.290  55.860  1.00  0.00           H
ATOM    605  CA  LEU A  41      46.930  25.050  57.220  1.00  0.00           C
ATOM    606  HA  LEU A  41      46.900  25.870  57.920  1.00  0.00           H
ATOM    607  CB  LEU A  41      46.010  25.660  56.130  1.00  0.00           C
ATOM    608  HB1 LEU A  41      44.970  25.390  56.410  1.00  0.00           H
ATOM    609  HB2 LEU A  41      46.290  25.220  55.140  1.00  0.00           H
ATOM    610  CG  LEU A  41      46.080  27.160  56.010  1.00  0.00           C
ATOM    611  HG  LEU A  41      47.060  27.680  55.990  1.00  0.00           H
ATOM    612  CD1 LEU A  41      45.260  27.580  54.810  1.00  0.00           C
ATOM    613 1HD1 LEU A  41      45.000  28.660  54.900  1.00  0.00           H
ATOM    614 2HD1 LEU A  41      44.310  27.020  54.880  1.00  0.00           H
ATOM    615 3HD1 LEU A  41      45.800  27.260  53.900  1.00  0.00           H
ATOM    616  CD2 LEU A  41      45.480  27.900  57.250  1.00  0.00           C
ATOM    617 1HD2 LEU A  41      46.200  27.900  58.100  1.00  0.00           H
ATOM    618 2HD2 LEU A  41      44.490  27.520  57.590  1.00  0.00           H
ATOM    619 3HD2 LEU A  41      45.410  28.950  56.890  1.00  0.00           H
ATOM    620  C   LEU A  41      46.210  23.870  57.870  1.00  0.00           C
ATOM    621  O   LEU A  41      45.600  24.110  58.850  1.00  0.00           O
ATOM    622  N   PRO A  42      46.290  22.610  57.430  1.00  0.00           N
ATOM    623  CD  PRO A  42      46.780  22.210  56.130  1.00  0.00           C
ATOM    624  HD1 PRO A  42      47.840  22.510  56.030  1.00  0.00           H
ATOM    625  HD2 PRO A  42      46.140  22.570  55.290  1.00  0.00           H
ATOM    626  CA  PRO A  42      45.720  21.510  58.170  1.00  0.00           C
ATOM    627  HA  PRO A  42      44.650  21.630  58.320  1.00  0.00           H
ATOM    628  CB  PRO A  42      45.640  20.360  57.140  1.00  0.00           C
ATOM    629  HB1 PRO A  42      44.680  20.450  56.590  1.00  0.00           H
ATOM    630  HB2 PRO A  42      45.670  19.360  57.620  1.00  0.00           H
ATOM    631  CG  PRO A  42      46.720  20.700  56.210  1.00  0.00           C
ATOM    632  HG1 PRO A  42      47.700  20.270  56.480  1.00  0.00           H
ATOM    633  HG2 PRO A  42      46.510  20.220  55.230  1.00  0.00           H
ATOM    634  C   PRO A  42      46.450  21.100  59.380  1.00  0.00           C
ATOM    635  O   PRO A  42      45.730  20.560  60.250  1.00  0.00           O
ATOM    636  N   THR A  43      47.820  21.400  59.510  1.00  0.00           N
ATOM    637  HN  THR A  43      48.180  22.010  58.810  1.00  0.00           H
ATOM    638  CA  THR A  43      48.590  21.230  60.740  1.00  0.00           C
ATOM    639  HA  THR A  43      48.420  20.220  61.110  1.00  0.00           H
ATOM    640  CB  THR A  43      50.080  21.390  60.500  1.00  0.00           C
ATOM    641  HB  THR A  43      50.380  22.430  60.250  1.00  0.00           H
ATOM    642  OG1 THR A  43      50.570  20.500  59.480  1.00  0.00           O
ATOM    643  HG1 THR A  43      50.380  20.810  58.600  1.00  0.00           H
ATOM    644  CG2 THR A  43      50.860  21.060  61.800  1.00  0.00           C
ATOM    645 1HG2 THR A  43      50.600  21.810  62.580  1.00  0.00           H
ATOM    646 2HG2 THR A  43      51.940  21.060  61.550  1.00  0.00           H
ATOM    647 3HG2 THR A  43      50.570  20.070  62.200  1.00  0.00           H
ATOM    648  C   THR A  43      48.140  22.220  61.740  1.00  0.00           C
ATOM    649  O   THR A  43      47.920  21.920  62.890  1.00  0.00           O
ATOM    650  N   ILE A  44      47.980  23.480  61.360  1.00  0.00           N
ATOM    651  HN  ILE A  44      48.250  23.770  60.450  1.00  0.00           H
ATOM    652  CA  ILE A  44      47.450  24.550  62.190  1.00  0.00           C
ATOM    653  HA  ILE A  44      48.040  24.540  63.090  1.00  0.00           H
ATOM    654  CB  ILE A  44      47.520  25.970  61.480  1.00  0.00           C
ATOM    655  HB  ILE A  44      47.210  25.910  60.410  1.00  0.00           H
ATOM    656  CG2 ILE A  44      46.710  27.000  62.270  1.00  0.00           C
ATOM    657 1HG2 ILE A  44      45.620  26.770  62.290  1.00  0.00           H
ATOM    658 2HG2 ILE A  44      46.830  28.050  61.940  1.00  0.00           H
ATOM    659 3HG2 ILE A  44      47.060  27.070  63.320  1.00  0.00           H
ATOM    660  CG1 ILE A  44      49.000  26.470  61.430  1.00  0.00           C
ATOM    661 1HG1 ILE A  44      49.060  27.400  60.820  1.00  0.00           H
ATOM    662 2HG1 ILE A  44      49.660  25.720  60.940  1.00  0.00           H
ATOM    663  CD  ILE A  44      49.810  26.780  62.750  1.00  0.00           C
ATOM    664  HD1 ILE A  44      49.130  27.530  63.200  1.00  0.00           H
ATOM    665  HD2 ILE A  44      50.770  27.180  62.360  1.00  0.00           H
ATOM    666  HD3 ILE A  44      50.000  25.900  63.410  1.00  0.00           H
ATOM    667  C   ILE A  44      46.010  24.240  62.620  1.00  0.00           C
ATOM    668  O   ILE A  44      45.580  24.500  63.760  1.00  0.00           O
ATOM    669  N   TYR A  45      45.090  23.750  61.760  1.00  0.00           N
ATOM    670  HN  TYR A  45      45.330  23.710  60.790  1.00  0.00           H
ATOM    671  CA  TYR A  45      43.780  23.420  62.170  1.00  0.00           C
ATOM    672  HA  TYR A  45      43.330  24.250  62.690  1.00  0.00           H
ATOM    673  CB  TYR A  45      42.940  23.180  60.860  1.00  0.00           C
ATOM    674  HB1 TYR A  45      41.900  22.910  61.130  1.00  0.00           H
ATOM    675  HB2 TYR A  45      43.510  22.460  60.230  1.00  0.00           H
ATOM    676  CG  TYR A  45      42.690  24.390  59.980  1.00  0.00           C
ATOM    677  CD1 TYR A  45      42.010  24.170  58.730  1.00  0.00           C
ATOM    678  HD1 TYR A  45      41.760  23.160  58.460  1.00  0.00           H
ATOM    679  CE1 TYR A  45      41.620  25.200  57.920  1.00  0.00           C
ATOM    680  HE1 TYR A  45      41.050  25.060  57.010  1.00  0.00           H
ATOM    681  CZ  TYR A  45      42.130  26.500  58.230  1.00  0.00           C
ATOM    682  OH  TYR A  45      41.980  27.540  57.270  1.00  0.00           O
ATOM    683  HH  TYR A  45      41.680  27.190  56.430  1.00  0.00           H
ATOM    684  CD2 TYR A  45      42.970  25.730  60.410  1.00  0.00           C
ATOM    685  HD2 TYR A  45      43.470  25.960  61.340  1.00  0.00           H
ATOM    686  CE2 TYR A  45      42.720  26.750  59.460  1.00  0.00           C
ATOM    687  HE2 TYR A  45      43.140  27.730  59.660  1.00  0.00           H
ATOM    688  C   TYR A  45      43.770  22.260  63.160  1.00  0.00           C
ATOM    689  O   TYR A  45      43.040  22.150  64.140  1.00  0.00           O
ATOM    690  N   SER A  46      44.700  21.310  63.020  1.00  0.00           N
ATOM    691  HN  SER A  46      45.430  21.320  62.350  1.00  0.00           H
ATOM    692  CA  SER A  46      44.850  20.130  63.900  1.00  0.00           C
ATOM    693  HA  SER A  46      43.860  19.710  64.000  1.00  0.00           H
ATOM    694  CB  SER A  46      45.730  19.080  63.250  1.00  0.00           C
ATOM    695  HB1 SER A  46      45.700  18.220  63.960  1.00  0.00           H
ATOM    696  HB2 SER A  46      46.780  19.370  63.060  1.00  0.00           H
ATOM    697  OG  SER A  46      45.320  18.600  61.940  1.00  0.00           O
ATOM    698  HG1 SER A  46      45.620  19.260  61.320  1.00  0.00           H
ATOM    699  C   SER A  46      45.340  20.460  65.280  1.00  0.00           C
ATOM    700  O   SER A  46      44.750  20.030  66.260  1.00  0.00           O
ATOM    701  N   ILE A  47      46.440  21.220  65.450  1.00  0.00           N
ATOM    702  HN  ILE A  47      47.080  21.480  64.730  1.00  0.00           H
ATOM    703  CA  ILE A  47      46.860  21.610  66.800  1.00  0.00           C
ATOM    704  HA  ILE A  47      47.010  20.710  67.370  1.00  0.00           H
ATOM    705  CB  ILE A  47      48.180  22.380  66.820  1.00  0.00           C
ATOM    706  HB  ILE A  47      48.830  21.690  66.240  1.00  0.00           H
ATOM    707  CG2 ILE A  47      48.140  23.710  65.950  1.00  0.00           C
ATOM    708 1HG2 ILE A  47      49.110  24.250  65.860  1.00  0.00           H
ATOM    709 2HG2 ILE A  47      47.450  24.350  66.540  1.00  0.00           H
ATOM    710 3HG2 ILE A  47      47.790  23.570  64.900  1.00  0.00           H
ATOM    711  CG1 ILE A  47      48.860  22.660  68.160  1.00  0.00           C
ATOM    712 1HG1 ILE A  47      48.310  23.450  68.710  1.00  0.00           H
ATOM    713 2HG1 ILE A  47      49.910  22.960  67.960  1.00  0.00           H
ATOM    714  CD  ILE A  47      48.860  21.390  69.010  1.00  0.00           C
ATOM    715  HD1 ILE A  47      49.220  21.520  70.050  1.00  0.00           H
ATOM    716  HD2 ILE A  47      49.520  20.590  68.610  1.00  0.00           H
ATOM    717  HD3 ILE A  47      47.860  21.030  69.320  1.00  0.00           H
ATOM    718  C   ILE A  47      45.830  22.440  67.540  1.00  0.00           C
ATOM    719  O   ILE A  47      45.540  22.020  68.700  1.00  0.00           O
ATOM    720  N   ILE A  48      45.100  23.360  66.960  1.00  0.00           N
ATOM    721  HN  ILE A  48      45.290  23.710  66.040  1.00  0.00           H
ATOM    722  CA  ILE A  48      43.960  23.960  67.570  1.00  0.00           C
ATOM    723  HA  ILE A  48      44.280  24.290  68.550  1.00  0.00           H
ATOM    724  CB  ILE A  48      43.620  25.190  66.790  1.00  0.00           C
ATOM    725  HB  ILE A  48      43.360  24.950  65.730  1.00  0.00           H
ATOM    726  CG2 ILE A  48      42.450  25.890  67.550  1.00  0.00           C
ATOM    727 1HG2 ILE A  48      42.170  26.850  67.070  1.00  0.00           H
ATOM    728 2HG2 ILE A  48      42.680  25.990  68.640  1.00  0.00           H
ATOM    729 3HG2 ILE A  48      41.500  25.320  67.560  1.00  0.00           H
ATOM    730  CG1 ILE A  48      44.800  26.070  66.570  1.00  0.00           C
ATOM    731 1HG1 ILE A  48      44.510  27.060  66.160  1.00  0.00           H
ATOM    732 2HG1 ILE A  48      45.590  25.640  65.920  1.00  0.00           H
ATOM    733  CD  ILE A  48      45.570  26.450  67.890  1.00  0.00           C
ATOM    734  HD1 ILE A  48      44.770  26.700  68.620  1.00  0.00           H
ATOM    735  HD2 ILE A  48      46.290  27.220  67.560  1.00  0.00           H
ATOM    736  HD3 ILE A  48      46.220  25.630  68.270  1.00  0.00           H
ATOM    737  C   ILE A  48      42.820  23.000  67.830  1.00  0.00           C
ATOM    738  O   ILE A  48      42.200  23.040  68.930  1.00  0.00           O
ATOM    739  N   PHE A  49      42.510  22.010  66.980  1.00  0.00           N
ATOM    740  HN  PHE A  49      43.110  21.930  66.190  1.00  0.00           H
ATOM    741  CA  PHE A  49      41.590  20.980  67.180  1.00  0.00           C
ATOM    742  HA  PHE A  49      40.640  21.410  67.480  1.00  0.00           H
ATOM    743  CB  PHE A  49      41.460  20.080  65.930  1.00  0.00           C
ATOM    744  HB1 PHE A  49      42.350  19.540  65.550  1.00  0.00           H
ATOM    745  HB2 PHE A  49      41.160  20.740  65.080  1.00  0.00           H
ATOM    746  CG  PHE A  49      40.550  18.890  66.000  1.00  0.00           C
ATOM    747  CD1 PHE A  49      39.160  19.240  65.850  1.00  0.00           C
ATOM    748  HD1 PHE A  49      39.010  20.270  65.570  1.00  0.00           H
ATOM    749  CE1 PHE A  49      38.180  18.250  66.050  1.00  0.00           C
ATOM    750  HE1 PHE A  49      37.160  18.570  65.890  1.00  0.00           H
ATOM    751  CZ  PHE A  49      38.490  16.980  66.420  1.00  0.00           C
ATOM    752  HZ  PHE A  49      37.720  16.260  66.660  1.00  0.00           H
ATOM    753  CD2 PHE A  49      40.810  17.570  66.380  1.00  0.00           C
ATOM    754  HD2 PHE A  49      41.830  17.230  66.470  1.00  0.00           H
ATOM    755  CE2 PHE A  49      39.810  16.590  66.560  1.00  0.00           C
ATOM    756  HE2 PHE A  49      40.160  15.580  66.770  1.00  0.00           H
ATOM    757  C   PHE A  49      41.990  20.130  68.440  1.00  0.00           C
ATOM    758  O   PHE A  49      41.110  19.900  69.280  1.00  0.00           O
ATOM    759  N   LEU A  50      43.340  19.800  68.700  1.00  0.00           N
ATOM    760  HN  LEU A  50      44.000  20.000  67.980  1.00  0.00           H
ATOM    761  CA  LEU A  50      43.920  19.170  69.830  1.00  0.00           C
ATOM    762  HA  LEU A  50      43.250  18.330  69.980  1.00  0.00           H
ATOM    763  CB  LEU A  50      45.320  18.650  69.540  1.00  0.00           C
ATOM    764  HB1 LEU A  50      45.980  19.500  69.300  1.00  0.00           H
ATOM    765  HB2 LEU A  50      45.220  18.150  68.560  1.00  0.00           H
ATOM    766  CG  LEU A  50      46.010  17.770  70.650  1.00  0.00           C
ATOM    767  HG  LEU A  50      46.040  18.450  71.530  1.00  0.00           H
ATOM    768  CD1 LEU A  50      45.340  16.510  71.210  1.00  0.00           C
ATOM    769 1HD1 LEU A  50      45.040  15.840  70.370  1.00  0.00           H
ATOM    770 2HD1 LEU A  50      44.450  16.660  71.860  1.00  0.00           H
ATOM    771 3HD1 LEU A  50      46.130  15.990  71.800  1.00  0.00           H
ATOM    772  CD2 LEU A  50      47.420  17.390  70.190  1.00  0.00           C
ATOM    773 1HD2 LEU A  50      47.910  18.200  69.620  1.00  0.00           H
ATOM    774 2HD2 LEU A  50      47.420  16.500  69.530  1.00  0.00           H
ATOM    775 3HD2 LEU A  50      48.060  17.200  71.080  1.00  0.00           H
ATOM    776  C   LEU A  50      43.830  19.990  71.130  1.00  0.00           C
ATOM    777  O   LEU A  50      43.390  19.420  72.120  1.00  0.00           O
ATOM    778  N   THR A  51      44.110  21.310  71.050  1.00  0.00           N
ATOM    779  HN  THR A  51      44.490  21.720  70.220  1.00  0.00           H
ATOM    780  CA  THR A  51      43.830  22.290  72.100  1.00  0.00           C
ATOM    781  HA  THR A  51      44.540  22.100  72.900  1.00  0.00           H
ATOM    782  CB  THR A  51      44.050  23.770  71.630  1.00  0.00           C
ATOM    783  HB  THR A  51      43.200  24.220  71.070  1.00  0.00           H
ATOM    784  OG1 THR A  51      45.240  23.890  70.850  1.00  0.00           O
ATOM    785  HG1 THR A  51      45.190  23.310  70.090  1.00  0.00           H
ATOM    786  CG2 THR A  51      44.350  24.730  72.860  1.00  0.00           C
ATOM    787 1HG2 THR A  51      43.480  24.930  73.520  1.00  0.00           H
ATOM    788 2HG2 THR A  51      44.650  25.750  72.520  1.00  0.00           H
ATOM    789 3HG2 THR A  51      45.100  24.240  73.500  1.00  0.00           H
ATOM    790  C   THR A  51      42.400  22.220  72.630  1.00  0.00           C
ATOM    791  O   THR A  51      42.150  22.280  73.820  1.00  0.00           O
ATOM    792  N   GLY A  52      41.480  22.190  71.670  1.00  0.00           N
ATOM    793  HN  GLY A  52      41.790  22.330  70.730  1.00  0.00           H
ATOM    794  CA  GLY A  52      40.150  22.550  72.040  1.00  0.00           C
ATOM    795  HA1 GLY A  52      39.700  22.720  71.070  1.00  0.00           H
ATOM    796  HA2 GLY A  52      40.010  23.380  72.710  1.00  0.00           H
ATOM    797  C   GLY A  52      39.300  21.470  72.630  1.00  0.00           C
ATOM    798  O   GLY A  52      38.360  21.680  73.330  1.00  0.00           O
ATOM    799  N   ILE A  53      39.700  20.290  72.190  1.00  0.00           N
ATOM    800  HN  ILE A  53      40.360  20.260  71.450  1.00  0.00           H
ATOM    801  CA  ILE A  53      39.240  19.000  72.650  1.00  0.00           C
ATOM    802  HA  ILE A  53      38.170  19.070  72.800  1.00  0.00           H
ATOM    803  CB  ILE A  53      39.500  17.990  71.490  1.00  0.00           C
ATOM    804  HB  ILE A  53      40.520  18.270  71.120  1.00  0.00           H
ATOM    805  CG2 ILE A  53      39.570  16.460  71.910  1.00  0.00           C
ATOM    806 1HG2 ILE A  53      38.870  16.050  72.670  1.00  0.00           H
ATOM    807 2HG2 ILE A  53      40.590  16.140  72.230  1.00  0.00           H
ATOM    808 3HG2 ILE A  53      39.350  15.880  70.990  1.00  0.00           H
ATOM    809  CG1 ILE A  53      38.740  18.310  70.120  1.00  0.00           C
ATOM    810 1HG1 ILE A  53      39.070  17.700  69.250  1.00  0.00           H
ATOM    811 2HG1 ILE A  53      38.840  19.360  69.790  1.00  0.00           H
ATOM    812  CD  ILE A  53      37.200  18.060  70.330  1.00  0.00           C
ATOM    813  HD1 ILE A  53      36.800  18.780  71.080  1.00  0.00           H
ATOM    814  HD2 ILE A  53      37.000  17.030  70.680  1.00  0.00           H
ATOM    815  HD3 ILE A  53      36.730  18.270  69.340  1.00  0.00           H
ATOM    816  C   ILE A  53      39.650  18.550  74.040  1.00  0.00           C
ATOM    817  O   ILE A  53      38.850  18.210  74.880  1.00  0.00           O
ATOM    818  N   VAL A  54      41.000  18.630  74.360  1.00  0.00           N
ATOM    819  HN  VAL A  54      41.730  18.830  73.720  1.00  0.00           H
ATOM    820  CA  VAL A  54      41.370  18.440  75.760  1.00  0.00           C
ATOM    821  HA  VAL A  54      40.910  17.520  76.060  1.00  0.00           H
ATOM    822  CB  VAL A  54      42.840  18.110  75.980  1.00  0.00           C
ATOM    823  HB  VAL A  54      43.380  19.060  75.800  1.00  0.00           H
ATOM    824  CG1 VAL A  54      43.070  17.730  77.420  1.00  0.00           C
ATOM    825 1HG1 VAL A  54      43.080  18.560  78.170  1.00  0.00           H
ATOM    826 2HG1 VAL A  54      44.040  17.190  77.400  1.00  0.00           H
ATOM    827 3HG1 VAL A  54      42.280  17.010  77.710  1.00  0.00           H
ATOM    828  CG2 VAL A  54      43.360  16.990  75.040  1.00  0.00           C
ATOM    829 1HG2 VAL A  54      43.580  17.260  73.990  1.00  0.00           H
ATOM    830 2HG2 VAL A  54      42.670  16.120  75.110  1.00  0.00           H
ATOM    831 3HG2 VAL A  54      44.330  16.610  75.420  1.00  0.00           H
ATOM    832  C   VAL A  54      40.860  19.540  76.700  1.00  0.00           C
ATOM    833  O   VAL A  54      40.200  19.190  77.710  1.00  0.00           O
ATOM    834  N   GLY A  55      41.120  20.830  76.330  1.00  0.00           N
ATOM    835  HN  GLY A  55      41.270  20.990  75.360  1.00  0.00           H
ATOM    836  CA  GLY A  55      40.840  21.990  77.200  1.00  0.00           C
ATOM    837  HA1 GLY A  55      40.990  22.930  76.690  1.00  0.00           H
ATOM    838  HA2 GLY A  55      41.440  22.050  78.100  1.00  0.00           H
ATOM    839  C   GLY A  55      39.390  22.090  77.680  1.00  0.00           C
ATOM    840  O   GLY A  55      39.100  22.170  78.880  1.00  0.00           O
ATOM    841  N   ASN A  56      38.430  22.160  76.760  1.00  0.00           N
ATOM    842  HN  ASN A  56      38.590  22.130  75.770  1.00  0.00           H
ATOM    843  CA  ASN A  56      37.030  22.180  77.190  1.00  0.00           C
ATOM    844  HA  ASN A  56      36.910  22.850  78.020  1.00  0.00           H
ATOM    845  CB  ASN A  56      36.140  22.530  75.940  1.00  0.00           C
ATOM    846  HB1 ASN A  56      35.080  22.560  76.260  1.00  0.00           H
ATOM    847  HB2 ASN A  56      36.160  21.700  75.210  1.00  0.00           H
ATOM    848  CG  ASN A  56      36.380  23.900  75.320  1.00  0.00           C
ATOM    849  OD1 ASN A  56      36.540  24.930  75.950  1.00  0.00           O
ATOM    850  ND2 ASN A  56      36.510  23.840  73.990  1.00  0.00           N
ATOM    851 1HD2 ASN A  56      36.640  24.730  73.560  1.00  0.00           H
ATOM    852 2HD2 ASN A  56      36.620  22.960  73.520  1.00  0.00           H
ATOM    853  C   ASN A  56      36.600  20.820  77.660  1.00  0.00           C
ATOM    854  O   ASN A  56      35.680  20.700  78.470  1.00  0.00           O
ATOM    855  N   GLY A  57      37.290  19.740  77.260  1.00  0.00           N
ATOM    856  HN  GLY A  57      38.030  19.750  76.580  1.00  0.00           H
ATOM    857  CA  GLY A  57      36.790  18.380  77.660  1.00  0.00           C
ATOM    858  HA1 GLY A  57      37.300  17.650  77.050  1.00  0.00           H
ATOM    859  HA2 GLY A  57      35.730  18.330  77.460  1.00  0.00           H
ATOM    860  C   GLY A  57      36.880  18.140  79.110  1.00  0.00           C
ATOM    861  O   GLY A  57      35.980  17.570  79.740  1.00  0.00           O
ATOM    862  N   LEU A  58      38.000  18.580  79.700  1.00  0.00           N
ATOM    863  HN  LEU A  58      38.660  18.960  79.060  1.00  0.00           H
ATOM    864  CA  LEU A  58      38.290  18.610  81.160  1.00  0.00           C
ATOM    865  HA  LEU A  58      38.230  17.660  81.680  1.00  0.00           H
ATOM    866  CB  LEU A  58      39.630  19.260  81.390  1.00  0.00           C
ATOM    867  HB1 LEU A  58      39.780  19.440  82.480  1.00  0.00           H
ATOM    868  HB2 LEU A  58      39.630  20.200  80.800  1.00  0.00           H
ATOM    869  CG  LEU A  58      40.840  18.410  80.960  1.00  0.00           C
ATOM    870  HG  LEU A  58      40.820  18.070  79.900  1.00  0.00           H
ATOM    871  CD1 LEU A  58      42.100  19.350  80.910  1.00  0.00           C
ATOM    872 1HD1 LEU A  58      43.090  18.870  80.770  1.00  0.00           H
ATOM    873 2HD1 LEU A  58      42.250  19.950  81.840  1.00  0.00           H
ATOM    874 3HD1 LEU A  58      41.870  20.090  80.120  1.00  0.00           H
ATOM    875  CD2 LEU A  58      41.030  17.240  81.880  1.00  0.00           C
ATOM    876 1HD2 LEU A  58      41.980  16.670  81.800  1.00  0.00           H
ATOM    877 2HD2 LEU A  58      40.160  16.620  81.560  1.00  0.00           H
ATOM    878 3HD2 LEU A  58      41.030  17.540  82.950  1.00  0.00           H
ATOM    879  C   LEU A  58      37.320  19.410  81.920  1.00  0.00           C
ATOM    880  O   LEU A  58      36.740  18.910  82.910  1.00  0.00           O
ATOM    881  N   VAL A  59      36.970  20.600  81.440  1.00  0.00           N
ATOM    882  HN  VAL A  59      37.480  20.980  80.670  1.00  0.00           H
ATOM    883  CA  VAL A  59      35.920  21.370  82.110  1.00  0.00           C
ATOM    884  HA  VAL A  59      36.170  21.390  83.160  1.00  0.00           H
ATOM    885  CB  VAL A  59      36.050  22.760  81.620  1.00  0.00           C
ATOM    886  HB  VAL A  59      36.130  22.870  80.520  1.00  0.00           H
ATOM    887  CG1 VAL A  59      34.800  23.560  81.910  1.00  0.00           C
ATOM    888 1HG1 VAL A  59      34.460  23.500  82.970  1.00  0.00           H
ATOM    889 2HG1 VAL A  59      33.950  23.160  81.320  1.00  0.00           H
ATOM    890 3HG1 VAL A  59      34.900  24.650  81.750  1.00  0.00           H
ATOM    891  CG2 VAL A  59      37.330  23.470  82.180  1.00  0.00           C
ATOM    892 1HG2 VAL A  59      37.470  24.530  81.900  1.00  0.00           H
ATOM    893 2HG2 VAL A  59      38.220  22.860  81.920  1.00  0.00           H
ATOM    894 3HG2 VAL A  59      37.350  23.490  83.290  1.00  0.00           H
ATOM    895  C   VAL A  59      34.500  20.780  82.070  1.00  0.00           C
ATOM    896  O   VAL A  59      33.830  20.770  83.130  1.00  0.00           O
ATOM    897  N   ILE A  60      34.000  20.310  80.910  1.00  0.00           N
ATOM    898  HN  ILE A  60      34.480  20.460  80.050  1.00  0.00           H
ATOM    899  CA  ILE A  60      32.640  19.940  80.800  1.00  0.00           C
ATOM    900  HA  ILE A  60      32.040  20.510  81.490  1.00  0.00           H
ATOM    901  CB  ILE A  60      32.070  20.030  79.370  1.00  0.00           C
ATOM    902  HB  ILE A  60      32.680  19.260  78.840  1.00  0.00           H
ATOM    903  CG2 ILE A  60      30.630  19.500  79.250  1.00  0.00           C
ATOM    904 1HG2 ILE A  60      30.010  20.030  80.010  1.00  0.00           H
ATOM    905 2HG2 ILE A  60      30.520  18.460  79.620  1.00  0.00           H
ATOM    906 3HG2 ILE A  60      30.200  19.440  78.220  1.00  0.00           H
ATOM    907  CG1 ILE A  60      32.270  21.350  78.710  1.00  0.00           C
ATOM    908 1HG1 ILE A  60      33.310  21.740  78.820  1.00  0.00           H
ATOM    909 2HG1 ILE A  60      31.580  22.050  79.230  1.00  0.00           H
ATOM    910  CD  ILE A  60      32.000  21.260  77.240  1.00  0.00           C
ATOM    911  HD1 ILE A  60      32.140  22.250  76.750  1.00  0.00           H
ATOM    912  HD2 ILE A  60      31.030  20.840  76.900  1.00  0.00           H
ATOM    913  HD3 ILE A  60      32.690  20.570  76.710  1.00  0.00           H
ATOM    914  C   ILE A  60      32.460  18.540  81.440  1.00  0.00           C
ATOM    915  O   ILE A  60      31.380  18.250  81.950  1.00  0.00           O
ATOM    916  N   LEU A  61      33.510  17.710  81.540  1.00  0.00           N
ATOM    917  HN  LEU A  61      34.390  17.840  81.090  1.00  0.00           H
ATOM    918  CA  LEU A  61      33.520  16.500  82.350  1.00  0.00           C
ATOM    919  HA  LEU A  61      32.710  15.800  82.200  1.00  0.00           H
ATOM    920  CB  LEU A  61      34.870  15.830  82.060  1.00  0.00           C
ATOM    921  HB1 LEU A  61      35.760  16.460  82.300  1.00  0.00           H
ATOM    922  HB2 LEU A  61      34.930  15.690  80.960  1.00  0.00           H
ATOM    923  CG  LEU A  61      35.090  14.390  82.540  1.00  0.00           C
ATOM    924  HG  LEU A  61      35.290  14.620  83.610  1.00  0.00           H
ATOM    925  CD1 LEU A  61      33.950  13.390  82.310  1.00  0.00           C
ATOM    926 1HD1 LEU A  61      33.700  13.220  81.240  1.00  0.00           H
ATOM    927 2HD1 LEU A  61      33.030  13.720  82.820  1.00  0.00           H
ATOM    928 3HD1 LEU A  61      34.330  12.410  82.670  1.00  0.00           H
ATOM    929  CD2 LEU A  61      36.390  13.780  81.990  1.00  0.00           C
ATOM    930 1HD2 LEU A  61      36.520  12.690  82.180  1.00  0.00           H
ATOM    931 2HD2 LEU A  61      37.310  14.230  82.420  1.00  0.00           H
ATOM    932 3HD2 LEU A  61      36.480  13.880  80.890  1.00  0.00           H
ATOM    933  C   LEU A  61      33.380  16.730  83.860  1.00  0.00           C
ATOM    934  O   LEU A  61      32.490  16.180  84.480  1.00  0.00           O
ATOM    935  N   VAL A  62      34.220  17.550  84.530  1.00  0.00           N
ATOM    936  HN  VAL A  62      34.860  18.000  83.920  1.00  0.00           H
ATOM    937  CA  VAL A  62      34.200  17.870  86.000  1.00  0.00           C
ATOM    938  HA  VAL A  62      34.370  16.940  86.520  1.00  0.00           H
ATOM    939  CB  VAL A  62      35.510  18.750  86.370  1.00  0.00           C
ATOM    940  HB  VAL A  62      36.360  18.200  85.910  1.00  0.00           H
ATOM    941  CG1 VAL A  62      35.510  20.150  85.800  1.00  0.00           C
ATOM    942 1HG1 VAL A  62      34.790  20.770  86.380  1.00  0.00           H
ATOM    943 2HG1 VAL A  62      35.320  20.070  84.710  1.00  0.00           H
ATOM    944 3HG1 VAL A  62      36.490  20.660  85.780  1.00  0.00           H
ATOM    945  CG2 VAL A  62      35.820  18.690  87.840  1.00  0.00           C
ATOM    946 1HG2 VAL A  62      36.630  19.380  88.160  1.00  0.00           H
ATOM    947 2HG2 VAL A  62      36.080  17.650  88.160  1.00  0.00           H
ATOM    948 3HG2 VAL A  62      34.950  19.150  88.350  1.00  0.00           H
ATOM    949  C   VAL A  62      32.950  18.530  86.370  1.00  0.00           C
ATOM    950  O   VAL A  62      32.350  18.130  87.380  1.00  0.00           O
ATOM    951  N   MET A  63      32.480  19.490  85.540  1.00  0.00           N
ATOM    952  HN  MET A  63      33.070  19.720  84.770  1.00  0.00           H
ATOM    953  CA  MET A  63      31.180  20.080  85.650  1.00  0.00           C
ATOM    954  HA  MET A  63      31.180  20.420  86.680  1.00  0.00           H
ATOM    955  CB  MET A  63      31.020  21.350  84.790  1.00  0.00           C
ATOM    956  HB1 MET A  63      29.930  21.600  84.760  1.00  0.00           H
ATOM    957  HB2 MET A  63      31.310  21.180  83.730  1.00  0.00           H
ATOM    958  CG  MET A  63      31.740  22.640  85.320  1.00  0.00           C
ATOM    959  HG1 MET A  63      31.570  23.410  84.540  1.00  0.00           H
ATOM    960  HG2 MET A  63      32.770  22.310  85.090  1.00  0.00           H
ATOM    961  SD  MET A  63      31.330  23.240  86.960  1.00  0.00           S
ATOM    962  CE  MET A  63      29.880  24.040  86.300  1.00  0.00           C
ATOM    963  HE1 MET A  63      30.130  24.840  85.560  1.00  0.00           H
ATOM    964  HE2 MET A  63      29.300  24.530  87.110  1.00  0.00           H
ATOM    965  HE3 MET A  63      29.290  23.290  85.740  1.00  0.00           H
ATOM    966  C   MET A  63      30.010  19.120  85.630  1.00  0.00           C
ATOM    967  O   MET A  63      29.150  19.260  86.510  1.00  0.00           O
ATOM    968  N   GLY A  64      30.010  18.110  84.790  1.00  0.00           N
ATOM    969  HN  GLY A  64      30.660  17.900  84.050  1.00  0.00           H
ATOM    970  CA  GLY A  64      29.000  17.070  84.760  1.00  0.00           C
ATOM    971  HA1 GLY A  64      29.180  16.450  83.890  1.00  0.00           H
ATOM    972  HA2 GLY A  64      28.000  17.480  84.730  1.00  0.00           H
ATOM    973  C   GLY A  64      29.140  16.200  86.000  1.00  0.00           C
ATOM    974  O   GLY A  64      28.140  15.800  86.550  1.00  0.00           O
ATOM    975  N   TYR A  65      30.350  15.950  86.550  1.00  0.00           N
ATOM    976  HN  TYR A  65      31.160  16.210  86.030  1.00  0.00           H
ATOM    977  CA  TYR A  65      30.570  15.190  87.740  1.00  0.00           C
ATOM    978  HA  TYR A  65      30.150  14.200  87.760  1.00  0.00           H
ATOM    979  CB  TYR A  65      32.080  14.890  87.850  1.00  0.00           C
ATOM    980  HB1 TYR A  65      32.580  15.810  88.240  1.00  0.00           H
ATOM    981  HB2 TYR A  65      32.590  14.550  86.920  1.00  0.00           H
ATOM    982  CG  TYR A  65      32.330  13.730  88.800  1.00  0.00           C
ATOM    983  CD1 TYR A  65      32.600  13.960  90.120  1.00  0.00           C
ATOM    984  HD1 TYR A  65      32.700  14.970  90.470  1.00  0.00           H
ATOM    985  CE1 TYR A  65      32.700  12.940  91.020  1.00  0.00           C
ATOM    986  HE1 TYR A  65      32.890  13.180  92.060  1.00  0.00           H
ATOM    987  CZ  TYR A  65      32.630  11.630  90.570  1.00  0.00           C
ATOM    988  OH  TYR A  65      32.860  10.560  91.420  1.00  0.00           O
ATOM    989  HH  TYR A  65      32.890   9.790  90.850  1.00  0.00           H
ATOM    990  CD2 TYR A  65      32.250  12.480  88.320  1.00  0.00           C
ATOM    991  HD2 TYR A  65      32.360  12.240  87.270  1.00  0.00           H
ATOM    992  CE2 TYR A  65      32.460  11.380  89.210  1.00  0.00           C
ATOM    993  HE2 TYR A  65      32.500  10.350  88.880  1.00  0.00           H
ATOM    994  C   TYR A  65      30.010  15.870  88.990  1.00  0.00           C
ATOM    995  O   TYR A  65      29.750  15.270  90.040  1.00  0.00           O
ATOM    996  N   GLN A  66      29.800  17.150  88.910  1.00  0.00           N
ATOM    997  HN  GLN A  66      30.060  17.560  88.040  1.00  0.00           H
ATOM    998  CA  GLN A  66      29.240  17.950  89.990  1.00  0.00           C
ATOM    999  HA  GLN A  66      29.590  17.520  90.920  1.00  0.00           H
ATOM   1000  CB  GLN A  66      29.800  19.420  89.960  1.00  0.00           C
ATOM   1001  HB1 GLN A  66      29.430  19.960  90.850  1.00  0.00           H
ATOM   1002  HB2 GLN A  66      29.360  19.920  89.070  1.00  0.00           H
ATOM   1003  CG  GLN A  66      31.330  19.650  90.070  1.00  0.00           C
ATOM   1004  HG1 GLN A  66      31.620  20.580  90.610  1.00  0.00           H
ATOM   1005  HG2 GLN A  66      31.740  19.660  89.040  1.00  0.00           H
ATOM   1006  CD  GLN A  66      32.180  18.560  90.780  1.00  0.00           C
ATOM   1007  OE1 GLN A  66      31.960  18.350  91.960  1.00  0.00           O
ATOM   1008  NE2 GLN A  66      33.160  17.920  90.110  1.00  0.00           N
ATOM   1009 1HE2 GLN A  66      33.930  17.410  90.510  1.00  0.00           H
ATOM   1010 2HE2 GLN A  66      33.400  18.190  89.180  1.00  0.00           H
ATOM   1011  C   GLN A  66      27.720  18.130  89.780  1.00  0.00           C
ATOM   1012  O   GLN A  66      27.250  18.450  88.660  1.00  0.00           O
ATOM   1013  N   LYS A  67      26.890  17.880  90.790  1.00  0.00           N
ATOM   1014  HN  LYS A  67      27.270  17.700  91.700  1.00  0.00           H
ATOM   1015  CA  LYS A  67      25.540  17.350  90.370  1.00  0.00           C
ATOM   1016  HA  LYS A  67      25.590  17.020  89.350  1.00  0.00           H
ATOM   1017  CB  LYS A  67      25.150  16.010  91.190  1.00  0.00           C
ATOM   1018  HB1 LYS A  67      24.220  15.710  90.660  1.00  0.00           H
ATOM   1019  HB2 LYS A  67      24.930  16.290  92.240  1.00  0.00           H
ATOM   1020  CG  LYS A  67      26.280  15.010  91.040  1.00  0.00           C
ATOM   1021  HG1 LYS A  67      25.990  14.070  91.560  1.00  0.00           H
ATOM   1022  HG2 LYS A  67      27.290  15.230  91.450  1.00  0.00           H
ATOM   1023  CD  LYS A  67      26.650  14.590  89.600  1.00  0.00           C
ATOM   1024  HD1 LYS A  67      27.420  13.790  89.590  1.00  0.00           H
ATOM   1025  HD2 LYS A  67      27.080  15.480  89.100  1.00  0.00           H
ATOM   1026  CE  LYS A  67      25.450  14.010  88.740  1.00  0.00           C
ATOM   1027  HE1 LYS A  67      25.900  13.650  87.790  1.00  0.00           H
ATOM   1028  HE2 LYS A  67      24.630  14.720  88.490  1.00  0.00           H
ATOM   1029  NZ  LYS A  67      24.740  12.980  89.450  1.00  0.00           N
ATOM   1030  HZ1 LYS A  67      25.400  12.320  89.890  1.00  0.00           H
ATOM   1031  HZ2 LYS A  67      24.340  12.400  88.690  1.00  0.00           H
ATOM   1032  HZ3 LYS A  67      24.050  13.250  90.190  1.00  0.00           H
ATOM   1033  C   LYS A  67      24.450  18.360  90.530  1.00  0.00           C
ATOM   1034  O   LYS A  67      23.330  18.300  90.020  1.00  0.00           O
ATOM   1035  N   LYS A  68      24.730  19.410  91.290  1.00  0.00           N
ATOM   1036  HN  LYS A  68      25.600  19.540  91.760  1.00  0.00           H
ATOM   1037  CA  LYS A  68      23.830  20.520  91.530  1.00  0.00           C
ATOM   1038  HA  LYS A  68      23.150  20.150  92.280  1.00  0.00           H
ATOM   1039  CB  LYS A  68      24.470  21.610  92.370  1.00  0.00           C
ATOM   1040  HB1 LYS A  68      24.870  21.020  93.220  1.00  0.00           H
ATOM   1041  HB2 LYS A  68      23.710  22.180  92.940  1.00  0.00           H
ATOM   1042  CG  LYS A  68      25.690  22.330  91.750  1.00  0.00           C
ATOM   1043  HG1 LYS A  68      25.350  22.980  90.910  1.00  0.00           H
ATOM   1044  HG2 LYS A  68      26.390  21.590  91.290  1.00  0.00           H
ATOM   1045  CD  LYS A  68      26.490  23.080  92.840  1.00  0.00           C
ATOM   1046  HD1 LYS A  68      26.680  22.360  93.660  1.00  0.00           H
ATOM   1047  HD2 LYS A  68      25.830  23.830  93.330  1.00  0.00           H
ATOM   1048  CE  LYS A  68      27.810  23.830  92.400  1.00  0.00           C
ATOM   1049  HE1 LYS A  68      27.530  24.620  91.670  1.00  0.00           H
ATOM   1050  HE2 LYS A  68      28.450  23.050  91.950  1.00  0.00           H
ATOM   1051  NZ  LYS A  68      28.600  24.460  93.540  1.00  0.00           N
ATOM   1052  HZ1 LYS A  68      29.330  25.090  93.160  1.00  0.00           H
ATOM   1053  HZ2 LYS A  68      29.080  23.690  94.040  1.00  0.00           H
ATOM   1054  HZ3 LYS A  68      27.960  24.900  94.230  1.00  0.00           H
ATOM   1055  C   LYS A  68      23.080  21.220  90.350  1.00  0.00           C
ATOM   1056  O   LYS A  68      23.730  21.270  89.280  1.00  0.00           O
ATOM   1057  N   LEU A  69      21.910  21.820  90.670  1.00  0.00           N
ATOM   1058  HN  LEU A  69      21.610  21.640  91.610  1.00  0.00           H
ATOM   1059  CA  LEU A  69      21.240  22.910  89.930  1.00  0.00           C
ATOM   1060  HA  LEU A  69      21.120  22.500  88.930  1.00  0.00           H
ATOM   1061  CB  LEU A  69      19.860  23.170  90.570  1.00  0.00           C
ATOM   1062  HB1 LEU A  69      20.150  23.340  91.630  1.00  0.00           H
ATOM   1063  HB2 LEU A  69      19.110  22.360  90.590  1.00  0.00           H
ATOM   1064  CG  LEU A  69      19.160  24.420  90.080  1.00  0.00           C
ATOM   1065  HG  LEU A  69      19.870  25.280  90.050  1.00  0.00           H
ATOM   1066  CD1 LEU A  69      18.620  24.190  88.620  1.00  0.00           C
ATOM   1067 1HD1 LEU A  69      19.370  23.660  87.990  1.00  0.00           H
ATOM   1068 2HD1 LEU A  69      18.380  25.100  88.020  1.00  0.00           H
ATOM   1069 3HD1 LEU A  69      17.690  23.590  88.650  1.00  0.00           H
ATOM   1070  CD2 LEU A  69      17.980  24.880  91.040  1.00  0.00           C
ATOM   1071 1HD2 LEU A  69      18.350  24.980  92.080  1.00  0.00           H
ATOM   1072 2HD2 LEU A  69      17.140  24.150  91.050  1.00  0.00           H
ATOM   1073 3HD2 LEU A  69      17.520  25.850  90.770  1.00  0.00           H
ATOM   1074  C   LEU A  69      22.140  24.090  89.740  1.00  0.00           C
ATOM   1075  O   LEU A  69      22.880  24.540  90.630  1.00  0.00           O
ATOM   1076  N   ARG A  70      22.200  24.570  88.440  1.00  0.00           N
ATOM   1077  HN  ARG A  70      21.590  24.200  87.740  1.00  0.00           H
ATOM   1078  CA  ARG A  70      23.320  25.470  88.060  1.00  0.00           C
ATOM   1079  HA  ARG A  70      24.140  25.280  88.740  1.00  0.00           H
ATOM   1080  CB  ARG A  70      23.690  25.280  86.570  1.00  0.00           C
ATOM   1081  HB1 ARG A  70      24.590  25.920  86.390  1.00  0.00           H
ATOM   1082  HB2 ARG A  70      22.850  25.670  85.960  1.00  0.00           H
ATOM   1083  CG  ARG A  70      24.080  23.850  86.120  1.00  0.00           C
ATOM   1084  HG1 ARG A  70      24.190  24.010  85.030  1.00  0.00           H
ATOM   1085  HG2 ARG A  70      23.290  23.070  86.250  1.00  0.00           H
ATOM   1086  CD  ARG A  70      25.390  23.380  86.670  1.00  0.00           C
ATOM   1087  HD1 ARG A  70      25.300  23.240  87.770  1.00  0.00           H
ATOM   1088  HD2 ARG A  70      26.170  24.150  86.460  1.00  0.00           H
ATOM   1089  NE  ARG A  70      25.840  22.090  85.950  1.00  0.00           N
ATOM   1090  HE  ARG A  70      25.290  21.980  85.120  1.00  0.00           H
ATOM   1091  CZ  ARG A  70      26.380  21.040  86.670  1.00  0.00           C
ATOM   1092  NH1 ARG A  70      27.040  21.060  87.790  1.00  0.00           N
ATOM   1093 1HH1 ARG A  70      27.200  21.940  88.230  1.00  0.00           H
ATOM   1094 2HH1 ARG A  70      27.270  20.160  88.170  1.00  0.00           H
ATOM   1095  NH2 ARG A  70      26.410  19.820  86.080  1.00  0.00           N
ATOM   1096 1HH2 ARG A  70      26.120  19.740  85.120  1.00  0.00           H
ATOM   1097 2HH2 ARG A  70      27.160  19.210  86.320  1.00  0.00           H
ATOM   1098  C   ARG A  70      22.990  26.960  88.380  1.00  0.00           C
ATOM   1099  O   ARG A  70      21.870  27.420  88.170  1.00  0.00           O
ATOM   1100  N   SER A  71      24.070  27.700  88.680  1.00  0.00           N
ATOM   1101  HN  SER A  71      24.930  27.240  88.500  1.00  0.00           H
ATOM   1102  CA  SER A  71      24.090  29.140  89.010  1.00  0.00           C
ATOM   1103  HA  SER A  71      23.080  29.340  89.340  1.00  0.00           H
ATOM   1104  CB  SER A  71      25.120  29.470  90.060  1.00  0.00           C
ATOM   1105  HB1 SER A  71      26.130  29.340  89.620  1.00  0.00           H
ATOM   1106  HB2 SER A  71      25.010  28.730  90.880  1.00  0.00           H
ATOM   1107  OG  SER A  71      24.890  30.790  90.530  1.00  0.00           O
ATOM   1108  HG1 SER A  71      24.010  31.030  90.830  1.00  0.00           H
ATOM   1109  C   SER A  71      24.470  29.890  87.760  1.00  0.00           C
ATOM   1110  O   SER A  71      25.040  29.330  86.820  1.00  0.00           O
ATOM   1111  N   MET A  72      24.220  31.180  87.660  1.00  0.00           N
ATOM   1112  HN  MET A  72      24.060  31.740  88.470  1.00  0.00           H
ATOM   1113  CA  MET A  72      24.030  32.060  86.470  1.00  0.00           C
ATOM   1114  HA  MET A  72      23.250  31.550  85.920  1.00  0.00           H
ATOM   1115  CB  MET A  72      23.450  33.510  86.760  1.00  0.00           C
ATOM   1116  HB1 MET A  72      23.460  34.110  85.820  1.00  0.00           H
ATOM   1117  HB2 MET A  72      24.010  34.060  87.530  1.00  0.00           H
ATOM   1118  CG  MET A  72      22.000  33.400  87.340  1.00  0.00           C
ATOM   1119  HG1 MET A  72      22.220  32.970  88.340  1.00  0.00           H
ATOM   1120  HG2 MET A  72      21.330  32.620  86.910  1.00  0.00           H
ATOM   1121  SD  MET A  72      21.280  35.070  87.360  1.00  0.00           S
ATOM   1122  CE  MET A  72      19.970  34.780  88.630  1.00  0.00           C
ATOM   1123  HE1 MET A  72      18.990  34.680  88.130  1.00  0.00           H
ATOM   1124  HE2 MET A  72      19.910  35.510  89.470  1.00  0.00           H
ATOM   1125  HE3 MET A  72      20.170  33.770  89.060  1.00  0.00           H
ATOM   1126  C   MET A  72      25.250  32.320  85.630  1.00  0.00           C
ATOM   1127  O   MET A  72      25.370  32.210  84.410  1.00  0.00           O
ATOM   1128  N   THR A  73      26.320  32.750  86.270  1.00  0.00           N
ATOM   1129  HN  THR A  73      26.270  32.850  87.270  1.00  0.00           H
ATOM   1130  CA  THR A  73      27.690  32.810  85.740  1.00  0.00           C
ATOM   1131  HA  THR A  73      27.630  33.250  84.750  1.00  0.00           H
ATOM   1132  CB  THR A  73      28.600  33.740  86.570  1.00  0.00           C
ATOM   1133  HB  THR A  73      28.190  34.060  87.550  1.00  0.00           H
ATOM   1134  OG1 THR A  73      28.830  34.960  85.860  1.00  0.00           O
ATOM   1135  HG1 THR A  73      28.040  35.490  85.900  1.00  0.00           H
ATOM   1136  CG2 THR A  73      30.030  33.150  86.810  1.00  0.00           C
ATOM   1137 1HG2 THR A  73      30.600  33.080  85.860  1.00  0.00           H
ATOM   1138 2HG2 THR A  73      29.970  32.130  87.240  1.00  0.00           H
ATOM   1139 3HG2 THR A  73      30.650  33.840  87.430  1.00  0.00           H
ATOM   1140  C   THR A  73      28.300  31.460  85.290  1.00  0.00           C
ATOM   1141  O   THR A  73      28.850  31.360  84.200  1.00  0.00           O
ATOM   1142  N   ASP A  74      28.150  30.340  86.100  1.00  0.00           N
ATOM   1143  HN  ASP A  74      27.890  30.460  87.050  1.00  0.00           H
ATOM   1144  CA  ASP A  74      28.650  29.020  85.710  1.00  0.00           C
ATOM   1145  HA  ASP A  74      29.710  29.110  85.500  1.00  0.00           H
ATOM   1146  CB  ASP A  74      28.280  28.010  86.870  1.00  0.00           C
ATOM   1147  HB1 ASP A  74      28.320  26.960  86.490  1.00  0.00           H
ATOM   1148  HB2 ASP A  74      27.210  28.140  87.140  1.00  0.00           H
ATOM   1149  CG  ASP A  74      29.150  28.040  88.070  1.00  0.00           C
ATOM   1150  OD1 ASP A  74      29.040  27.190  89.010  1.00  0.00           O
ATOM   1151  OD2 ASP A  74      29.980  29.010  88.160  1.00  0.00           O
ATOM   1152  C   ASP A  74      27.880  28.640  84.440  1.00  0.00           C
ATOM   1153  O   ASP A  74      28.580  28.200  83.450  1.00  0.00           O
ATOM   1154  N   LYS A  75      26.580  28.850  84.420  1.00  0.00           N
ATOM   1155  HN  LYS A  75      26.050  29.270  85.160  1.00  0.00           H
ATOM   1156  CA  LYS A  75      25.810  28.520  83.230  1.00  0.00           C
ATOM   1157  HA  LYS A  75      25.990  27.480  83.020  1.00  0.00           H
ATOM   1158  CB  LYS A  75      24.270  28.820  83.450  1.00  0.00           C
ATOM   1159  HB1 LYS A  75      23.750  28.880  82.470  1.00  0.00           H
ATOM   1160  HB2 LYS A  75      24.260  29.830  83.900  1.00  0.00           H
ATOM   1161  CG  LYS A  75      23.490  27.890  84.380  1.00  0.00           C
ATOM   1162  HG1 LYS A  75      23.970  27.910  85.380  1.00  0.00           H
ATOM   1163  HG2 LYS A  75      23.560  26.870  83.940  1.00  0.00           H
ATOM   1164  CD  LYS A  75      22.040  28.310  84.610  1.00  0.00           C
ATOM   1165  HD1 LYS A  75      22.050  29.260  85.180  1.00  0.00           H
ATOM   1166  HD2 LYS A  75      21.570  27.650  85.370  1.00  0.00           H
ATOM   1167  CE  LYS A  75      21.030  28.670  83.470  1.00  0.00           C
ATOM   1168  HE1 LYS A  75      21.340  29.610  82.950  1.00  0.00           H
ATOM   1169  HE2 LYS A  75      20.010  28.930  83.820  1.00  0.00           H
ATOM   1170  NZ  LYS A  75      20.980  27.590  82.560  1.00  0.00           N
ATOM   1171  HZ1 LYS A  75      21.730  27.500  81.850  1.00  0.00           H
ATOM   1172  HZ2 LYS A  75      20.060  27.620  82.060  1.00  0.00           H
ATOM   1173  HZ3 LYS A  75      20.890  26.740  83.150  1.00  0.00           H
ATOM   1174  C   LYS A  75      26.280  29.190  81.930  1.00  0.00           C
ATOM   1175  O   LYS A  75      26.420  28.510  80.890  1.00  0.00           O
ATOM   1176  N   TYR A  76      26.540  30.460  82.000  1.00  0.00           N
ATOM   1177  HN  TYR A  76      26.270  30.860  82.870  1.00  0.00           H
ATOM   1178  CA  TYR A  76      27.130  31.230  80.940  1.00  0.00           C
ATOM   1179  HA  TYR A  76      26.580  31.030  80.030  1.00  0.00           H
ATOM   1180  CB  TYR A  76      27.370  32.820  81.200  1.00  0.00           C
ATOM   1181  HB1 TYR A  76      27.840  33.240  80.290  1.00  0.00           H
ATOM   1182  HB2 TYR A  76      27.980  33.000  82.100  1.00  0.00           H
ATOM   1183  CG  TYR A  76      26.070  33.530  81.570  1.00  0.00           C
ATOM   1184  CD1 TYR A  76      24.890  33.360  80.810  1.00  0.00           C
ATOM   1185  HD1 TYR A  76      24.990  32.710  79.950  1.00  0.00           H
ATOM   1186  CE1 TYR A  76      23.670  33.940  81.180  1.00  0.00           C
ATOM   1187  HE1 TYR A  76      22.720  33.760  80.690  1.00  0.00           H
ATOM   1188  CZ  TYR A  76      23.640  34.900  82.200  1.00  0.00           C
ATOM   1189  OH  TYR A  76      22.400  35.550  82.460  1.00  0.00           O
ATOM   1190  HH  TYR A  76      22.670  36.190  83.130  1.00  0.00           H
ATOM   1191  CD2 TYR A  76      26.020  34.440  82.620  1.00  0.00           C
ATOM   1192  HD2 TYR A  76      26.930  34.810  83.060  1.00  0.00           H
ATOM   1193  CE2 TYR A  76      24.820  35.110  82.920  1.00  0.00           C
ATOM   1194  HE2 TYR A  76      24.880  35.820  83.720  1.00  0.00           H
ATOM   1195  C   TYR A  76      28.540  30.680  80.580  1.00  0.00           C
ATOM   1196  O   TYR A  76      28.710  30.490  79.380  1.00  0.00           O
ATOM   1197  N   ARG A  77      29.450  30.340  81.550  1.00  0.00           N
ATOM   1198  HN  ARG A  77      29.200  30.400  82.520  1.00  0.00           H
ATOM   1199  CA  ARG A  77      30.720  29.720  81.360  1.00  0.00           C
ATOM   1200  HA  ARG A  77      31.220  30.350  80.630  1.00  0.00           H
ATOM   1201  CB  ARG A  77      31.600  29.820  82.630  1.00  0.00           C
ATOM   1202  HB1 ARG A  77      32.570  29.310  82.450  1.00  0.00           H
ATOM   1203  HB2 ARG A  77      31.120  29.090  83.320  1.00  0.00           H
ATOM   1204  CG  ARG A  77      31.820  31.220  83.220  1.00  0.00           C
ATOM   1205  HG1 ARG A  77      30.870  31.750  83.450  1.00  0.00           H
ATOM   1206  HG2 ARG A  77      32.400  31.820  82.490  1.00  0.00           H
ATOM   1207  CD  ARG A  77      32.650  31.190  84.590  1.00  0.00           C
ATOM   1208  HD1 ARG A  77      32.220  30.390  85.230  1.00  0.00           H
ATOM   1209  HD2 ARG A  77      32.520  32.240  84.940  1.00  0.00           H
ATOM   1210  NE  ARG A  77      34.060  30.910  84.200  1.00  0.00           N
ATOM   1211  HE  ARG A  77      34.450  30.940  83.290  1.00  0.00           H
ATOM   1212  CZ  ARG A  77      35.060  30.700  85.040  1.00  0.00           C
ATOM   1213  NH1 ARG A  77      34.790  30.690  86.320  1.00  0.00           N
ATOM   1214 1HH1 ARG A  77      33.840  30.680  86.620  1.00  0.00           H
ATOM   1215 2HH1 ARG A  77      35.500  30.410  86.960  1.00  0.00           H
ATOM   1216  NH2 ARG A  77      36.250  30.430  84.530  1.00  0.00           N
ATOM   1217 1HH2 ARG A  77      36.920  29.940  85.080  1.00  0.00           H
ATOM   1218 2HH2 ARG A  77      36.350  30.340  83.540  1.00  0.00           H
ATOM   1219  C   ARG A  77      30.640  28.260  80.750  1.00  0.00           C
ATOM   1220  O   ARG A  77      31.350  28.060  79.760  1.00  0.00           O
ATOM   1221  N   LEU A  78      29.710  27.380  81.220  1.00  0.00           N
ATOM   1222  HN  LEU A  78      29.260  27.570  82.090  1.00  0.00           H
ATOM   1223  CA  LEU A  78      29.230  26.190  80.600  1.00  0.00           C
ATOM   1224  HA  LEU A  78      30.120  25.590  80.580  1.00  0.00           H
ATOM   1225  CB  LEU A  78      28.100  25.540  81.430  1.00  0.00           C
ATOM   1226  HB1 LEU A  78      27.310  26.310  81.570  1.00  0.00           H
ATOM   1227  HB2 LEU A  78      28.500  25.330  82.440  1.00  0.00           H
ATOM   1228  CG  LEU A  78      27.480  24.290  80.800  1.00  0.00           C
ATOM   1229  HG  LEU A  78      27.040  24.650  79.850  1.00  0.00           H
ATOM   1230  CD1 LEU A  78      28.550  23.200  80.510  1.00  0.00           C
ATOM   1231 1HD1 LEU A  78      29.160  22.910  81.390  1.00  0.00           H
ATOM   1232 2HD1 LEU A  78      29.180  23.610  79.700  1.00  0.00           H
ATOM   1233 3HD1 LEU A  78      28.000  22.340  80.050  1.00  0.00           H
ATOM   1234  CD2 LEU A  78      26.360  23.560  81.610  1.00  0.00           C
ATOM   1235 1HD2 LEU A  78      25.360  24.030  81.600  1.00  0.00           H
ATOM   1236 2HD2 LEU A  78      26.650  23.530  82.680  1.00  0.00           H
ATOM   1237 3HD2 LEU A  78      26.280  22.490  81.320  1.00  0.00           H
ATOM   1238  C   LEU A  78      28.900  26.360  79.140  1.00  0.00           C
ATOM   1239  O   LEU A  78      29.430  25.650  78.350  1.00  0.00           O
ATOM   1240  N   HSD A  79      28.020  27.300  78.750  1.00  0.00           N
ATOM   1241  HN  HSD A  79      27.700  27.890  79.490  1.00  0.00           H
ATOM   1242  CA  HSD A  79      27.590  27.580  77.390  1.00  0.00           C
ATOM   1243  HA  HSD A  79      27.380  26.750  76.730  1.00  0.00           H
ATOM   1244  CB  HSD A  79      26.420  28.730  77.260  1.00  0.00           C
ATOM   1245  HB1 HSD A  79      26.370  29.190  76.250  1.00  0.00           H
ATOM   1246  HB2 HSD A  79      26.590  29.550  77.990  1.00  0.00           H
ATOM   1247  ND1 HSD A  79      24.030  27.800  76.540  1.00  0.00           N
ATOM   1248  HD1 HSD A  79      24.250  27.410  75.640  1.00  0.00           H
ATOM   1249  CG  HSD A  79      24.970  28.280  77.470  1.00  0.00           C
ATOM   1250  CE1 HSD A  79      22.860  27.980  77.110  1.00  0.00           C
ATOM   1251  HE1 HSD A  79      21.920  27.680  76.640  1.00  0.00           H
ATOM   1252  NE2 HSD A  79      22.930  28.500  78.370  1.00  0.00           N
ATOM   1253  CD2 HSD A  79      24.300  28.650  78.570  1.00  0.00           C
ATOM   1254  HD2 HSD A  79      24.620  29.240  79.410  1.00  0.00           H
ATOM   1255  C   HSD A  79      28.790  28.180  76.590  1.00  0.00           C
ATOM   1256  O   HSD A  79      28.890  27.870  75.420  1.00  0.00           O
ATOM   1257  N   LEU A  80      29.660  29.040  77.190  1.00  0.00           N
ATOM   1258  HN  LEU A  80      29.460  29.320  78.120  1.00  0.00           H
ATOM   1259  CA  LEU A  80      30.930  29.510  76.600  1.00  0.00           C
ATOM   1260  HA  LEU A  80      30.670  29.980  75.670  1.00  0.00           H
ATOM   1261  CB  LEU A  80      31.610  30.620  77.540  1.00  0.00           C
ATOM   1262  HB1 LEU A  80      31.950  30.040  78.430  1.00  0.00           H
ATOM   1263  HB2 LEU A  80      30.830  31.380  77.720  1.00  0.00           H
ATOM   1264  CG  LEU A  80      32.850  31.300  76.900  1.00  0.00           C
ATOM   1265  HG  LEU A  80      33.500  30.550  76.400  1.00  0.00           H
ATOM   1266  CD1 LEU A  80      32.360  32.290  75.890  1.00  0.00           C
ATOM   1267 1HD1 LEU A  80      33.220  32.790  75.380  1.00  0.00           H
ATOM   1268 2HD1 LEU A  80      31.840  33.150  76.370  1.00  0.00           H
ATOM   1269 3HD1 LEU A  80      31.670  31.850  75.140  1.00  0.00           H
ATOM   1270  CD2 LEU A  80      33.700  32.040  77.930  1.00  0.00           C
ATOM   1271 1HD2 LEU A  80      34.660  32.370  77.490  1.00  0.00           H
ATOM   1272 2HD2 LEU A  80      33.960  31.360  78.770  1.00  0.00           H
ATOM   1273 3HD2 LEU A  80      33.140  32.840  78.460  1.00  0.00           H
ATOM   1274  C   LEU A  80      31.970  28.410  76.240  1.00  0.00           C
ATOM   1275  O   LEU A  80      32.660  28.310  75.170  1.00  0.00           O
ATOM   1276  N   SER A  81      32.140  27.450  77.190  1.00  0.00           N
ATOM   1277  HN  SER A  81      31.730  27.610  78.090  1.00  0.00           H
ATOM   1278  CA  SER A  81      32.860  26.190  77.060  1.00  0.00           C
ATOM   1279  HA  SER A  81      33.860  26.280  76.660  1.00  0.00           H
ATOM   1280  CB  SER A  81      32.910  25.280  78.320  1.00  0.00           C
ATOM   1281  HB1 SER A  81      33.500  24.360  78.140  1.00  0.00           H
ATOM   1282  HB2 SER A  81      31.940  24.870  78.680  1.00  0.00           H
ATOM   1283  OG  SER A  81      33.460  25.970  79.460  1.00  0.00           O
ATOM   1284  HG1 SER A  81      32.800  26.620  79.710  1.00  0.00           H
ATOM   1285  C   SER A  81      32.280  25.290  75.980  1.00  0.00           C
ATOM   1286  O   SER A  81      33.020  24.710  75.190  1.00  0.00           O
ATOM   1287  N   VAL A  82      30.890  25.100  75.940  1.00  0.00           N
ATOM   1288  HN  VAL A  82      30.280  25.450  76.640  1.00  0.00           H
ATOM   1289  CA  VAL A  82      30.190  24.360  74.950  1.00  0.00           C
ATOM   1290  HA  VAL A  82      30.550  23.360  74.780  1.00  0.00           H
ATOM   1291  CB  VAL A  82      28.780  24.130  75.400  1.00  0.00           C
ATOM   1292  HB  VAL A  82      28.460  25.100  75.850  1.00  0.00           H
ATOM   1293  CG1 VAL A  82      27.830  23.720  74.230  1.00  0.00           C
ATOM   1294 1HG1 VAL A  82      26.920  23.220  74.640  1.00  0.00           H
ATOM   1295 2HG1 VAL A  82      28.430  23.100  73.530  1.00  0.00           H
ATOM   1296 3HG1 VAL A  82      27.460  24.600  73.670  1.00  0.00           H
ATOM   1297  CG2 VAL A  82      28.920  23.020  76.450  1.00  0.00           C
ATOM   1298 1HG2 VAL A  82      27.930  22.940  76.940  1.00  0.00           H
ATOM   1299 2HG2 VAL A  82      29.580  23.260  77.310  1.00  0.00           H
ATOM   1300 3HG2 VAL A  82      29.310  22.050  76.090  1.00  0.00           H
ATOM   1301  C   VAL A  82      30.260  25.000  73.540  1.00  0.00           C
ATOM   1302  O   VAL A  82      30.340  24.340  72.520  1.00  0.00           O
ATOM   1303  N   ALA A  83      30.200  26.400  73.410  1.00  0.00           N
ATOM   1304  HN  ALA A  83      30.240  27.000  74.200  1.00  0.00           H
ATOM   1305  CA  ALA A  83      30.180  27.110  72.220  1.00  0.00           C
ATOM   1306  HA  ALA A  83      29.410  26.730  71.580  1.00  0.00           H
ATOM   1307  CB  ALA A  83      29.860  28.630  72.430  1.00  0.00           C
ATOM   1308  HB1 ALA A  83      29.590  29.090  71.450  1.00  0.00           H
ATOM   1309  HB2 ALA A  83      30.690  29.210  72.880  1.00  0.00           H
ATOM   1310  HB3 ALA A  83      28.990  28.790  73.100  1.00  0.00           H
ATOM   1311  C   ALA A  83      31.570  26.900  71.460  1.00  0.00           C
ATOM   1312  O   ALA A  83      31.670  26.830  70.220  1.00  0.00           O
ATOM   1313  N   ASP A  84      32.620  26.800  72.170  1.00  0.00           N
ATOM   1314  HN  ASP A  84      32.400  27.030  73.110  1.00  0.00           H
ATOM   1315  CA  ASP A  84      34.030  26.550  71.660  1.00  0.00           C
ATOM   1316  HA  ASP A  84      34.180  27.110  70.750  1.00  0.00           H
ATOM   1317  CB  ASP A  84      35.140  26.760  72.740  1.00  0.00           C
ATOM   1318  HB1 ASP A  84      36.100  26.310  72.380  1.00  0.00           H
ATOM   1319  HB2 ASP A  84      34.870  26.130  73.600  1.00  0.00           H
ATOM   1320  CG  ASP A  84      35.440  28.180  73.080  1.00  0.00           C
ATOM   1321  OD1 ASP A  84      34.990  29.110  72.350  1.00  0.00           O
ATOM   1322  OD2 ASP A  84      36.160  28.440  74.090  1.00  0.00           O
ATOM   1323  C   ASP A  84      34.220  25.090  71.190  1.00  0.00           C
ATOM   1324  O   ASP A  84      34.760  24.850  70.090  1.00  0.00           O
ATOM   1325  N   LEU A  85      33.720  24.070  71.910  1.00  0.00           N
ATOM   1326  HN  LEU A  85      33.300  24.200  72.800  1.00  0.00           H
ATOM   1327  CA  LEU A  85      33.820  22.690  71.550  1.00  0.00           C
ATOM   1328  HA  LEU A  85      34.850  22.400  71.390  1.00  0.00           H
ATOM   1329  CB  LEU A  85      33.390  21.870  72.790  1.00  0.00           C
ATOM   1330  HB1 LEU A  85      32.360  22.230  73.030  1.00  0.00           H
ATOM   1331  HB2 LEU A  85      34.070  22.060  73.650  1.00  0.00           H
ATOM   1332  CG  LEU A  85      33.430  20.330  72.700  1.00  0.00           C
ATOM   1333  HG  LEU A  85      33.040  20.020  71.710  1.00  0.00           H
ATOM   1334  CD1 LEU A  85      34.930  19.850  72.910  1.00  0.00           C
ATOM   1335 1HD1 LEU A  85      35.020  18.750  72.940  1.00  0.00           H
ATOM   1336 2HD1 LEU A  85      35.280  20.250  73.890  1.00  0.00           H
ATOM   1337 3HD1 LEU A  85      35.600  20.220  72.100  1.00  0.00           H
ATOM   1338  CD2 LEU A  85      32.550  19.650  73.730  1.00  0.00           C
ATOM   1339 1HD2 LEU A  85      32.670  20.330  74.600  1.00  0.00           H
ATOM   1340 2HD2 LEU A  85      32.810  18.590  73.980  1.00  0.00           H
ATOM   1341 3HD2 LEU A  85      31.540  19.500  73.300  1.00  0.00           H
ATOM   1342  C   LEU A  85      33.040  22.290  70.270  1.00  0.00           C
ATOM   1343  O   LEU A  85      33.500  21.430  69.530  1.00  0.00           O
ATOM   1344  N   LEU A  86      31.900  22.930  70.010  1.00  0.00           N
ATOM   1345  HN  LEU A  86      31.510  23.630  70.610  1.00  0.00           H
ATOM   1346  CA  LEU A  86      31.230  23.000  68.720  1.00  0.00           C
ATOM   1347  HA  LEU A  86      30.960  22.030  68.340  1.00  0.00           H
ATOM   1348  CB  LEU A  86      29.880  23.780  68.950  1.00  0.00           C
ATOM   1349  HB1 LEU A  86      29.450  23.970  67.950  1.00  0.00           H
ATOM   1350  HB2 LEU A  86      29.930  24.810  69.380  1.00  0.00           H
ATOM   1351  CG  LEU A  86      28.900  23.040  69.920  1.00  0.00           C
ATOM   1352  HG  LEU A  86      29.430  22.670  70.830  1.00  0.00           H
ATOM   1353  CD1 LEU A  86      27.800  23.920  70.500  1.00  0.00           C
ATOM   1354 1HD1 LEU A  86      28.300  24.800  70.970  1.00  0.00           H
ATOM   1355 2HD1 LEU A  86      27.140  23.390  71.220  1.00  0.00           H
ATOM   1356 3HD1 LEU A  86      27.190  24.340  69.670  1.00  0.00           H
ATOM   1357  CD2 LEU A  86      28.290  21.800  69.320  1.00  0.00           C
ATOM   1358 1HD2 LEU A  86      27.750  21.910  68.360  1.00  0.00           H
ATOM   1359 2HD2 LEU A  86      27.650  21.320  70.090  1.00  0.00           H
ATOM   1360 3HD2 LEU A  86      29.090  21.050  69.160  1.00  0.00           H
ATOM   1361  C   LEU A  86      31.990  23.700  67.550  1.00  0.00           C
ATOM   1362  O   LEU A  86      32.070  23.210  66.380  1.00  0.00           O
ATOM   1363  N   PHE A  87      32.620  24.870  67.820  1.00  0.00           N
ATOM   1364  HN  PHE A  87      32.570  25.160  68.770  1.00  0.00           H
ATOM   1365  CA  PHE A  87      33.430  25.560  66.810  1.00  0.00           C
ATOM   1366  HA  PHE A  87      32.830  25.580  65.910  1.00  0.00           H
ATOM   1367  CB  PHE A  87      33.790  27.080  67.210  1.00  0.00           C
ATOM   1368  HB1 PHE A  87      34.520  27.070  68.050  1.00  0.00           H
ATOM   1369  HB2 PHE A  87      32.970  27.750  67.520  1.00  0.00           H
ATOM   1370  CG  PHE A  87      34.320  27.900  66.040  1.00  0.00           C
ATOM   1371  CD1 PHE A  87      33.520  28.710  65.170  1.00  0.00           C
ATOM   1372  HD1 PHE A  87      32.460  28.680  65.320  1.00  0.00           H
ATOM   1373  CE1 PHE A  87      34.210  29.320  64.080  1.00  0.00           C
ATOM   1374  HE1 PHE A  87      33.500  29.810  63.420  1.00  0.00           H
ATOM   1375  CZ  PHE A  87      35.580  29.330  63.940  1.00  0.00           C
ATOM   1376  HZ  PHE A  87      36.060  29.810  63.110  1.00  0.00           H
ATOM   1377  CD2 PHE A  87      35.730  27.880  65.890  1.00  0.00           C
ATOM   1378  HD2 PHE A  87      36.410  27.330  66.530  1.00  0.00           H
ATOM   1379  CE2 PHE A  87      36.360  28.680  64.870  1.00  0.00           C
ATOM   1380  HE2 PHE A  87      37.420  28.620  64.700  1.00  0.00           H
ATOM   1381  C   PHE A  87      34.800  24.880  66.410  1.00  0.00           C
ATOM   1382  O   PHE A  87      35.140  24.890  65.220  1.00  0.00           O
ATOM   1383  N   VAL A  88      35.460  24.230  67.420  1.00  0.00           N
ATOM   1384  HN  VAL A  88      35.140  24.460  68.340  1.00  0.00           H
ATOM   1385  CA  VAL A  88      36.600  23.330  67.170  1.00  0.00           C
ATOM   1386  HA  VAL A  88      37.270  24.020  66.670  1.00  0.00           H
ATOM   1387  CB  VAL A  88      37.180  22.900  68.490  1.00  0.00           C
ATOM   1388  HB  VAL A  88      36.370  22.630  69.200  1.00  0.00           H
ATOM   1389  CG1 VAL A  88      38.050  21.620  68.320  1.00  0.00           C
ATOM   1390 1HG1 VAL A  88      38.410  21.370  69.340  1.00  0.00           H
ATOM   1391 2HG1 VAL A  88      38.900  21.850  67.640  1.00  0.00           H
ATOM   1392 3HG1 VAL A  88      37.440  20.730  68.040  1.00  0.00           H
ATOM   1393  CG2 VAL A  88      38.030  24.120  68.890  1.00  0.00           C
ATOM   1394 1HG2 VAL A  88      37.430  25.020  68.650  1.00  0.00           H
ATOM   1395 2HG2 VAL A  88      38.880  24.130  68.180  1.00  0.00           H
ATOM   1396 3HG2 VAL A  88      38.340  24.200  69.950  1.00  0.00           H
ATOM   1397  C   VAL A  88      36.180  22.190  66.320  1.00  0.00           C
ATOM   1398  O   VAL A  88      36.950  21.820  65.390  1.00  0.00           O
ATOM   1399  N   ILE A  89      34.990  21.570  66.590  1.00  0.00           N
ATOM   1400  HN  ILE A  89      34.390  21.800  67.350  1.00  0.00           H
ATOM   1401  CA  ILE A  89      34.420  20.430  65.820  1.00  0.00           C
ATOM   1402  HA  ILE A  89      35.120  19.610  65.780  1.00  0.00           H
ATOM   1403  CB  ILE A  89      33.240  19.880  66.530  1.00  0.00           C
ATOM   1404  HB  ILE A  89      32.660  20.730  66.950  1.00  0.00           H
ATOM   1405  CG2 ILE A  89      32.200  19.190  65.590  1.00  0.00           C
ATOM   1406 1HG2 ILE A  89      32.560  18.200  65.240  1.00  0.00           H
ATOM   1407 2HG2 ILE A  89      31.860  19.770  64.710  1.00  0.00           H
ATOM   1408 3HG2 ILE A  89      31.380  18.870  66.270  1.00  0.00           H
ATOM   1409  CG1 ILE A  89      33.710  18.950  67.750  1.00  0.00           C
ATOM   1410 1HG1 ILE A  89      32.890  18.700  68.460  1.00  0.00           H
ATOM   1411 2HG1 ILE A  89      34.340  19.480  68.500  1.00  0.00           H
ATOM   1412  CD  ILE A  89      34.410  17.640  67.340  1.00  0.00           C
ATOM   1413  HD1 ILE A  89      35.460  17.810  67.010  1.00  0.00           H
ATOM   1414  HD2 ILE A  89      33.920  17.100  66.500  1.00  0.00           H
ATOM   1415  HD3 ILE A  89      34.350  16.900  68.170  1.00  0.00           H
ATOM   1416  C   ILE A  89      34.210  20.750  64.330  1.00  0.00           C
ATOM   1417  O   ILE A  89      34.100  19.890  63.480  1.00  0.00           O
ATOM   1418  N   THR A  90      34.220  22.080  63.830  1.00  0.00           N
ATOM   1419  HN  THR A  90      34.200  22.800  64.520  1.00  0.00           H
ATOM   1420  CA  THR A  90      34.230  22.350  62.440  1.00  0.00           C
ATOM   1421  HA  THR A  90      33.570  21.610  62.020  1.00  0.00           H
ATOM   1422  CB  THR A  90      33.800  23.800  61.990  1.00  0.00           C
ATOM   1423  HB  THR A  90      33.450  23.670  60.940  1.00  0.00           H
ATOM   1424  OG1 THR A  90      34.730  24.880  62.140  1.00  0.00           O
ATOM   1425  HG1 THR A  90      34.760  25.090  63.080  1.00  0.00           H
ATOM   1426  CG2 THR A  90      32.570  24.170  62.860  1.00  0.00           C
ATOM   1427 1HG2 THR A  90      32.740  24.740  63.800  1.00  0.00           H
ATOM   1428 2HG2 THR A  90      31.870  23.320  63.000  1.00  0.00           H
ATOM   1429 3HG2 THR A  90      31.950  24.860  62.250  1.00  0.00           H
ATOM   1430  C   THR A  90      35.560  22.160  61.810  1.00  0.00           C
ATOM   1431  O   THR A  90      35.650  22.020  60.570  1.00  0.00           O
ATOM   1432  N   LEU A  91      36.700  22.220  62.490  1.00  0.00           N
ATOM   1433  HN  LEU A  91      36.670  22.200  63.490  1.00  0.00           H
ATOM   1434  CA  LEU A  91      38.030  22.200  61.820  1.00  0.00           C
ATOM   1435  HA  LEU A  91      37.920  23.040  61.160  1.00  0.00           H
ATOM   1436  CB  LEU A  91      39.200  22.610  62.760  1.00  0.00           C
ATOM   1437  HB1 LEU A  91      40.150  22.660  62.170  1.00  0.00           H
ATOM   1438  HB2 LEU A  91      39.300  21.880  63.590  1.00  0.00           H
ATOM   1439  CG  LEU A  91      38.940  23.940  63.500  1.00  0.00           C
ATOM   1440  HG  LEU A  91      38.030  23.770  64.110  1.00  0.00           H
ATOM   1441  CD1 LEU A  91      40.190  24.170  64.410  1.00  0.00           C
ATOM   1442 1HD1 LEU A  91      40.380  23.340  65.120  1.00  0.00           H
ATOM   1443 2HD1 LEU A  91      40.020  25.110  64.990  1.00  0.00           H
ATOM   1444 3HD1 LEU A  91      41.130  24.250  63.830  1.00  0.00           H
ATOM   1445  CD2 LEU A  91      38.690  25.090  62.590  1.00  0.00           C
ATOM   1446 1HD2 LEU A  91      39.280  25.060  61.650  1.00  0.00           H
ATOM   1447 2HD2 LEU A  91      38.780  26.090  63.060  1.00  0.00           H
ATOM   1448 3HD2 LEU A  91      37.620  25.110  62.300  1.00  0.00           H
ATOM   1449  C   LEU A  91      38.470  21.000  61.020  1.00  0.00           C
ATOM   1450  O   LEU A  91      39.150  21.180  59.980  1.00  0.00           O
ATOM   1451  N   PRO A  92      38.190  19.750  61.360  1.00  0.00           N
ATOM   1452  CD  PRO A  92      37.640  19.250  62.620  1.00  0.00           C
ATOM   1453  HD1 PRO A  92      36.570  19.570  62.610  1.00  0.00           H
ATOM   1454  HD2 PRO A  92      38.150  19.780  63.450  1.00  0.00           H
ATOM   1455  CA  PRO A  92      38.490  18.540  60.530  1.00  0.00           C
ATOM   1456  HA  PRO A  92      39.550  18.420  60.390  1.00  0.00           H
ATOM   1457  CB  PRO A  92      37.900  17.310  61.220  1.00  0.00           C
ATOM   1458  HB1 PRO A  92      38.670  16.510  61.230  1.00  0.00           H
ATOM   1459  HB2 PRO A  92      36.910  16.910  60.920  1.00  0.00           H
ATOM   1460  CG  PRO A  92      37.850  17.780  62.720  1.00  0.00           C
ATOM   1461  HG1 PRO A  92      36.990  17.250  63.170  1.00  0.00           H
ATOM   1462  HG2 PRO A  92      38.890  17.570  63.060  1.00  0.00           H
ATOM   1463  C   PRO A  92      37.960  18.580  59.120  1.00  0.00           C
ATOM   1464  O   PRO A  92      38.720  18.170  58.220  1.00  0.00           O
ATOM   1465  N   PHE A  93      36.720  19.060  58.830  1.00  0.00           N
ATOM   1466  HN  PHE A  93      36.140  19.330  59.600  1.00  0.00           H
ATOM   1467  CA  PHE A  93      36.020  19.070  57.630  1.00  0.00           C
ATOM   1468  HA  PHE A  93      36.050  18.080  57.210  1.00  0.00           H
ATOM   1469  CB  PHE A  93      34.550  19.470  57.850  1.00  0.00           C
ATOM   1470  HB1 PHE A  93      33.960  19.380  56.910  1.00  0.00           H
ATOM   1471  HB2 PHE A  93      34.450  20.520  58.190  1.00  0.00           H
ATOM   1472  CG  PHE A  93      33.830  18.580  58.890  1.00  0.00           C
ATOM   1473  CD1 PHE A  93      33.800  18.750  60.310  1.00  0.00           C
ATOM   1474  HD1 PHE A  93      34.220  19.630  60.780  1.00  0.00           H
ATOM   1475  CE1 PHE A  93      33.070  17.860  61.110  1.00  0.00           C
ATOM   1476  HE1 PHE A  93      32.990  18.140  62.160  1.00  0.00           H
ATOM   1477  CZ  PHE A  93      32.490  16.700  60.600  1.00  0.00           C
ATOM   1478  HZ  PHE A  93      32.110  16.030  61.350  1.00  0.00           H
ATOM   1479  CD2 PHE A  93      33.190  17.400  58.420  1.00  0.00           C
ATOM   1480  HD2 PHE A  93      33.270  17.150  57.370  1.00  0.00           H
ATOM   1481  CE2 PHE A  93      32.670  16.440  59.220  1.00  0.00           C
ATOM   1482  HE2 PHE A  93      32.170  15.540  58.890  1.00  0.00           H
ATOM   1483  C   PHE A  93      36.760  19.940  56.580  1.00  0.00           C
ATOM   1484  O   PHE A  93      37.050  19.500  55.490  1.00  0.00           O
ATOM   1485  N   TRP A  94      37.310  21.120  57.040  1.00  0.00           N
ATOM   1486  HN  TRP A  94      37.150  21.300  58.010  1.00  0.00           H
ATOM   1487  CA  TRP A  94      38.240  21.980  56.350  1.00  0.00           C
ATOM   1488  HA  TRP A  94      37.900  22.140  55.340  1.00  0.00           H
ATOM   1489  CB  TRP A  94      38.400  23.320  57.050  1.00  0.00           C
ATOM   1490  HB1 TRP A  94      38.790  24.080  56.340  1.00  0.00           H
ATOM   1491  HB2 TRP A  94      39.190  23.170  57.810  1.00  0.00           H
ATOM   1492  CG  TRP A  94      37.170  23.980  57.690  1.00  0.00           C
ATOM   1493  CD1 TRP A  94      37.110  24.580  58.950  1.00  0.00           C
ATOM   1494  HD1 TRP A  94      37.950  24.640  59.630  1.00  0.00           H
ATOM   1495  NE1 TRP A  94      35.810  24.900  59.230  1.00  0.00           N
ATOM   1496  HE1 TRP A  94      35.430  24.930  60.130  1.00  0.00           H
ATOM   1497  CE2 TRP A  94      35.000  24.650  58.200  1.00  0.00           C
ATOM   1498  CD2 TRP A  94      35.830  24.060  57.180  1.00  0.00           C
ATOM   1499  CE3 TRP A  94      35.230  23.640  55.940  1.00  0.00           C
ATOM   1500  HE3 TRP A  94      35.780  22.970  55.280  1.00  0.00           H
ATOM   1501  CZ3 TRP A  94      33.840  23.990  55.710  1.00  0.00           C
ATOM   1502  HZ3 TRP A  94      33.350  23.700  54.790  1.00  0.00           H
ATOM   1503  CZ2 TRP A  94      33.680  24.990  57.940  1.00  0.00           C
ATOM   1504  HZ2 TRP A  94      33.100  25.500  58.700  1.00  0.00           H
ATOM   1505  CH2 TRP A  94      33.110  24.690  56.710  1.00  0.00           C
ATOM   1506  HH2 TRP A  94      32.100  25.070  56.610  1.00  0.00           H
ATOM   1507  C   TRP A  94      39.610  21.320  56.190  1.00  0.00           C
ATOM   1508  O   TRP A  94      40.310  21.650  55.230  1.00  0.00           O
ATOM   1509  N   ALA A  95      40.100  20.650  57.270  1.00  0.00           N
ATOM   1510  HN  ALA A  95      39.680  20.450  58.150  1.00  0.00           H
ATOM   1511  CA  ALA A  95      41.460  20.060  57.320  1.00  0.00           C
ATOM   1512  HA  ALA A  95      42.110  20.800  56.870  1.00  0.00           H
ATOM   1513  CB  ALA A  95      41.900  19.710  58.760  1.00  0.00           C
ATOM   1514  HB1 ALA A  95      41.340  18.790  59.050  1.00  0.00           H
ATOM   1515  HB2 ALA A  95      41.560  20.540  59.420  1.00  0.00           H
ATOM   1516  HB3 ALA A  95      42.960  19.400  58.860  1.00  0.00           H
ATOM   1517  C   ALA A  95      41.630  18.850  56.350  1.00  0.00           C
ATOM   1518  O   ALA A  95      42.620  18.660  55.660  1.00  0.00           O
ATOM   1519  N   VAL A  96      40.570  18.020  56.300  1.00  0.00           N
ATOM   1520  HN  VAL A  96      39.840  18.110  56.980  1.00  0.00           H
ATOM   1521  CA  VAL A  96      40.360  17.000  55.300  1.00  0.00           C
ATOM   1522  HA  VAL A  96      41.100  16.230  55.450  1.00  0.00           H
ATOM   1523  CB  VAL A  96      39.110  16.140  55.550  1.00  0.00           C
ATOM   1524  HB  VAL A  96      38.270  16.760  55.940  1.00  0.00           H
ATOM   1525  CG1 VAL A  96      38.650  15.560  54.290  1.00  0.00           C
ATOM   1526 1HG1 VAL A  96      37.810  14.850  54.470  1.00  0.00           H
ATOM   1527 2HG1 VAL A  96      39.450  14.860  53.970  1.00  0.00           H
ATOM   1528 3HG1 VAL A  96      38.290  16.200  53.450  1.00  0.00           H
ATOM   1529  CG2 VAL A  96      39.480  15.100  56.540  1.00  0.00           C
ATOM   1530 1HG2 VAL A  96      39.700  15.440  57.580  1.00  0.00           H
ATOM   1531 2HG2 VAL A  96      40.340  14.450  56.240  1.00  0.00           H
ATOM   1532 3HG2 VAL A  96      38.700  14.320  56.670  1.00  0.00           H
ATOM   1533  C   VAL A  96      40.400  17.600  53.840  1.00  0.00           C
ATOM   1534  O   VAL A  96      41.150  17.120  52.990  1.00  0.00           O
ATOM   1535  N   ASP A  97      39.600  18.680  53.630  1.00  0.00           N
ATOM   1536  HN  ASP A  97      38.970  19.020  54.320  1.00  0.00           H
ATOM   1537  CA  ASP A  97      39.510  19.390  52.360  1.00  0.00           C
ATOM   1538  HA  ASP A  97      39.390  18.630  51.600  1.00  0.00           H
ATOM   1539  CB  ASP A  97      38.440  20.520  52.270  1.00  0.00           C
ATOM   1540  HB1 ASP A  97      38.790  21.480  52.700  1.00  0.00           H
ATOM   1541  HB2 ASP A  97      37.510  20.330  52.860  1.00  0.00           H
ATOM   1542  CG  ASP A  97      38.130  20.780  50.800  1.00  0.00           C
ATOM   1543  OD1 ASP A  97      37.980  19.850  49.970  1.00  0.00           O
ATOM   1544  OD2 ASP A  97      37.930  21.940  50.400  1.00  0.00           O
ATOM   1545  C   ASP A  97      40.920  19.930  51.910  1.00  0.00           C
ATOM   1546  O   ASP A  97      41.400  19.790  50.790  1.00  0.00           O
ATOM   1547  N   ALA A  98      41.710  20.460  52.890  1.00  0.00           N
ATOM   1548  HN  ALA A  98      41.390  20.460  53.830  1.00  0.00           H
ATOM   1549  CA  ALA A  98      43.090  20.900  52.660  1.00  0.00           C
ATOM   1550  HA  ALA A  98      43.080  21.620  51.850  1.00  0.00           H
ATOM   1551  CB  ALA A  98      43.570  21.470  53.960  1.00  0.00           C
ATOM   1552  HB1 ALA A  98      42.850  22.160  54.460  1.00  0.00           H
ATOM   1553  HB2 ALA A  98      44.500  22.040  53.740  1.00  0.00           H
ATOM   1554  HB3 ALA A  98      43.760  20.620  54.640  1.00  0.00           H
ATOM   1555  C   ALA A  98      44.010  19.790  52.220  1.00  0.00           C
ATOM   1556  O   ALA A  98      44.870  20.040  51.370  1.00  0.00           O
ATOM   1557  N   VAL A  99      43.860  18.470  52.650  1.00  0.00           N
ATOM   1558  HN  VAL A  99      43.200  18.280  53.370  1.00  0.00           H
ATOM   1559  CA  VAL A  99      44.770  17.430  52.240  1.00  0.00           C
ATOM   1560  HA  VAL A  99      45.750  17.730  51.910  1.00  0.00           H
ATOM   1561  CB  VAL A  99      45.160  16.550  53.350  1.00  0.00           C
ATOM   1562  HB  VAL A  99      45.970  15.910  52.940  1.00  0.00           H
ATOM   1563  CG1 VAL A  99      45.940  17.390  54.420  1.00  0.00           C
ATOM   1564 1HG1 VAL A  99      46.890  17.810  54.020  1.00  0.00           H
ATOM   1565 2HG1 VAL A  99      46.120  16.700  55.270  1.00  0.00           H
ATOM   1566 3HG1 VAL A  99      45.300  18.220  54.780  1.00  0.00           H
ATOM   1567  CG2 VAL A  99      44.050  15.860  54.010  1.00  0.00           C
ATOM   1568 1HG2 VAL A  99      43.650  15.060  53.360  1.00  0.00           H
ATOM   1569 2HG2 VAL A  99      43.290  16.620  54.290  1.00  0.00           H
ATOM   1570 3HG2 VAL A  99      44.370  15.430  54.980  1.00  0.00           H
ATOM   1571  C   VAL A  99      44.170  16.550  51.190  1.00  0.00           C
ATOM   1572  O   VAL A  99      44.820  15.740  50.570  1.00  0.00           O
ATOM   1573  N   ALA A 100      42.880  16.800  50.830  1.00  0.00           N
ATOM   1574  HN  ALA A 100      42.400  17.450  51.420  1.00  0.00           H
ATOM   1575  CA  ALA A 100      42.230  15.930  49.780  1.00  0.00           C
ATOM   1576  HA  ALA A 100      42.940  15.890  48.970  1.00  0.00           H
ATOM   1577  CB  ALA A 100      41.740  14.610  50.470  1.00  0.00           C
ATOM   1578  HB1 ALA A 100      42.600  14.010  50.830  1.00  0.00           H
ATOM   1579  HB2 ALA A 100      41.160  14.000  49.740  1.00  0.00           H
ATOM   1580  HB3 ALA A 100      41.060  14.900  51.310  1.00  0.00           H
ATOM   1581  C   ALA A 100      41.090  16.690  49.140  1.00  0.00           C
ATOM   1582  O   ALA A 100      41.260  17.250  48.080  1.00  0.00           O
ATOM   1583  N   ASN A 101      39.830  16.560  49.700  1.00  0.00           N
ATOM   1584  HN  ASN A 101      39.720  16.220  50.630  1.00  0.00           H
ATOM   1585  CA  ASN A 101      38.600  16.710  48.990  1.00  0.00           C
ATOM   1586  HA  ASN A 101      38.640  17.580  48.350  1.00  0.00           H
ATOM   1587  CB  ASN A 101      38.410  15.500  48.020  1.00  0.00           C
ATOM   1588  HB1 ASN A 101      38.380  14.530  48.570  1.00  0.00           H
ATOM   1589  HB2 ASN A 101      39.290  15.590  47.340  1.00  0.00           H
ATOM   1590  CG  ASN A 101      37.210  15.710  47.140  1.00  0.00           C
ATOM   1591  OD1 ASN A 101      36.720  16.740  46.800  1.00  0.00           O
ATOM   1592  ND2 ASN A 101      36.600  14.550  46.680  1.00  0.00           N
ATOM   1593 1HD2 ASN A 101      35.850  14.780  46.060  1.00  0.00           H
ATOM   1594 2HD2 ASN A 101      37.100  13.680  46.700  1.00  0.00           H
ATOM   1595  C   ASN A 101      37.550  16.870  50.130  1.00  0.00           C
ATOM   1596  O   ASN A 101      37.760  16.420  51.250  1.00  0.00           O
ATOM   1597  N   TRP A 102      36.350  17.420  49.760  1.00  0.00           N
ATOM   1598  HN  TRP A 102      36.200  17.790  48.840  1.00  0.00           H
ATOM   1599  CA  TRP A 102      35.210  17.590  50.620  1.00  0.00           C
ATOM   1600  HA  TRP A 102      35.520  17.730  51.650  1.00  0.00           H
ATOM   1601  CB  TRP A 102      34.190  18.690  50.260  1.00  0.00           C
ATOM   1602  HB1 TRP A 102      33.800  18.560  49.230  1.00  0.00           H
ATOM   1603  HB2 TRP A 102      34.740  19.660  50.230  1.00  0.00           H
ATOM   1604  CG  TRP A 102      33.010  18.770  51.160  1.00  0.00           C
ATOM   1605  CD1 TRP A 102      31.700  18.410  50.890  1.00  0.00           C
ATOM   1606  HD1 TRP A 102      31.390  17.840  50.030  1.00  0.00           H
ATOM   1607  NE1 TRP A 102      30.890  18.730  51.960  1.00  0.00           N
ATOM   1608  HE1 TRP A 102      29.910  18.710  51.930  1.00  0.00           H
ATOM   1609  CE2 TRP A 102      31.630  19.320  52.950  1.00  0.00           C
ATOM   1610  CD2 TRP A 102      33.020  19.390  52.500  1.00  0.00           C
ATOM   1611  CE3 TRP A 102      34.000  19.970  53.320  1.00  0.00           C
ATOM   1612  HE3 TRP A 102      34.980  20.140  52.900  1.00  0.00           H
ATOM   1613  CZ3 TRP A 102      33.600  20.590  54.460  1.00  0.00           C
ATOM   1614  HZ3 TRP A 102      34.300  21.020  55.160  1.00  0.00           H
ATOM   1615  CZ2 TRP A 102      31.280  19.710  54.230  1.00  0.00           C
ATOM   1616  HZ2 TRP A 102      30.270  19.550  54.580  1.00  0.00           H
ATOM   1617  CH2 TRP A 102      32.280  20.450  54.940  1.00  0.00           C
ATOM   1618  HH2 TRP A 102      32.030  20.790  55.930  1.00  0.00           H
ATOM   1619  C   TRP A 102      34.530  16.210  50.440  1.00  0.00           C
ATOM   1620  O   TRP A 102      33.820  15.980  49.450  1.00  0.00           O
ATOM   1621  N   TYR A 103      34.660  15.270  51.410  1.00  0.00           N
ATOM   1622  HN  TYR A 103      35.340  15.550  52.090  1.00  0.00           H
ATOM   1623  CA  TYR A 103      34.030  13.940  51.410  1.00  0.00           C
ATOM   1624  HA  TYR A 103      33.870  13.590  50.400  1.00  0.00           H
ATOM   1625  CB  TYR A 103      34.970  12.910  52.110  1.00  0.00           C
ATOM   1626  HB1 TYR A 103      34.360  11.980  52.220  1.00  0.00           H
ATOM   1627  HB2 TYR A 103      35.380  13.200  53.100  1.00  0.00           H
ATOM   1628  CG  TYR A 103      36.090  12.490  51.160  1.00  0.00           C
ATOM   1629  CD1 TYR A 103      37.290  13.130  51.350  1.00  0.00           C
ATOM   1630  HD1 TYR A 103      37.490  13.750  52.210  1.00  0.00           H
ATOM   1631  CE1 TYR A 103      38.380  12.800  50.470  1.00  0.00           C
ATOM   1632  HE1 TYR A 103      39.310  13.350  50.560  1.00  0.00           H
ATOM   1633  CZ  TYR A 103      38.120  12.030  49.240  1.00  0.00           C
ATOM   1634  OH  TYR A 103      39.010  12.000  48.170  1.00  0.00           O
ATOM   1635  HH  TYR A 103      38.700  11.290  47.590  1.00  0.00           H
ATOM   1636  CD2 TYR A 103      35.840  11.640  50.070  1.00  0.00           C
ATOM   1637  HD2 TYR A 103      34.950  11.030  50.040  1.00  0.00           H
ATOM   1638  CE2 TYR A 103      36.870  11.470  49.040  1.00  0.00           C
ATOM   1639  HE2 TYR A 103      36.740  10.850  48.160  1.00  0.00           H
ATOM   1640  C   TYR A 103      32.650  13.990  52.100  1.00  0.00           C
ATOM   1641  O   TYR A 103      32.080  12.890  52.360  1.00  0.00           O
ATOM   1642  N   PHE A 104      32.080  15.150  52.430  1.00  0.00           N
ATOM   1643  HN  PHE A 104      32.610  15.930  52.090  1.00  0.00           H
ATOM   1644  CA  PHE A 104      31.040  15.150  53.430  1.00  0.00           C
ATOM   1645  HA  PHE A 104      30.920  14.130  53.770  1.00  0.00           H
ATOM   1646  CB  PHE A 104      31.440  16.040  54.570  1.00  0.00           C
ATOM   1647  HB1 PHE A 104      30.610  15.990  55.300  1.00  0.00           H
ATOM   1648  HB2 PHE A 104      31.470  17.100  54.240  1.00  0.00           H
ATOM   1649  CG  PHE A 104      32.800  15.670  55.120  1.00  0.00           C
ATOM   1650  CD1 PHE A 104      32.970  14.440  55.720  1.00  0.00           C
ATOM   1651  HD1 PHE A 104      32.230  13.650  55.850  1.00  0.00           H
ATOM   1652  CE1 PHE A 104      34.300  13.940  55.930  1.00  0.00           C
ATOM   1653  HE1 PHE A 104      34.450  12.930  56.280  1.00  0.00           H
ATOM   1654  CZ  PHE A 104      35.440  14.740  55.660  1.00  0.00           C
ATOM   1655  HZ  PHE A 104      36.470  14.490  55.860  1.00  0.00           H
ATOM   1656  CD2 PHE A 104      33.890  16.540  55.050  1.00  0.00           C
ATOM   1657  HD2 PHE A 104      33.650  17.550  54.760  1.00  0.00           H
ATOM   1658  CE2 PHE A 104      35.190  16.110  55.320  1.00  0.00           C
ATOM   1659  HE2 PHE A 104      35.980  16.840  55.300  1.00  0.00           H
ATOM   1660  C   PHE A 104      29.680  15.430  52.840  1.00  0.00           C
ATOM   1661  O   PHE A 104      28.760  15.310  53.630  1.00  0.00           O
ATOM   1662  N   GLY A 105      29.430  15.660  51.510  1.00  0.00           N
ATOM   1663  HN  GLY A 105      30.210  15.470  50.920  1.00  0.00           H
ATOM   1664  CA  GLY A 105      28.180  16.010  50.990  1.00  0.00           C
ATOM   1665  HA1 GLY A 105      27.590  15.120  51.130  1.00  0.00           H
ATOM   1666  HA2 GLY A 105      28.240  16.200  49.930  1.00  0.00           H
ATOM   1667  C   GLY A 105      27.460  17.180  51.630  1.00  0.00           C
ATOM   1668  O   GLY A 105      27.980  18.020  52.370  1.00  0.00           O
ATOM   1669  N   ASN A 106      26.180  17.170  51.220  1.00  0.00           N
ATOM   1670  HN  ASN A 106      25.770  16.350  50.820  1.00  0.00           H
ATOM   1671  CA  ASN A 106      25.180  18.260  51.340  1.00  0.00           C
ATOM   1672  HA  ASN A 106      25.610  19.200  51.030  1.00  0.00           H
ATOM   1673  CB  ASN A 106      23.930  17.960  50.450  1.00  0.00           C
ATOM   1674  HB1 ASN A 106      23.160  18.710  50.740  1.00  0.00           H
ATOM   1675  HB2 ASN A 106      23.570  16.940  50.680  1.00  0.00           H
ATOM   1676  CG  ASN A 106      24.160  18.200  48.980  1.00  0.00           C
ATOM   1677  OD1 ASN A 106      24.450  19.310  48.540  1.00  0.00           O
ATOM   1678  ND2 ASN A 106      23.980  17.100  48.170  1.00  0.00           N
ATOM   1679 1HD2 ASN A 106      24.030  17.240  47.180  1.00  0.00           H
ATOM   1680 2HD2 ASN A 106      23.710  16.240  48.600  1.00  0.00           H
ATOM   1681  C   ASN A 106      24.710  18.480  52.770  1.00  0.00           C
ATOM   1682  O   ASN A 106      24.560  19.560  53.250  1.00  0.00           O
ATOM   1683  N   PHE A 107      24.370  17.380  53.480  1.00  0.00           N
ATOM   1684  HN  PHE A 107      24.530  16.470  53.110  1.00  0.00           H
ATOM   1685  CA  PHE A 107      23.860  17.480  54.840  1.00  0.00           C
ATOM   1686  HA  PHE A 107      23.070  18.220  54.770  1.00  0.00           H
ATOM   1687  CB  PHE A 107      23.160  16.110  55.280  1.00  0.00           C
ATOM   1688  HB1 PHE A 107      23.880  15.270  55.150  1.00  0.00           H
ATOM   1689  HB2 PHE A 107      22.390  15.810  54.540  1.00  0.00           H
ATOM   1690  CG  PHE A 107      22.620  16.160  56.680  1.00  0.00           C
ATOM   1691  CD1 PHE A 107      21.260  16.560  56.830  1.00  0.00           C
ATOM   1692  HD1 PHE A 107      20.600  16.870  56.040  1.00  0.00           H
ATOM   1693  CE1 PHE A 107      20.650  16.380  58.090  1.00  0.00           C
ATOM   1694  HE1 PHE A 107      19.590  16.570  58.110  1.00  0.00           H
ATOM   1695  CZ  PHE A 107      21.290  15.850  59.170  1.00  0.00           C
ATOM   1696  HZ  PHE A 107      20.720  15.810  60.090  1.00  0.00           H
ATOM   1697  CD2 PHE A 107      23.310  15.580  57.810  1.00  0.00           C
ATOM   1698  HD2 PHE A 107      24.310  15.200  57.640  1.00  0.00           H
ATOM   1699  CE2 PHE A 107      22.650  15.480  59.060  1.00  0.00           C
ATOM   1700  HE2 PHE A 107      23.170  15.040  59.890  1.00  0.00           H
ATOM   1701  C   PHE A 107      24.880  18.040  55.870  1.00  0.00           C
ATOM   1702  O   PHE A 107      24.520  18.880  56.670  1.00  0.00           O
ATOM   1703  N   LEU A 108      26.170  17.590  55.790  1.00  0.00           N
ATOM   1704  HN  LEU A 108      26.400  16.700  55.380  1.00  0.00           H
ATOM   1705  CA  LEU A 108      27.160  18.140  56.760  1.00  0.00           C
ATOM   1706  HA  LEU A 108      26.770  18.420  57.720  1.00  0.00           H
ATOM   1707  CB  LEU A 108      28.380  17.140  56.900  1.00  0.00           C
ATOM   1708  HB1 LEU A 108      29.180  17.590  57.530  1.00  0.00           H
ATOM   1709  HB2 LEU A 108      28.770  17.040  55.860  1.00  0.00           H
ATOM   1710  CG  LEU A 108      28.050  15.740  57.480  1.00  0.00           C
ATOM   1711  HG  LEU A 108      27.590  15.090  56.710  1.00  0.00           H
ATOM   1712  CD1 LEU A 108      29.370  15.140  57.990  1.00  0.00           C
ATOM   1713 1HD1 LEU A 108      29.150  14.160  58.480  1.00  0.00           H
ATOM   1714 2HD1 LEU A 108      29.830  15.890  58.660  1.00  0.00           H
ATOM   1715 3HD1 LEU A 108      30.140  14.980  57.210  1.00  0.00           H
ATOM   1716  CD2 LEU A 108      27.070  15.800  58.630  1.00  0.00           C
ATOM   1717 1HD2 LEU A 108      27.380  16.420  59.500  1.00  0.00           H
ATOM   1718 2HD2 LEU A 108      26.860  14.820  59.110  1.00  0.00           H
ATOM   1719 3HD2 LEU A 108      26.100  16.250  58.350  1.00  0.00           H
ATOM   1720  C   LEU A 108      27.680  19.460  56.170  1.00  0.00           C
ATOM   1721  O   LEU A 108      28.300  20.200  56.930  1.00  0.00           O
ATOM   1722  N   CYS A 109      27.520  19.780  54.880  1.00  0.00           N
ATOM   1723  HN  CYS A 109      27.090  19.080  54.310  1.00  0.00           H
ATOM   1724  CA  CYS A 109      27.830  21.060  54.290  1.00  0.00           C
ATOM   1725  HA  CYS A 109      28.840  21.300  54.600  1.00  0.00           H
ATOM   1726  CB  CYS A 109      27.770  20.950  52.750  1.00  0.00           C
ATOM   1727  HB1 CYS A 109      26.740  20.690  52.450  1.00  0.00           H
ATOM   1728  HB2 CYS A 109      28.490  20.150  52.450  1.00  0.00           H
ATOM   1729  SG  CYS A 109      28.350  22.490  51.930  1.00  0.00           S
ATOM   1730  C   CYS A 109      26.980  22.100  54.900  1.00  0.00           C
ATOM   1731  O   CYS A 109      27.440  23.170  55.250  1.00  0.00           O
ATOM   1732  N   LYS A 110      25.620  21.810  55.080  1.00  0.00           N
ATOM   1733  HN  LYS A 110      25.220  21.010  54.650  1.00  0.00           H
ATOM   1734  CA  LYS A 110      24.650  22.610  55.800  1.00  0.00           C
ATOM   1735  HA  LYS A 110      24.740  23.630  55.470  1.00  0.00           H
ATOM   1736  CB  LYS A 110      23.190  22.260  55.410  1.00  0.00           C
ATOM   1737  HB1 LYS A 110      22.490  22.770  56.100  1.00  0.00           H
ATOM   1738  HB2 LYS A 110      22.980  21.180  55.570  1.00  0.00           H
ATOM   1739  CG  LYS A 110      22.870  22.550  53.930  1.00  0.00           C
ATOM   1740  HG1 LYS A 110      23.550  22.180  53.130  1.00  0.00           H
ATOM   1741  HG2 LYS A 110      22.710  23.640  53.800  1.00  0.00           H
ATOM   1742  CD  LYS A 110      21.520  21.880  53.550  1.00  0.00           C
ATOM   1743  HD1 LYS A 110      20.740  22.190  54.270  1.00  0.00           H
ATOM   1744  HD2 LYS A 110      21.610  20.790  53.730  1.00  0.00           H
ATOM   1745  CE  LYS A 110      21.250  22.130  52.050  1.00  0.00           C
ATOM   1746  HE1 LYS A 110      20.380  21.510  51.720  1.00  0.00           H
ATOM   1747  HE2 LYS A 110      22.070  21.760  51.410  1.00  0.00           H
ATOM   1748  NZ  LYS A 110      21.020  23.490  51.780  1.00  0.00           N
ATOM   1749  HZ1 LYS A 110      20.650  24.040  52.570  1.00  0.00           H
ATOM   1750  HZ2 LYS A 110      20.370  23.550  50.970  1.00  0.00           H
ATOM   1751  HZ3 LYS A 110      21.890  23.920  51.410  1.00  0.00           H
ATOM   1752  C   LYS A 110      24.930  22.630  57.320  1.00  0.00           C
ATOM   1753  O   LYS A 110      25.070  23.660  58.000  1.00  0.00           O
ATOM   1754  N   ALA A 111      25.100  21.440  57.940  1.00  0.00           N
ATOM   1755  HN  ALA A 111      24.720  20.710  57.390  1.00  0.00           H
ATOM   1756  CA  ALA A 111      25.410  21.260  59.370  1.00  0.00           C
ATOM   1757  HA  ALA A 111      24.570  21.670  59.900  1.00  0.00           H
ATOM   1758  CB  ALA A 111      25.460  19.790  59.790  1.00  0.00           C
ATOM   1759  HB1 ALA A 111      24.590  19.200  59.420  1.00  0.00           H
ATOM   1760  HB2 ALA A 111      25.470  19.800  60.900  1.00  0.00           H
ATOM   1761  HB3 ALA A 111      26.380  19.300  59.400  1.00  0.00           H
ATOM   1762  C   ALA A 111      26.620  22.000  59.900  1.00  0.00           C
ATOM   1763  O   ALA A 111      26.570  22.690  60.910  1.00  0.00           O
ATOM   1764  N   VAL A 112      27.790  21.710  59.260  1.00  0.00           N
ATOM   1765  HN  VAL A 112      27.820  21.180  58.420  1.00  0.00           H
ATOM   1766  CA  VAL A 112      29.180  22.270  59.580  1.00  0.00           C
ATOM   1767  HA  VAL A 112      29.460  22.160  60.620  1.00  0.00           H
ATOM   1768  CB  VAL A 112      30.320  21.680  58.820  1.00  0.00           C
ATOM   1769  HB  VAL A 112      30.170  21.720  57.720  1.00  0.00           H
ATOM   1770  CG1 VAL A 112      31.650  22.390  59.100  1.00  0.00           C
ATOM   1771 1HG1 VAL A 112      32.410  21.990  58.400  1.00  0.00           H
ATOM   1772 2HG1 VAL A 112      32.080  22.300  60.120  1.00  0.00           H
ATOM   1773 3HG1 VAL A 112      31.660  23.460  58.780  1.00  0.00           H
ATOM   1774  CG2 VAL A 112      30.500  20.290  59.370  1.00  0.00           C
ATOM   1775 1HG2 VAL A 112      31.330  19.810  58.800  1.00  0.00           H
ATOM   1776 2HG2 VAL A 112      29.540  19.830  59.060  1.00  0.00           H
ATOM   1777 3HG2 VAL A 112      30.620  20.280  60.470  1.00  0.00           H
ATOM   1778  C   VAL A 112      29.110  23.830  59.390  1.00  0.00           C
ATOM   1779  O   VAL A 112      29.510  24.600  60.280  1.00  0.00           O
ATOM   1780  N   HSD A 113      28.520  24.290  58.310  1.00  0.00           N
ATOM   1781  HN  HSD A 113      28.330  23.670  57.550  1.00  0.00           H
ATOM   1782  CA  HSD A 113      28.260  25.770  58.090  1.00  0.00           C
ATOM   1783  HA  HSD A 113      29.230  26.230  58.090  1.00  0.00           H
ATOM   1784  CB  HSD A 113      27.500  26.070  56.770  1.00  0.00           C
ATOM   1785  HB1 HSD A 113      27.140  27.120  56.750  1.00  0.00           H
ATOM   1786  HB2 HSD A 113      26.700  25.350  56.490  1.00  0.00           H
ATOM   1787  ND1 HSD A 113      28.880  25.340  54.710  1.00  0.00           N
ATOM   1788  HD1 HSD A 113      28.340  24.540  54.440  1.00  0.00           H
ATOM   1789  CG  HSD A 113      28.530  26.270  55.650  1.00  0.00           C
ATOM   1790  CE1 HSD A 113      29.970  25.850  54.090  1.00  0.00           C
ATOM   1791  HE1 HSD A 113      30.580  25.240  53.430  1.00  0.00           H
ATOM   1792  NE2 HSD A 113      30.210  27.070  54.480  1.00  0.00           N
ATOM   1793  CD2 HSD A 113      29.350  27.330  55.530  1.00  0.00           C
ATOM   1794  HD2 HSD A 113      29.310  28.300  56.010  1.00  0.00           H
ATOM   1795  C   HSD A 113      27.380  26.470  59.190  1.00  0.00           C
ATOM   1796  O   HSD A 113      27.660  27.590  59.640  1.00  0.00           O
ATOM   1797  N   VAL A 114      26.280  25.830  59.610  1.00  0.00           N
ATOM   1798  HN  VAL A 114      25.930  24.940  59.310  1.00  0.00           H
ATOM   1799  CA  VAL A 114      25.460  26.330  60.720  1.00  0.00           C
ATOM   1800  HA  VAL A 114      25.340  27.400  60.590  1.00  0.00           H
ATOM   1801  CB  VAL A 114      24.050  25.580  60.720  1.00  0.00           C
ATOM   1802  HB  VAL A 114      24.260  24.490  60.670  1.00  0.00           H
ATOM   1803  CG1 VAL A 114      23.230  25.790  62.100  1.00  0.00           C
ATOM   1804 1HG1 VAL A 114      22.250  25.330  61.890  1.00  0.00           H
ATOM   1805 2HG1 VAL A 114      23.000  26.860  62.330  1.00  0.00           H
ATOM   1806 3HG1 VAL A 114      23.710  25.320  62.980  1.00  0.00           H
ATOM   1807  CG2 VAL A 114      23.230  25.870  59.430  1.00  0.00           C
ATOM   1808 1HG2 VAL A 114      23.720  25.640  58.470  1.00  0.00           H
ATOM   1809 2HG2 VAL A 114      22.930  26.940  59.440  1.00  0.00           H
ATOM   1810 3HG2 VAL A 114      22.320  25.230  59.320  1.00  0.00           H
ATOM   1811  C   VAL A 114      26.080  26.290  62.120  1.00  0.00           C
ATOM   1812  O   VAL A 114      25.960  27.220  62.940  1.00  0.00           O
ATOM   1813  N   ILE A 115      26.960  25.300  62.470  1.00  0.00           N
ATOM   1814  HN  ILE A 115      26.880  24.520  61.850  1.00  0.00           H
ATOM   1815  CA  ILE A 115      27.630  25.290  63.740  1.00  0.00           C
ATOM   1816  HA  ILE A 115      27.030  25.590  64.570  1.00  0.00           H
ATOM   1817  CB  ILE A 115      28.200  23.920  64.050  1.00  0.00           C
ATOM   1818  HB  ILE A 115      28.770  23.550  63.170  1.00  0.00           H
ATOM   1819  CG2 ILE A 115      29.080  23.890  65.250  1.00  0.00           C
ATOM   1820 1HG2 ILE A 115      29.950  24.560  65.110  1.00  0.00           H
ATOM   1821 2HG2 ILE A 115      29.570  22.910  65.430  1.00  0.00           H
ATOM   1822 3HG2 ILE A 115      28.480  24.250  66.120  1.00  0.00           H
ATOM   1823  CG1 ILE A 115      27.030  22.970  64.290  1.00  0.00           C
ATOM   1824 1HG1 ILE A 115      27.430  21.960  64.530  1.00  0.00           H
ATOM   1825 2HG1 ILE A 115      26.540  22.750  63.310  1.00  0.00           H
ATOM   1826  CD  ILE A 115      25.940  23.300  65.360  1.00  0.00           C
ATOM   1827  HD1 ILE A 115      25.310  22.410  65.610  1.00  0.00           H
ATOM   1828  HD2 ILE A 115      25.330  24.150  64.990  1.00  0.00           H
ATOM   1829  HD3 ILE A 115      26.380  23.620  66.320  1.00  0.00           H
ATOM   1830  C   ILE A 115      28.780  26.370  63.730  1.00  0.00           C
ATOM   1831  O   ILE A 115      29.010  27.180  64.680  1.00  0.00           O
ATOM   1832  N   TYR A 116      29.400  26.490  62.530  1.00  0.00           N
ATOM   1833  HN  TYR A 116      29.060  25.860  61.830  1.00  0.00           H
ATOM   1834  CA  TYR A 116      30.530  27.320  62.310  1.00  0.00           C
ATOM   1835  HA  TYR A 116      31.360  27.090  62.960  1.00  0.00           H
ATOM   1836  CB  TYR A 116      31.090  27.110  60.830  1.00  0.00           C
ATOM   1837  HB1 TYR A 116      30.200  27.350  60.210  1.00  0.00           H
ATOM   1838  HB2 TYR A 116      31.370  26.030  60.770  1.00  0.00           H
ATOM   1839  CG  TYR A 116      32.120  27.950  60.110  1.00  0.00           C
ATOM   1840  CD1 TYR A 116      33.300  28.280  60.770  1.00  0.00           C
ATOM   1841  HD1 TYR A 116      33.490  27.980  61.790  1.00  0.00           H
ATOM   1842  CE1 TYR A 116      34.290  29.030  60.180  1.00  0.00           C
ATOM   1843  HE1 TYR A 116      35.190  29.300  60.720  1.00  0.00           H
ATOM   1844  CZ  TYR A 116      34.040  29.570  58.940  1.00  0.00           C
ATOM   1845  OH  TYR A 116      34.940  30.440  58.340  1.00  0.00           O
ATOM   1846  HH  TYR A 116      35.350  31.020  58.990  1.00  0.00           H
ATOM   1847  CD2 TYR A 116      31.920  28.400  58.840  1.00  0.00           C
ATOM   1848  HD2 TYR A 116      31.060  28.050  58.290  1.00  0.00           H
ATOM   1849  CE2 TYR A 116      32.860  29.250  58.240  1.00  0.00           C
ATOM   1850  HE2 TYR A 116      32.680  29.590  57.230  1.00  0.00           H
ATOM   1851  C   TYR A 116      30.160  28.780  62.550  1.00  0.00           C
ATOM   1852  O   TYR A 116      30.800  29.400  63.380  1.00  0.00           O
ATOM   1853  N   THR A 117      29.160  29.300  61.870  1.00  0.00           N
ATOM   1854  HN  THR A 117      28.770  28.680  61.200  1.00  0.00           H
ATOM   1855  CA  THR A 117      28.590  30.610  62.060  1.00  0.00           C
ATOM   1856  HA  THR A 117      29.360  31.350  61.870  1.00  0.00           H
ATOM   1857  CB  THR A 117      27.510  30.840  61.030  1.00  0.00           C
ATOM   1858  HB  THR A 117      26.650  30.160  61.190  1.00  0.00           H
ATOM   1859  OG1 THR A 117      27.910  30.590  59.720  1.00  0.00           O
ATOM   1860  HG1 THR A 117      27.090  30.670  59.210  1.00  0.00           H
ATOM   1861  CG2 THR A 117      26.870  32.200  61.130  1.00  0.00           C
ATOM   1862 1HG2 THR A 117      26.070  32.270  60.360  1.00  0.00           H
ATOM   1863 2HG2 THR A 117      27.670  32.970  61.060  1.00  0.00           H
ATOM   1864 3HG2 THR A 117      26.290  32.290  62.080  1.00  0.00           H
ATOM   1865  C   THR A 117      28.060  31.010  63.410  1.00  0.00           C
ATOM   1866  O   THR A 117      28.380  31.980  64.070  1.00  0.00           O
ATOM   1867  N   VAL A 118      27.240  30.070  63.940  1.00  0.00           N
ATOM   1868  HN  VAL A 118      27.070  29.290  63.340  1.00  0.00           H
ATOM   1869  CA  VAL A 118      26.330  30.310  65.080  1.00  0.00           C
ATOM   1870  HA  VAL A 118      25.720  31.180  64.860  1.00  0.00           H
ATOM   1871  CB  VAL A 118      25.380  29.220  65.390  1.00  0.00           C
ATOM   1872  HB  VAL A 118      25.950  28.290  65.190  1.00  0.00           H
ATOM   1873  CG1 VAL A 118      24.860  29.150  66.870  1.00  0.00           C
ATOM   1874 1HG1 VAL A 118      23.880  28.630  66.890  1.00  0.00           H
ATOM   1875 2HG1 VAL A 118      24.530  30.200  67.080  1.00  0.00           H
ATOM   1876 3HG1 VAL A 118      25.490  28.760  67.690  1.00  0.00           H
ATOM   1877  CG2 VAL A 118      24.210  29.340  64.390  1.00  0.00           C
ATOM   1878 1HG2 VAL A 118      24.560  29.500  63.350  1.00  0.00           H
ATOM   1879 2HG2 VAL A 118      23.670  30.240  64.740  1.00  0.00           H
ATOM   1880 3HG2 VAL A 118      23.480  28.500  64.390  1.00  0.00           H
ATOM   1881  C   VAL A 118      27.110  30.610  66.350  1.00  0.00           C
ATOM   1882  O   VAL A 118      26.830  31.570  67.030  1.00  0.00           O
ATOM   1883  N   ASN A 119      28.100  29.810  66.640  1.00  0.00           N
ATOM   1884  HN  ASN A 119      28.220  28.970  66.120  1.00  0.00           H
ATOM   1885  CA  ASN A 119      28.910  29.890  67.890  1.00  0.00           C
ATOM   1886  HA  ASN A 119      28.220  30.080  68.700  1.00  0.00           H
ATOM   1887  CB  ASN A 119      29.650  28.510  68.230  1.00  0.00           C
ATOM   1888  HB1 ASN A 119      30.150  28.570  69.210  1.00  0.00           H
ATOM   1889  HB2 ASN A 119      30.360  28.250  67.410  1.00  0.00           H
ATOM   1890  CG  ASN A 119      28.600  27.420  68.410  1.00  0.00           C
ATOM   1891  OD1 ASN A 119      28.140  27.280  69.540  1.00  0.00           O
ATOM   1892  ND2 ASN A 119      28.370  26.700  67.360  1.00  0.00           N
ATOM   1893 1HD2 ASN A 119      28.650  27.020  66.450  1.00  0.00           H
ATOM   1894 2HD2 ASN A 119      27.940  25.800  67.450  1.00  0.00           H
ATOM   1895  C   ASN A 119      29.990  30.950  67.820  1.00  0.00           C
ATOM   1896  O   ASN A 119      30.420  31.460  68.830  1.00  0.00           O
ATOM   1897  N   LEU A 120      30.590  31.310  66.660  1.00  0.00           N
ATOM   1898  HN  LEU A 120      30.290  30.900  65.800  1.00  0.00           H
ATOM   1899  CA  LEU A 120      31.580  32.360  66.460  1.00  0.00           C
ATOM   1900  HA  LEU A 120      32.490  32.270  67.050  1.00  0.00           H
ATOM   1901  CB  LEU A 120      32.000  32.360  64.930  1.00  0.00           C
ATOM   1902  HB1 LEU A 120      31.030  32.450  64.400  1.00  0.00           H
ATOM   1903  HB2 LEU A 120      32.390  31.320  64.840  1.00  0.00           H
ATOM   1904  CG  LEU A 120      32.960  33.390  64.360  1.00  0.00           C
ATOM   1905  HG  LEU A 120      32.690  34.440  64.610  1.00  0.00           H
ATOM   1906  CD1 LEU A 120      34.410  33.030  64.870  1.00  0.00           C
ATOM   1907 1HD1 LEU A 120      34.490  33.190  65.960  1.00  0.00           H
ATOM   1908 2HD1 LEU A 120      35.210  33.730  64.540  1.00  0.00           H
ATOM   1909 3HD1 LEU A 120      34.770  32.030  64.550  1.00  0.00           H
ATOM   1910  CD2 LEU A 120      32.920  33.380  62.760  1.00  0.00           C
ATOM   1911 1HD2 LEU A 120      33.580  34.150  62.300  1.00  0.00           H
ATOM   1912 2HD2 LEU A 120      31.870  33.520  62.430  1.00  0.00           H
ATOM   1913 3HD2 LEU A 120      33.190  32.350  62.460  1.00  0.00           H
ATOM   1914  C   LEU A 120      30.980  33.710  66.820  1.00  0.00           C
ATOM   1915  O   LEU A 120      31.660  34.530  67.490  1.00  0.00           O
ATOM   1916  N   TYR A 121      29.740  33.960  66.440  1.00  0.00           N
ATOM   1917  HN  TYR A 121      29.440  33.400  65.670  1.00  0.00           H
ATOM   1918  CA  TYR A 121      29.130  35.270  66.840  1.00  0.00           C
ATOM   1919  HA  TYR A 121      29.870  36.060  66.820  1.00  0.00           H
ATOM   1920  CB  TYR A 121      27.940  35.690  65.950  1.00  0.00           C
ATOM   1921  HB1 TYR A 121      27.410  36.610  66.280  1.00  0.00           H
ATOM   1922  HB2 TYR A 121      27.180  34.880  66.090  1.00  0.00           H
ATOM   1923  CG  TYR A 121      28.200  35.960  64.510  1.00  0.00           C
ATOM   1924  CD1 TYR A 121      27.210  35.710  63.540  1.00  0.00           C
ATOM   1925  HD1 TYR A 121      26.240  35.400  63.900  1.00  0.00           H
ATOM   1926  CE1 TYR A 121      27.500  35.690  62.210  1.00  0.00           C
ATOM   1927  HE1 TYR A 121      26.720  35.510  61.490  1.00  0.00           H
ATOM   1928  CZ  TYR A 121      28.720  36.090  61.750  1.00  0.00           C
ATOM   1929  OH  TYR A 121      28.940  36.240  60.330  1.00  0.00           O
ATOM   1930  HH  TYR A 121      29.880  36.300  60.130  1.00  0.00           H
ATOM   1931  CD2 TYR A 121      29.460  36.440  64.060  1.00  0.00           C
ATOM   1932  HD2 TYR A 121      30.260  36.580  64.780  1.00  0.00           H
ATOM   1933  CE2 TYR A 121      29.720  36.470  62.710  1.00  0.00           C
ATOM   1934  HE2 TYR A 121      30.660  36.820  62.300  1.00  0.00           H
ATOM   1935  C   TYR A 121      28.730  35.240  68.300  1.00  0.00           C
ATOM   1936  O   TYR A 121      28.980  36.290  68.960  1.00  0.00           O
ATOM   1937  N   SER A 122      28.200  34.080  68.770  1.00  0.00           N
ATOM   1938  HN  SER A 122      28.070  33.420  68.030  1.00  0.00           H
ATOM   1939  CA  SER A 122      27.660  33.820  70.050  1.00  0.00           C
ATOM   1940  HA  SER A 122      26.840  34.450  70.360  1.00  0.00           H
ATOM   1941  CB  SER A 122      27.110  32.350  70.250  1.00  0.00           C
ATOM   1942  HB1 SER A 122      26.700  32.290  71.280  1.00  0.00           H
ATOM   1943  HB2 SER A 122      27.800  31.480  70.160  1.00  0.00           H
ATOM   1944  OG  SER A 122      26.010  32.030  69.370  1.00  0.00           O
ATOM   1945  HG1 SER A 122      26.350  32.000  68.470  1.00  0.00           H
ATOM   1946  C   SER A 122      28.690  33.970  71.180  1.00  0.00           C
ATOM   1947  O   SER A 122      28.480  34.700  72.130  1.00  0.00           O
ATOM   1948  N   SER A 123      29.920  33.440  71.070  1.00  0.00           N
ATOM   1949  HN  SER A 123      30.200  33.060  70.190  1.00  0.00           H
ATOM   1950  CA  SER A 123      31.080  33.370  72.010  1.00  0.00           C
ATOM   1951  HA  SER A 123      30.690  32.690  72.750  1.00  0.00           H
ATOM   1952  CB  SER A 123      32.340  32.860  71.320  1.00  0.00           C
ATOM   1953  HB1 SER A 123      32.610  33.670  70.600  1.00  0.00           H
ATOM   1954  HB2 SER A 123      32.130  31.940  70.730  1.00  0.00           H
ATOM   1955  OG  SER A 123      33.430  32.630  72.180  1.00  0.00           O
ATOM   1956  HG1 SER A 123      33.240  31.870  72.730  1.00  0.00           H
ATOM   1957  C   SER A 123      31.400  34.700  72.730  1.00  0.00           C
ATOM   1958  O   SER A 123      31.300  34.770  73.990  1.00  0.00           O
ATOM   1959  N   VAL A 124      31.700  35.720  71.930  1.00  0.00           N
ATOM   1960  HN  VAL A 124      31.840  35.500  70.970  1.00  0.00           H
ATOM   1961  CA  VAL A 124      31.890  37.070  72.510  1.00  0.00           C
ATOM   1962  HA  VAL A 124      32.530  36.870  73.360  1.00  0.00           H
ATOM   1963  CB  VAL A 124      32.670  37.970  71.550  1.00  0.00           C
ATOM   1964  HB  VAL A 124      33.490  37.340  71.140  1.00  0.00           H
ATOM   1965  CG1 VAL A 124      31.900  38.200  70.200  1.00  0.00           C
ATOM   1966 1HG1 VAL A 124      31.050  38.880  70.420  1.00  0.00           H
ATOM   1967 2HG1 VAL A 124      31.400  37.300  69.790  1.00  0.00           H
ATOM   1968 3HG1 VAL A 124      32.570  38.740  69.500  1.00  0.00           H
ATOM   1969  CG2 VAL A 124      33.120  39.310  72.170  1.00  0.00           C
ATOM   1970 1HG2 VAL A 124      33.950  39.260  72.900  1.00  0.00           H
ATOM   1971 2HG2 VAL A 124      32.290  39.860  72.660  1.00  0.00           H
ATOM   1972 3HG2 VAL A 124      33.530  39.920  71.340  1.00  0.00           H
ATOM   1973  C   VAL A 124      30.780  37.780  73.290  1.00  0.00           C
ATOM   1974  O   VAL A 124      30.910  38.360  74.370  1.00  0.00           O
ATOM   1975  N   TRP A 125      29.610  37.760  72.780  1.00  0.00           N
ATOM   1976  HN  TRP A 125      29.520  37.290  71.910  1.00  0.00           H
ATOM   1977  CA  TRP A 125      28.480  38.220  73.450  1.00  0.00           C
ATOM   1978  HA  TRP A 125      28.550  39.270  73.670  1.00  0.00           H
ATOM   1979  CB  TRP A 125      27.240  37.890  72.660  1.00  0.00           C
ATOM   1980  HB1 TRP A 125      26.310  37.970  73.250  1.00  0.00           H
ATOM   1981  HB2 TRP A 125      27.380  36.930  72.110  1.00  0.00           H
ATOM   1982  CG  TRP A 125      26.950  38.950  71.720  1.00  0.00           C
ATOM   1983  CD1 TRP A 125      27.120  38.850  70.360  1.00  0.00           C
ATOM   1984  HD1 TRP A 125      27.610  38.020  69.860  1.00  0.00           H
ATOM   1985  NE1 TRP A 125      26.700  40.080  69.780  1.00  0.00           N
ATOM   1986  HE1 TRP A 125      26.850  40.350  68.860  1.00  0.00           H
ATOM   1987  CE2 TRP A 125      26.150  40.870  70.740  1.00  0.00           C
ATOM   1988  CD2 TRP A 125      26.350  40.210  71.990  1.00  0.00           C
ATOM   1989  CE3 TRP A 125      25.900  40.760  73.130  1.00  0.00           C
ATOM   1990  HE3 TRP A 125      25.820  40.220  74.060  1.00  0.00           H
ATOM   1991  CZ3 TRP A 125      25.510  42.070  73.080  1.00  0.00           C
ATOM   1992  HZ3 TRP A 125      25.110  42.550  73.960  1.00  0.00           H
ATOM   1993  CZ2 TRP A 125      25.640  42.170  70.680  1.00  0.00           C
ATOM   1994  HZ2 TRP A 125      25.630  42.750  69.760  1.00  0.00           H
ATOM   1995  CH2 TRP A 125      25.360  42.790  71.880  1.00  0.00           C
ATOM   1996  HH2 TRP A 125      25.050  43.820  72.020  1.00  0.00           H
ATOM   1997  C   TRP A 125      28.190  37.460  74.800  1.00  0.00           C
ATOM   1998  O   TRP A 125      27.870  37.960  75.870  1.00  0.00           O
ATOM   1999  N   ILE A 126      28.350  36.150  74.790  1.00  0.00           N
ATOM   2000  HN  ILE A 126      28.790  35.710  74.010  1.00  0.00           H
ATOM   2001  CA  ILE A 126      28.240  35.380  76.030  1.00  0.00           C
ATOM   2002  HA  ILE A 126      27.320  35.660  76.520  1.00  0.00           H
ATOM   2003  CB  ILE A 126      28.240  33.790  75.780  1.00  0.00           C
ATOM   2004  HB  ILE A 126      29.050  33.560  75.040  1.00  0.00           H
ATOM   2005  CG2 ILE A 126      28.630  32.890  77.040  1.00  0.00           C
ATOM   2006 1HG2 ILE A 126      28.380  31.830  76.790  1.00  0.00           H
ATOM   2007 2HG2 ILE A 126      27.990  33.100  77.910  1.00  0.00           H
ATOM   2008 3HG2 ILE A 126      29.690  32.990  77.350  1.00  0.00           H
ATOM   2009  CG1 ILE A 126      26.810  33.380  75.150  1.00  0.00           C
ATOM   2010 1HG1 ILE A 126      26.720  32.290  74.950  1.00  0.00           H
ATOM   2011 2HG1 ILE A 126      26.700  33.780  74.120  1.00  0.00           H
ATOM   2012  CD  ILE A 126      25.520  33.850  75.790  1.00  0.00           C
ATOM   2013  HD1 ILE A 126      25.440  34.940  75.980  1.00  0.00           H
ATOM   2014  HD2 ILE A 126      25.420  33.320  76.760  1.00  0.00           H
ATOM   2015  HD3 ILE A 126      24.640  33.490  75.220  1.00  0.00           H
ATOM   2016  C   ILE A 126      29.260  35.600  77.060  1.00  0.00           C
ATOM   2017  O   ILE A 126      28.980  35.540  78.280  1.00  0.00           O
ATOM   2018  N   LEU A 127      30.500  35.910  76.680  1.00  0.00           N
ATOM   2019  HN  LEU A 127      30.880  35.780  75.760  1.00  0.00           H
ATOM   2020  CA  LEU A 127      31.630  36.390  77.450  1.00  0.00           C
ATOM   2021  HA  LEU A 127      31.800  35.710  78.270  1.00  0.00           H
ATOM   2022  CB  LEU A 127      32.800  36.380  76.520  1.00  0.00           C
ATOM   2023  HB1 LEU A 127      32.610  37.080  75.680  1.00  0.00           H
ATOM   2024  HB2 LEU A 127      33.010  35.380  76.080  1.00  0.00           H
ATOM   2025  CG  LEU A 127      34.150  36.940  77.040  1.00  0.00           C
ATOM   2026  HG  LEU A 127      34.870  36.810  76.200  1.00  0.00           H
ATOM   2027  CD1 LEU A 127      34.150  38.430  77.330  1.00  0.00           C
ATOM   2028 1HD1 LEU A 127      35.130  38.880  77.070  1.00  0.00           H
ATOM   2029 2HD1 LEU A 127      33.860  38.740  78.360  1.00  0.00           H
ATOM   2030 3HD1 LEU A 127      33.440  38.850  76.580  1.00  0.00           H
ATOM   2031  CD2 LEU A 127      34.730  36.020  78.170  1.00  0.00           C
ATOM   2032 1HD2 LEU A 127      35.420  36.620  78.800  1.00  0.00           H
ATOM   2033 2HD2 LEU A 127      35.170  35.060  77.810  1.00  0.00           H
ATOM   2034 3HD2 LEU A 127      33.840  35.670  78.730  1.00  0.00           H
ATOM   2035  C   LEU A 127      31.290  37.830  78.000  1.00  0.00           C
ATOM   2036  O   LEU A 127      31.400  38.140  79.200  1.00  0.00           O
ATOM   2037  N   ALA A 128      30.720  38.750  77.220  1.00  0.00           N
ATOM   2038  HN  ALA A 128      30.700  38.570  76.240  1.00  0.00           H
ATOM   2039  CA  ALA A 128      30.110  40.070  77.640  1.00  0.00           C
ATOM   2040  HA  ALA A 128      30.870  40.560  78.220  1.00  0.00           H
ATOM   2041  CB  ALA A 128      29.720  40.840  76.370  1.00  0.00           C
ATOM   2042  HB1 ALA A 128      29.630  41.920  76.600  1.00  0.00           H
ATOM   2043  HB2 ALA A 128      28.770  40.390  75.990  1.00  0.00           H
ATOM   2044  HB3 ALA A 128      30.480  40.740  75.560  1.00  0.00           H
ATOM   2045  C   ALA A 128      29.020  39.830  78.670  1.00  0.00           C
ATOM   2046  O   ALA A 128      28.770  40.690  79.520  1.00  0.00           O
ATOM   2047  N   PHE A 129      28.220  38.700  78.560  1.00  0.00           N
ATOM   2048  HN  PHE A 129      28.320  38.020  77.830  1.00  0.00           H
ATOM   2049  CA  PHE A 129      27.190  38.400  79.520  1.00  0.00           C
ATOM   2050  HA  PHE A 129      26.640  39.310  79.720  1.00  0.00           H
ATOM   2051  CB  PHE A 129      26.060  37.470  78.790  1.00  0.00           C
ATOM   2052  HB1 PHE A 129      25.740  36.810  79.610  1.00  0.00           H
ATOM   2053  HB2 PHE A 129      26.410  36.870  77.920  1.00  0.00           H
ATOM   2054  CG  PHE A 129      24.860  38.200  78.330  1.00  0.00           C
ATOM   2055  CD1 PHE A 129      23.720  38.210  79.110  1.00  0.00           C
ATOM   2056  HD1 PHE A 129      23.730  37.620  80.010  1.00  0.00           H
ATOM   2057  CE1 PHE A 129      22.510  38.850  78.640  1.00  0.00           C
ATOM   2058  HE1 PHE A 129      21.560  38.570  79.050  1.00  0.00           H
ATOM   2059  CZ  PHE A 129      22.560  39.570  77.420  1.00  0.00           C
ATOM   2060  HZ  PHE A 129      21.680  40.000  76.960  1.00  0.00           H
ATOM   2061  CD2 PHE A 129      24.940  38.930  77.140  1.00  0.00           C
ATOM   2062  HD2 PHE A 129      25.790  38.930  76.480  1.00  0.00           H
ATOM   2063  CE2 PHE A 129      23.730  39.560  76.640  1.00  0.00           C
ATOM   2064  HE2 PHE A 129      23.700  39.970  75.640  1.00  0.00           H
ATOM   2065  C   PHE A 129      27.760  37.860  80.830  1.00  0.00           C
ATOM   2066  O   PHE A 129      27.090  38.170  81.820  1.00  0.00           O
ATOM   2067  N   ILE A 130      28.930  37.190  80.860  1.00  0.00           N
ATOM   2068  HN  ILE A 130      29.450  37.140  80.020  1.00  0.00           H
ATOM   2069  CA  ILE A 130      29.790  37.080  82.070  1.00  0.00           C
ATOM   2070  HA  ILE A 130      29.170  36.600  82.810  1.00  0.00           H
ATOM   2071  CB  ILE A 130      30.940  36.090  81.860  1.00  0.00           C
ATOM   2072  HB  ILE A 130      31.520  36.470  80.990  1.00  0.00           H
ATOM   2073  CG2 ILE A 130      31.790  36.080  83.120  1.00  0.00           C
ATOM   2074 1HG2 ILE A 130      31.260  35.800  84.050  1.00  0.00           H
ATOM   2075 2HG2 ILE A 130      32.310  37.060  83.210  1.00  0.00           H
ATOM   2076 3HG2 ILE A 130      32.680  35.410  83.030  1.00  0.00           H
ATOM   2077  CG1 ILE A 130      30.590  34.670  81.420  1.00  0.00           C
ATOM   2078 1HG1 ILE A 130      29.800  34.740  80.640  1.00  0.00           H
ATOM   2079 2HG1 ILE A 130      30.190  34.250  82.370  1.00  0.00           H
ATOM   2080  CD  ILE A 130      31.660  33.880  80.820  1.00  0.00           C
ATOM   2081  HD1 ILE A 130      32.570  33.790  81.450  1.00  0.00           H
ATOM   2082  HD2 ILE A 130      31.830  34.360  79.830  1.00  0.00           H
ATOM   2083  HD3 ILE A 130      31.330  32.830  80.670  1.00  0.00           H
ATOM   2084  C   ILE A 130      30.270  38.430  82.650  1.00  0.00           C
ATOM   2085  O   ILE A 130      30.120  38.770  83.810  1.00  0.00           O
ATOM   2086  N   SER A 131      30.790  39.290  81.810  1.00  0.00           N
ATOM   2087  HN  SER A 131      30.930  39.040  80.860  1.00  0.00           H
ATOM   2088  CA  SER A 131      31.330  40.620  82.210  1.00  0.00           C
ATOM   2089  HA  SER A 131      32.160  40.490  82.890  1.00  0.00           H
ATOM   2090  CB  SER A 131      31.770  41.400  80.970  1.00  0.00           C
ATOM   2091  HB1 SER A 131      30.860  41.870  80.510  1.00  0.00           H
ATOM   2092  HB2 SER A 131      32.280  40.820  80.180  1.00  0.00           H
ATOM   2093  OG  SER A 131      32.520  42.560  81.350  1.00  0.00           O
ATOM   2094  HG1 SER A 131      32.180  42.980  82.140  1.00  0.00           H
ATOM   2095  C   SER A 131      30.240  41.430  82.900  1.00  0.00           C
ATOM   2096  O   SER A 131      30.350  41.840  84.050  1.00  0.00           O
ATOM   2097  N   LEU A 132      29.060  41.580  82.240  1.00  0.00           N
ATOM   2098  HN  LEU A 132      28.920  41.200  81.330  1.00  0.00           H
ATOM   2099  CA  LEU A 132      27.940  42.270  82.880  1.00  0.00           C
ATOM   2100  HA  LEU A 132      28.200  43.240  83.280  1.00  0.00           H
ATOM   2101  CB  LEU A 132      26.700  42.400  81.810  1.00  0.00           C
ATOM   2102  HB1 LEU A 132      26.250  41.400  81.630  1.00  0.00           H
ATOM   2103  HB2 LEU A 132      27.120  42.700  80.830  1.00  0.00           H
ATOM   2104  CG  LEU A 132      25.490  43.350  82.120  1.00  0.00           C
ATOM   2105  HG  LEU A 132      25.150  43.080  83.140  1.00  0.00           H
ATOM   2106  CD1 LEU A 132      25.970  44.790  82.110  1.00  0.00           C
ATOM   2107 1HD1 LEU A 132      26.450  45.080  81.140  1.00  0.00           H
ATOM   2108 2HD1 LEU A 132      26.640  45.110  82.930  1.00  0.00           H
ATOM   2109 3HD1 LEU A 132      25.140  45.520  82.220  1.00  0.00           H
ATOM   2110  CD2 LEU A 132      24.320  43.170  81.150  1.00  0.00           C
ATOM   2111 1HD2 LEU A 132      23.490  43.880  81.370  1.00  0.00           H
ATOM   2112 2HD2 LEU A 132      23.950  42.140  81.350  1.00  0.00           H
ATOM   2113 3HD2 LEU A 132      24.580  43.160  80.070  1.00  0.00           H
ATOM   2114  C   LEU A 132      27.380  41.610  84.120  1.00  0.00           C
ATOM   2115  O   LEU A 132      27.190  42.250  85.140  1.00  0.00           O
ATOM   2116  N   ASP A 133      27.200  40.240  84.180  1.00  0.00           N
ATOM   2117  HN  ASP A 133      27.270  39.750  83.310  1.00  0.00           H
ATOM   2118  CA  ASP A 133      26.750  39.630  85.430  1.00  0.00           C
ATOM   2119  HA  ASP A 133      25.830  40.050  85.800  1.00  0.00           H
ATOM   2120  CB  ASP A 133      26.540  38.070  85.170  1.00  0.00           C
ATOM   2121  HB1 ASP A 133      27.540  37.620  84.960  1.00  0.00           H
ATOM   2122  HB2 ASP A 133      25.990  37.970  84.210  1.00  0.00           H
ATOM   2123  CG  ASP A 133      25.880  37.280  86.190  1.00  0.00           C
ATOM   2124  OD1 ASP A 133      26.490  36.260  86.600  1.00  0.00           O
ATOM   2125  OD2 ASP A 133      24.750  37.670  86.610  1.00  0.00           O
ATOM   2126  C   ASP A 133      27.740  39.730  86.630  1.00  0.00           C
ATOM   2127  O   ASP A 133      27.270  40.010  87.760  1.00  0.00           O
ATOM   2128  N   ARG A 134      29.080  39.610  86.410  1.00  0.00           N
ATOM   2129  HN  ARG A 134      29.510  39.320  85.560  1.00  0.00           H
ATOM   2130  CA  ARG A 134      30.000  39.780  87.580  1.00  0.00           C
ATOM   2131  HA  ARG A 134      29.540  39.270  88.410  1.00  0.00           H
ATOM   2132  CB  ARG A 134      31.450  39.320  87.300  1.00  0.00           C
ATOM   2133  HB1 ARG A 134      32.020  39.380  88.240  1.00  0.00           H
ATOM   2134  HB2 ARG A 134      31.970  39.970  86.560  1.00  0.00           H
ATOM   2135  CG  ARG A 134      31.700  37.830  86.920  1.00  0.00           C
ATOM   2136  HG1 ARG A 134      32.780  37.770  86.690  1.00  0.00           H
ATOM   2137  HG2 ARG A 134      31.070  37.660  86.020  1.00  0.00           H
ATOM   2138  CD  ARG A 134      31.340  36.810  87.980  1.00  0.00           C
ATOM   2139  HD1 ARG A 134      31.760  37.060  88.980  1.00  0.00           H
ATOM   2140  HD2 ARG A 134      31.810  35.890  87.550  1.00  0.00           H
ATOM   2141  NE  ARG A 134      29.820  36.620  88.010  1.00  0.00           N
ATOM   2142  HE  ARG A 134      29.430  36.260  87.170  1.00  0.00           H
ATOM   2143  CZ  ARG A 134      29.110  36.630  89.120  1.00  0.00           C
ATOM   2144  NH1 ARG A 134      29.660  36.830  90.260  1.00  0.00           N
ATOM   2145 1HH1 ARG A 134      30.460  37.430  90.250  1.00  0.00           H
ATOM   2146 2HH1 ARG A 134      28.940  36.910  90.950  1.00  0.00           H
ATOM   2147  NH2 ARG A 134      27.840  36.310  89.080  1.00  0.00           N
ATOM   2148 1HH2 ARG A 134      27.360  36.220  88.200  1.00  0.00           H
ATOM   2149 2HH2 ARG A 134      27.300  36.340  89.930  1.00  0.00           H
ATOM   2150  C   ARG A 134      30.070  41.280  88.080  1.00  0.00           C
ATOM   2151  O   ARG A 134      30.100  41.530  89.270  1.00  0.00           O
ATOM   2152  N   TYR A 135      29.940  42.230  87.120  1.00  0.00           N
ATOM   2153  HN  TYR A 135      30.350  41.930  86.260  1.00  0.00           H
ATOM   2154  CA  TYR A 135      29.690  43.600  87.380  1.00  0.00           C
ATOM   2155  HA  TYR A 135      30.550  43.930  87.950  1.00  0.00           H
ATOM   2156  CB  TYR A 135      29.790  44.440  86.040  1.00  0.00           C
ATOM   2157  HB1 TYR A 135      29.070  43.980  85.320  1.00  0.00           H
ATOM   2158  HB2 TYR A 135      30.830  44.300  85.700  1.00  0.00           H
ATOM   2159  CG  TYR A 135      29.400  45.880  86.200  1.00  0.00           C
ATOM   2160  CD1 TYR A 135      30.160  46.700  87.040  1.00  0.00           C
ATOM   2161  HD1 TYR A 135      30.980  46.280  87.610  1.00  0.00           H
ATOM   2162  CE1 TYR A 135      29.690  47.980  87.390  1.00  0.00           C
ATOM   2163  HE1 TYR A 135      30.030  48.610  88.200  1.00  0.00           H
ATOM   2164  CZ  TYR A 135      28.590  48.450  86.740  1.00  0.00           C
ATOM   2165  OH  TYR A 135      28.020  49.740  87.010  1.00  0.00           O
ATOM   2166  HH  TYR A 135      28.660  50.150  87.590  1.00  0.00           H
ATOM   2167  CD2 TYR A 135      28.290  46.420  85.460  1.00  0.00           C
ATOM   2168  HD2 TYR A 135      27.760  45.940  84.640  1.00  0.00           H
ATOM   2169  CE2 TYR A 135      27.970  47.740  85.680  1.00  0.00           C
ATOM   2170  HE2 TYR A 135      27.080  48.200  85.280  1.00  0.00           H
ATOM   2171  C   TYR A 135      28.320  43.810  88.160  1.00  0.00           C
ATOM   2172  O   TYR A 135      28.300  44.630  89.130  1.00  0.00           O
ATOM   2173  N   LEU A 136      27.220  43.180  87.850  1.00  0.00           N
ATOM   2174  HN  LEU A 136      27.200  42.550  87.070  1.00  0.00           H
ATOM   2175  CA  LEU A 136      26.040  43.390  88.650  1.00  0.00           C
ATOM   2176  HA  LEU A 136      25.900  44.440  88.860  1.00  0.00           H
ATOM   2177  CB  LEU A 136      24.780  42.970  87.910  1.00  0.00           C
ATOM   2178  HB1 LEU A 136      23.930  42.800  88.600  1.00  0.00           H
ATOM   2179  HB2 LEU A 136      25.000  41.920  87.620  1.00  0.00           H
ATOM   2180  CG  LEU A 136      24.300  43.850  86.770  1.00  0.00           C
ATOM   2181  HG  LEU A 136      25.190  43.980  86.120  1.00  0.00           H
ATOM   2182  CD1 LEU A 136      23.350  43.180  85.750  1.00  0.00           C
ATOM   2183 1HD1 LEU A 136      22.310  43.000  86.110  1.00  0.00           H
ATOM   2184 2HD1 LEU A 136      23.880  42.300  85.340  1.00  0.00           H
ATOM   2185 3HD1 LEU A 136      23.140  43.820  84.870  1.00  0.00           H
ATOM   2186  CD2 LEU A 136      23.860  45.160  87.170  1.00  0.00           C
ATOM   2187 1HD2 LEU A 136      23.960  45.890  86.340  1.00  0.00           H
ATOM   2188 2HD2 LEU A 136      24.400  45.640  88.020  1.00  0.00           H
ATOM   2189 3HD2 LEU A 136      22.790  45.290  87.430  1.00  0.00           H
ATOM   2190  C   LEU A 136      26.170  42.720  90.010  1.00  0.00           C
ATOM   2191  O   LEU A 136      25.770  43.300  91.050  1.00  0.00           O
ATOM   2192  N   ALA A 137      26.820  41.560  90.060  1.00  0.00           N
ATOM   2193  HN  ALA A 137      27.110  41.070  89.240  1.00  0.00           H
ATOM   2194  CA  ALA A 137      27.060  40.840  91.310  1.00  0.00           C
ATOM   2195  HA  ALA A 137      26.100  40.900  91.800  1.00  0.00           H
ATOM   2196  CB  ALA A 137      27.510  39.420  90.980  1.00  0.00           C
ATOM   2197  HB1 ALA A 137      26.750  38.890  90.370  1.00  0.00           H
ATOM   2198  HB2 ALA A 137      27.650  38.890  91.950  1.00  0.00           H
ATOM   2199  HB3 ALA A 137      28.460  39.430  90.390  1.00  0.00           H
ATOM   2200  C   ALA A 137      27.860  41.610  92.320  1.00  0.00           C
ATOM   2201  O   ALA A 137      27.600  41.560  93.500  1.00  0.00           O
ATOM   2202  N   ILE A 138      28.960  42.320  91.870  1.00  0.00           N
ATOM   2203  HN  ILE A 138      29.240  42.230  90.910  1.00  0.00           H
ATOM   2204  CA  ILE A 138      29.560  43.310  92.770  1.00  0.00           C
ATOM   2205  HA  ILE A 138      29.740  42.790  93.700  1.00  0.00           H
ATOM   2206  CB  ILE A 138      30.820  43.830  92.060  1.00  0.00           C
ATOM   2207  HB  ILE A 138      30.660  44.200  91.030  1.00  0.00           H
ATOM   2208  CG2 ILE A 138      31.530  44.860  92.880  1.00  0.00           C
ATOM   2209 1HG2 ILE A 138      32.600  44.840  92.590  1.00  0.00           H
ATOM   2210 2HG2 ILE A 138      31.480  44.690  93.980  1.00  0.00           H
ATOM   2211 3HG2 ILE A 138      31.150  45.900  92.830  1.00  0.00           H
ATOM   2212  CG1 ILE A 138      31.900  42.750  91.870  1.00  0.00           C
ATOM   2213 1HG1 ILE A 138      32.720  43.230  91.290  1.00  0.00           H
ATOM   2214 2HG1 ILE A 138      31.550  41.890  91.270  1.00  0.00           H
ATOM   2215  CD  ILE A 138      32.440  42.190  93.200  1.00  0.00           C
ATOM   2216  HD1 ILE A 138      31.640  41.630  93.720  1.00  0.00           H
ATOM   2217  HD2 ILE A 138      32.900  42.900  93.930  1.00  0.00           H
ATOM   2218  HD3 ILE A 138      33.150  41.400  92.880  1.00  0.00           H
ATOM   2219  C   ILE A 138      28.710  44.550  93.120  1.00  0.00           C
ATOM   2220  O   ILE A 138      28.840  45.060  94.250  1.00  0.00           O
ATOM   2221  N   VAL A 139      28.030  45.240  92.190  1.00  0.00           N
ATOM   2222  HN  VAL A 139      28.060  44.990  91.220  1.00  0.00           H
ATOM   2223  CA  VAL A 139      27.150  46.300  92.520  1.00  0.00           C
ATOM   2224  HA  VAL A 139      27.760  47.080  92.970  1.00  0.00           H
ATOM   2225  CB  VAL A 139      26.480  46.870  91.250  1.00  0.00           C
ATOM   2226  HB  VAL A 139      26.090  45.960  90.740  1.00  0.00           H
ATOM   2227  CG1 VAL A 139      25.370  47.870  91.440  1.00  0.00           C
ATOM   2228 1HG1 VAL A 139      25.110  48.400  90.500  1.00  0.00           H
ATOM   2229 2HG1 VAL A 139      25.730  48.580  92.220  1.00  0.00           H
ATOM   2230 3HG1 VAL A 139      24.440  47.470  91.910  1.00  0.00           H
ATOM   2231  CG2 VAL A 139      27.580  47.530  90.330  1.00  0.00           C
ATOM   2232 1HG2 VAL A 139      28.400  46.830  90.050  1.00  0.00           H
ATOM   2233 2HG2 VAL A 139      28.090  48.410  90.760  1.00  0.00           H
ATOM   2234 3HG2 VAL A 139      27.070  47.820  89.380  1.00  0.00           H
ATOM   2235  C   VAL A 139      26.110  45.940  93.530  1.00  0.00           C
ATOM   2236  O   VAL A 139      25.840  46.680  94.470  1.00  0.00           O
ATOM   2237  N   HSD A 140      25.470  44.760  93.310  1.00  0.00           N
ATOM   2238  HN  HSD A 140      25.720  44.190  92.530  1.00  0.00           H
ATOM   2239  CA  HSD A 140      24.300  44.380  94.070  1.00  0.00           C
ATOM   2240  HA  HSD A 140      23.830  45.250  94.490  1.00  0.00           H
ATOM   2241  CB  HSD A 140      23.270  43.770  93.100  1.00  0.00           C
ATOM   2242  HB1 HSD A 140      22.440  43.530  93.800  1.00  0.00           H
ATOM   2243  HB2 HSD A 140      23.370  42.770  92.630  1.00  0.00           H
ATOM   2244  ND1 HSD A 140      21.380  45.140  92.230  1.00  0.00           N
ATOM   2245  HD1 HSD A 140      20.740  44.890  92.960  1.00  0.00           H
ATOM   2246  CG  HSD A 140      22.660  44.740  92.130  1.00  0.00           C
ATOM   2247  CE1 HSD A 140      21.000  45.720  91.060  1.00  0.00           C
ATOM   2248  HE1 HSD A 140      20.000  46.090  90.850  1.00  0.00           H
ATOM   2249  NE2 HSD A 140      22.080  45.770  90.200  1.00  0.00           N
ATOM   2250  CD2 HSD A 140      23.080  45.140  90.890  1.00  0.00           C
ATOM   2251  HD2 HSD A 140      24.040  45.030  90.410  1.00  0.00           H
ATOM   2252  C   HSD A 140      24.680  43.410  95.130  1.00  0.00           C
ATOM   2253  O   HSD A 140      23.970  42.420  95.370  1.00  0.00           O
ATOM   2254  N   ALA A 141      25.810  43.580  95.920  1.00  0.00           N
ATOM   2255  HN  ALA A 141      26.310  44.430  95.750  1.00  0.00           H
ATOM   2256  CA  ALA A 141      26.300  42.600  96.800  1.00  0.00           C
ATOM   2257  HA  ALA A 141      26.480  41.650  96.330  1.00  0.00           H
ATOM   2258  CB  ALA A 141      27.630  43.030  97.450  1.00  0.00           C
ATOM   2259  HB1 ALA A 141      27.950  42.200  98.110  1.00  0.00           H
ATOM   2260  HB2 ALA A 141      27.460  43.930  98.070  1.00  0.00           H
ATOM   2261  HB3 ALA A 141      28.330  43.360  96.650  1.00  0.00           H
ATOM   2262  C   ALA A 141      25.290  42.210  97.880  1.00  0.00           C
ATOM   2263  O   ALA A 141      24.970  41.030  98.050  1.00  0.00           O
ATOM   2264  N   THR A 142      24.660  43.230  98.520  1.00  0.00           N
ATOM   2265  HN  THR A 142      24.990  44.150  98.330  1.00  0.00           H
ATOM   2266  CA  THR A 142      23.660  43.230  99.530  1.00  0.00           C
ATOM   2267  HA  THR A 142      23.490  42.230  99.900  1.00  0.00           H
ATOM   2268  CB  THR A 142      24.040  44.050 100.750  1.00  0.00           C
ATOM   2269  HB  THR A 142      23.280  43.990 101.550  1.00  0.00           H
ATOM   2270  OG1 THR A 142      24.080  45.430 100.520  1.00  0.00           O
ATOM   2271  HG1 THR A 142      24.290  45.810 101.380  1.00  0.00           H
ATOM   2272  CG2 THR A 142      25.460  43.570 101.220  1.00  0.00           C
ATOM   2273 1HG2 THR A 142      26.290  43.780 100.520  1.00  0.00           H
ATOM   2274 2HG2 THR A 142      25.280  42.480 101.300  1.00  0.00           H
ATOM   2275 3HG2 THR A 142      25.680  43.970 102.230  1.00  0.00           H
ATOM   2276  C   THR A 142      22.270  43.560  99.050  1.00  0.00           C
ATOM   2277  O   THR A 142      21.430  43.970  99.840  1.00  0.00           O
ATOM   2278  N   ASN A 143      22.030  43.560  97.750  1.00  0.00           N
ATOM   2279  HN  ASN A 143      22.470  42.880  97.170  1.00  0.00           H
ATOM   2280  CA  ASN A 143      20.900  44.180  97.110  1.00  0.00           C
ATOM   2281  HA  ASN A 143      20.130  44.410  97.840  1.00  0.00           H
ATOM   2282  CB  ASN A 143      21.360  45.280  96.190  1.00  0.00           C
ATOM   2283  HB1 ASN A 143      20.480  45.830  95.790  1.00  0.00           H
ATOM   2284  HB2 ASN A 143      22.140  45.040  95.430  1.00  0.00           H
ATOM   2285  CG  ASN A 143      22.080  46.270  97.010  1.00  0.00           C
ATOM   2286  OD1 ASN A 143      23.240  46.470  96.730  1.00  0.00           O
ATOM   2287  ND2 ASN A 143      21.490  46.850  98.050  1.00  0.00           N
ATOM   2288 1HD2 ASN A 143      21.990  47.480  98.640  1.00  0.00           H
ATOM   2289 2HD2 ASN A 143      20.660  46.520  98.500  1.00  0.00           H
ATOM   2290  C   ASN A 143      20.250  43.120  96.270  1.00  0.00           C
ATOM   2291  O   ASN A 143      20.520  41.940  96.300  1.00  0.00           O
ATOM   2292  N   SER A 144      19.120  43.490  95.600  1.00  0.00           N
ATOM   2293  HN  SER A 144      18.730  44.370  95.850  1.00  0.00           H
ATOM   2294  CA  SER A 144      18.350  42.730  94.630  1.00  0.00           C
ATOM   2295  HA  SER A 144      17.960  41.890  95.200  1.00  0.00           H
ATOM   2296  CB  SER A 144      17.100  43.570  94.220  1.00  0.00           C
ATOM   2297  HB1 SER A 144      17.380  44.340  93.470  1.00  0.00           H
ATOM   2298  HB2 SER A 144      16.470  43.960  95.050  1.00  0.00           H
ATOM   2299  OG  SER A 144      16.140  42.760  93.460  1.00  0.00           O
ATOM   2300  HG1 SER A 144      15.510  42.310  94.030  1.00  0.00           H
ATOM   2301  C   SER A 144      19.050  42.130  93.480  1.00  0.00           C
ATOM   2302  O   SER A 144      19.940  42.700  92.840  1.00  0.00           O
ATOM   2303  N   GLN A 145      18.690  40.910  93.140  1.00  0.00           N
ATOM   2304  HN  GLN A 145      17.950  40.500  93.680  1.00  0.00           H
ATOM   2305  CA  GLN A 145      19.270  40.100  92.090  1.00  0.00           C
ATOM   2306  HA  GLN A 145      20.230  40.510  91.830  1.00  0.00           H
ATOM   2307  CB  GLN A 145      19.500  38.670  92.710  1.00  0.00           C
ATOM   2308  HB1 GLN A 145      19.990  38.170  91.850  1.00  0.00           H
ATOM   2309  HB2 GLN A 145      18.480  38.250  92.800  1.00  0.00           H
ATOM   2310  CG  GLN A 145      20.350  38.680  93.900  1.00  0.00           C
ATOM   2311  HG1 GLN A 145      20.590  37.630  94.170  1.00  0.00           H
ATOM   2312  HG2 GLN A 145      19.890  39.150  94.790  1.00  0.00           H
ATOM   2313  CD  GLN A 145      21.750  39.320  93.590  1.00  0.00           C
ATOM   2314  OE1 GLN A 145      22.310  38.870  92.570  1.00  0.00           O
ATOM   2315  NE2 GLN A 145      22.250  40.320  94.390  1.00  0.00           N
ATOM   2316 1HE2 GLN A 145      23.130  40.730  94.130  1.00  0.00           H
ATOM   2317 2HE2 GLN A 145      21.780  40.660  95.200  1.00  0.00           H
ATOM   2318  C   GLN A 145      18.220  40.140  90.870  1.00  0.00           C
ATOM   2319  O   GLN A 145      18.380  39.380  89.870  1.00  0.00           O
ATOM   2320  N   ARG A 146      17.110  40.960  90.930  1.00  0.00           N
ATOM   2321  HN  ARG A 146      16.940  41.570  91.710  1.00  0.00           H
ATOM   2322  CA  ARG A 146      15.990  40.970  90.040  1.00  0.00           C
ATOM   2323  HA  ARG A 146      15.750  39.940  89.840  1.00  0.00           H
ATOM   2324  CB  ARG A 146      14.840  41.830  90.580  1.00  0.00           C
ATOM   2325  HB1 ARG A 146      15.210  42.750  91.070  1.00  0.00           H
ATOM   2326  HB2 ARG A 146      14.450  41.300  91.480  1.00  0.00           H
ATOM   2327  CG  ARG A 146      13.600  42.120  89.710  1.00  0.00           C
ATOM   2328  HG1 ARG A 146      13.870  42.650  88.770  1.00  0.00           H
ATOM   2329  HG2 ARG A 146      12.930  42.790  90.280  1.00  0.00           H
ATOM   2330  CD  ARG A 146      12.790  40.940  89.030  1.00  0.00           C
ATOM   2331  HD1 ARG A 146      12.320  40.450  89.910  1.00  0.00           H
ATOM   2332  HD2 ARG A 146      13.320  40.160  88.450  1.00  0.00           H
ATOM   2333  NE  ARG A 146      11.660  41.520  88.260  1.00  0.00           N
ATOM   2334  HE  ARG A 146      11.380  42.470  88.310  1.00  0.00           H
ATOM   2335  CZ  ARG A 146      10.840  40.820  87.410  1.00  0.00           C
ATOM   2336  NH1 ARG A 146      11.010  39.510  87.190  1.00  0.00           N
ATOM   2337 1HH1 ARG A 146      11.670  39.050  87.780  1.00  0.00           H
ATOM   2338 2HH1 ARG A 146      10.340  39.140  86.540  1.00  0.00           H
ATOM   2339  NH2 ARG A 146       9.930  41.430  86.770  1.00  0.00           N
ATOM   2340 1HH2 ARG A 146       9.900  42.430  86.790  1.00  0.00           H
ATOM   2341 2HH2 ARG A 146       9.330  40.870  86.190  1.00  0.00           H
ATOM   2342  C   ARG A 146      16.360  41.400  88.590  1.00  0.00           C
ATOM   2343  O   ARG A 146      15.830  40.850  87.630  1.00  0.00           O
ATOM   2344  N   PRO A 147      17.200  42.370  88.300  1.00  0.00           N
ATOM   2345  CD  PRO A 147      17.370  43.600  89.040  1.00  0.00           C
ATOM   2346  HD1 PRO A 147      18.140  43.500  89.830  1.00  0.00           H
ATOM   2347  HD2 PRO A 147      16.500  44.000  89.600  1.00  0.00           H
ATOM   2348  CA  PRO A 147      17.660  42.510  86.980  1.00  0.00           C
ATOM   2349  HA  PRO A 147      16.800  42.670  86.350  1.00  0.00           H
ATOM   2350  CB  PRO A 147      18.450  43.850  86.990  1.00  0.00           C
ATOM   2351  HB1 PRO A 147      18.400  44.330  85.990  1.00  0.00           H
ATOM   2352  HB2 PRO A 147      19.480  43.690  87.380  1.00  0.00           H
ATOM   2353  CG  PRO A 147      17.690  44.660  88.020  1.00  0.00           C
ATOM   2354  HG1 PRO A 147      18.290  45.520  88.380  1.00  0.00           H
ATOM   2355  HG2 PRO A 147      16.790  45.030  87.470  1.00  0.00           H
ATOM   2356  C   PRO A 147      18.590  41.440  86.430  1.00  0.00           C
ATOM   2357  O   PRO A 147      18.430  40.900  85.340  1.00  0.00           O
ATOM   2358  N   ARG A 148      19.520  40.890  87.280  1.00  0.00           N
ATOM   2359  HN  ARG A 148      19.660  41.240  88.200  1.00  0.00           H
ATOM   2360  CA  ARG A 148      20.240  39.680  86.930  1.00  0.00           C
ATOM   2361  HA  ARG A 148      20.890  39.940  86.110  1.00  0.00           H
ATOM   2362  CB  ARG A 148      21.080  39.240  88.180  1.00  0.00           C
ATOM   2363  HB1 ARG A 148      21.510  38.240  88.010  1.00  0.00           H
ATOM   2364  HB2 ARG A 148      20.540  39.410  89.130  1.00  0.00           H
ATOM   2365  CG  ARG A 148      22.320  40.200  88.350  1.00  0.00           C
ATOM   2366  HG1 ARG A 148      21.940  41.240  88.420  1.00  0.00           H
ATOM   2367  HG2 ARG A 148      22.890  40.330  87.410  1.00  0.00           H
ATOM   2368  CD  ARG A 148      23.310  39.810  89.460  1.00  0.00           C
ATOM   2369  HD1 ARG A 148      22.670  39.730  90.360  1.00  0.00           H
ATOM   2370  HD2 ARG A 148      24.160  40.500  89.640  1.00  0.00           H
ATOM   2371  NE  ARG A 148      23.870  38.550  88.940  1.00  0.00           N
ATOM   2372  HE  ARG A 148      24.230  38.500  88.010  1.00  0.00           H
ATOM   2373  CZ  ARG A 148      23.800  37.390  89.630  1.00  0.00           C
ATOM   2374  NH1 ARG A 148      22.990  37.140  90.660  1.00  0.00           N
ATOM   2375 1HH1 ARG A 148      22.620  37.960  91.100  1.00  0.00           H
ATOM   2376 2HH1 ARG A 148      22.710  36.230  90.930  1.00  0.00           H
ATOM   2377  NH2 ARG A 148      24.380  36.350  89.010  1.00  0.00           N
ATOM   2378 1HH2 ARG A 148      24.910  36.600  88.200  1.00  0.00           H
ATOM   2379 2HH2 ARG A 148      24.450  35.450  89.440  1.00  0.00           H
ATOM   2380  C   ARG A 148      19.430  38.430  86.590  1.00  0.00           C
ATOM   2381  O   ARG A 148      19.780  37.730  85.630  1.00  0.00           O
ATOM   2382  N   LYS A 149      18.310  38.320  87.260  1.00  0.00           N
ATOM   2383  HN  LYS A 149      18.150  38.890  88.060  1.00  0.00           H
ATOM   2384  CA  LYS A 149      17.250  37.330  86.980  1.00  0.00           C
ATOM   2385  HA  LYS A 149      17.740  36.370  86.920  1.00  0.00           H
ATOM   2386  CB  LYS A 149      16.380  37.250  88.190  1.00  0.00           C
ATOM   2387  HB1 LYS A 149      15.410  36.880  87.820  1.00  0.00           H
ATOM   2388  HB2 LYS A 149      16.230  38.280  88.590  1.00  0.00           H
ATOM   2389  CG  LYS A 149      16.770  36.280  89.340  1.00  0.00           C
ATOM   2390  HG1 LYS A 149      17.700  36.690  89.790  1.00  0.00           H
ATOM   2391  HG2 LYS A 149      16.990  35.270  88.940  1.00  0.00           H
ATOM   2392  CD  LYS A 149      15.610  36.070  90.290  1.00  0.00           C
ATOM   2393  HD1 LYS A 149      14.800  35.550  89.730  1.00  0.00           H
ATOM   2394  HD2 LYS A 149      15.160  37.040  90.590  1.00  0.00           H
ATOM   2395  CE  LYS A 149      16.060  35.220  91.510  1.00  0.00           C
ATOM   2396  HE1 LYS A 149      17.070  35.540  91.830  1.00  0.00           H
ATOM   2397  HE2 LYS A 149      16.270  34.170  91.190  1.00  0.00           H
ATOM   2398  NZ  LYS A 149      15.180  35.240  92.650  1.00  0.00           N
ATOM   2399  HZ1 LYS A 149      15.130  36.180  93.100  1.00  0.00           H
ATOM   2400  HZ2 LYS A 149      15.600  34.580  93.330  1.00  0.00           H
ATOM   2401  HZ3 LYS A 149      14.190  34.980  92.460  1.00  0.00           H
ATOM   2402  C   LYS A 149      16.530  37.600  85.640  1.00  0.00           C
ATOM   2403  O   LYS A 149      16.380  36.640  84.830  1.00  0.00           O
ATOM   2404  N   LEU A 150      16.140  38.890  85.310  1.00  0.00           N
ATOM   2405  HN  LEU A 150      16.140  39.660  85.950  1.00  0.00           H
ATOM   2406  CA  LEU A 150      15.580  39.250  84.040  1.00  0.00           C
ATOM   2407  HA  LEU A 150      14.700  38.640  83.870  1.00  0.00           H
ATOM   2408  CB  LEU A 150      15.260  40.770  84.160  1.00  0.00           C
ATOM   2409  HB1 LEU A 150      15.100  41.180  83.140  1.00  0.00           H
ATOM   2410  HB2 LEU A 150      16.050  41.400  84.620  1.00  0.00           H
ATOM   2411  CG  LEU A 150      13.920  41.000  84.810  1.00  0.00           C
ATOM   2412  HG  LEU A 150      13.820  40.210  85.580  1.00  0.00           H
ATOM   2413  CD1 LEU A 150      13.710  42.440  85.340  1.00  0.00           C
ATOM   2414 1HD1 LEU A 150      14.580  42.890  85.860  1.00  0.00           H
ATOM   2415 2HD1 LEU A 150      12.930  42.540  86.120  1.00  0.00           H
ATOM   2416 3HD1 LEU A 150      13.410  43.230  84.610  1.00  0.00           H
ATOM   2417  CD2 LEU A 150      12.710  40.600  83.840  1.00  0.00           C
ATOM   2418 1HD2 LEU A 150      12.670  41.100  82.850  1.00  0.00           H
ATOM   2419 2HD2 LEU A 150      11.790  40.870  84.390  1.00  0.00           H
ATOM   2420 3HD2 LEU A 150      12.800  39.520  83.600  1.00  0.00           H
ATOM   2421  C   LEU A 150      16.560  39.010  82.880  1.00  0.00           C
ATOM   2422  O   LEU A 150      16.240  38.560  81.790  1.00  0.00           O
ATOM   2423  N   LEU A 151      17.870  39.450  82.970  1.00  0.00           N
ATOM   2424  HN  LEU A 151      18.190  39.870  83.810  1.00  0.00           H
ATOM   2425  CA  LEU A 151      18.990  39.110  82.000  1.00  0.00           C
ATOM   2426  HA  LEU A 151      18.760  39.630  81.080  1.00  0.00           H
ATOM   2427  CB  LEU A 151      20.410  39.660  82.490  1.00  0.00           C
ATOM   2428  HB1 LEU A 151      21.310  39.310  81.950  1.00  0.00           H
ATOM   2429  HB2 LEU A 151      20.470  39.330  83.550  1.00  0.00           H
ATOM   2430  CG  LEU A 151      20.600  41.190  82.670  1.00  0.00           C
ATOM   2431  HG  LEU A 151      19.740  41.700  83.150  1.00  0.00           H
ATOM   2432  CD1 LEU A 151      21.840  41.460  83.460  1.00  0.00           C
ATOM   2433 1HD1 LEU A 151      22.780  41.070  83.000  1.00  0.00           H
ATOM   2434 2HD1 LEU A 151      21.810  41.000  84.460  1.00  0.00           H
ATOM   2435 3HD1 LEU A 151      21.990  42.550  83.630  1.00  0.00           H
ATOM   2436  CD2 LEU A 151      20.630  41.830  81.300  1.00  0.00           C
ATOM   2437 1HD2 LEU A 151      19.660  41.730  80.760  1.00  0.00           H
ATOM   2438 2HD2 LEU A 151      21.490  41.440  80.710  1.00  0.00           H
ATOM   2439 3HD2 LEU A 151      20.770  42.930  81.400  1.00  0.00           H
ATOM   2440  C   LEU A 151      19.180  37.630  81.610  1.00  0.00           C
ATOM   2441  O   LEU A 151      19.100  37.350  80.440  1.00  0.00           O
ATOM   2442  N   ALA A 152      19.250  36.770  82.640  1.00  0.00           N
ATOM   2443  HN  ALA A 152      19.260  37.170  83.560  1.00  0.00           H
ATOM   2444  CA  ALA A 152      19.280  35.270  82.520  1.00  0.00           C
ATOM   2445  HA  ALA A 152      20.210  35.040  82.030  1.00  0.00           H
ATOM   2446  CB  ALA A 152      19.410  34.660  83.880  1.00  0.00           C
ATOM   2447  HB1 ALA A 152      20.290  35.020  84.460  1.00  0.00           H
ATOM   2448  HB2 ALA A 152      19.370  33.550  83.830  1.00  0.00           H
ATOM   2449  HB3 ALA A 152      18.590  34.990  84.550  1.00  0.00           H
ATOM   2450  C   ALA A 152      18.080  34.680  81.860  1.00  0.00           C
ATOM   2451  O   ALA A 152      18.240  33.760  81.030  1.00  0.00           O
ATOM   2452  N   GLU A 153      16.890  35.150  82.210  1.00  0.00           N
ATOM   2453  HN  GLU A 153      16.800  35.930  82.820  1.00  0.00           H
ATOM   2454  CA  GLU A 153      15.650  34.460  81.860  1.00  0.00           C
ATOM   2455  HA  GLU A 153      15.940  33.500  81.450  1.00  0.00           H
ATOM   2456  CB  GLU A 153      14.690  34.340  83.100  1.00  0.00           C
ATOM   2457  HB1 GLU A 153      13.690  34.010  82.750  1.00  0.00           H
ATOM   2458  HB2 GLU A 153      14.520  35.290  83.660  1.00  0.00           H
ATOM   2459  CG  GLU A 153      15.020  33.210  84.070  1.00  0.00           C
ATOM   2460  HG1 GLU A 153      16.070  33.140  84.420  1.00  0.00           H
ATOM   2461  HG2 GLU A 153      14.890  32.280  83.470  1.00  0.00           H
ATOM   2462  CD  GLU A 153      14.050  33.030  85.230  1.00  0.00           C
ATOM   2463  OE1 GLU A 153      14.270  32.150  86.060  1.00  0.00           O
ATOM   2464  OE2 GLU A 153      13.070  33.830  85.370  1.00  0.00           O
ATOM   2465  C   GLU A 153      14.970  35.100  80.670  1.00  0.00           C
ATOM   2466  O   GLU A 153      13.960  34.590  80.260  1.00  0.00           O
ATOM   2467  N   LYS A 154      15.550  36.180  80.110  1.00  0.00           N
ATOM   2468  HN  LYS A 154      16.490  36.400  80.380  1.00  0.00           H
ATOM   2469  CA  LYS A 154      14.960  36.810  78.970  1.00  0.00           C
ATOM   2470  HA  LYS A 154      14.480  36.060  78.370  1.00  0.00           H
ATOM   2471  CB  LYS A 154      13.980  37.890  79.500  1.00  0.00           C
ATOM   2472  HB1 LYS A 154      13.730  38.540  78.640  1.00  0.00           H
ATOM   2473  HB2 LYS A 154      14.630  38.480  80.190  1.00  0.00           H
ATOM   2474  CG  LYS A 154      12.720  37.450  80.300  1.00  0.00           C
ATOM   2475  HG1 LYS A 154      12.150  38.340  80.630  1.00  0.00           H
ATOM   2476  HG2 LYS A 154      12.990  36.910  81.230  1.00  0.00           H
ATOM   2477  CD  LYS A 154      11.830  36.550  79.450  1.00  0.00           C
ATOM   2478  HD1 LYS A 154      12.390  35.620  79.220  1.00  0.00           H
ATOM   2479  HD2 LYS A 154      11.750  37.170  78.540  1.00  0.00           H
ATOM   2480  CE  LYS A 154      10.360  36.190  79.900  1.00  0.00           C
ATOM   2481  HE1 LYS A 154       9.840  35.750  79.020  1.00  0.00           H
ATOM   2482  HE2 LYS A 154       9.830  37.080  80.280  1.00  0.00           H
ATOM   2483  NZ  LYS A 154      10.440  35.310  81.130  1.00  0.00           N
ATOM   2484  HZ1 LYS A 154       9.510  35.220  81.580  1.00  0.00           H
ATOM   2485  HZ2 LYS A 154      11.070  35.710  81.850  1.00  0.00           H
ATOM   2486  HZ3 LYS A 154      10.790  34.380  80.840  1.00  0.00           H
ATOM   2487  C   LYS A 154      15.990  37.350  78.020  1.00  0.00           C
ATOM   2488  O   LYS A 154      16.040  36.970  76.860  1.00  0.00           O
ATOM   2489  N   VAL A 155      16.840  38.240  78.450  1.00  0.00           N
ATOM   2490  HN  VAL A 155      16.860  38.460  79.430  1.00  0.00           H
ATOM   2491  CA  VAL A 155      17.630  39.100  77.600  1.00  0.00           C
ATOM   2492  HA  VAL A 155      17.030  39.310  76.720  1.00  0.00           H
ATOM   2493  CB  VAL A 155      18.110  40.360  78.360  1.00  0.00           C
ATOM   2494  HB  VAL A 155      18.970  40.070  79.000  1.00  0.00           H
ATOM   2495  CG1 VAL A 155      18.600  41.480  77.440  1.00  0.00           C
ATOM   2496 1HG1 VAL A 155      17.860  41.940  76.740  1.00  0.00           H
ATOM   2497 2HG1 VAL A 155      19.480  41.280  76.800  1.00  0.00           H
ATOM   2498 3HG1 VAL A 155      18.970  42.310  78.080  1.00  0.00           H
ATOM   2499  CG2 VAL A 155      16.990  40.870  79.370  1.00  0.00           C
ATOM   2500 1HG2 VAL A 155      16.010  40.970  78.860  1.00  0.00           H
ATOM   2501 2HG2 VAL A 155      17.230  41.870  79.800  1.00  0.00           H
ATOM   2502 3HG2 VAL A 155      16.900  40.220  80.260  1.00  0.00           H
ATOM   2503  C   VAL A 155      18.800  38.400  76.950  1.00  0.00           C
ATOM   2504  O   VAL A 155      19.230  38.740  75.860  1.00  0.00           O
ATOM   2505  N   VAL A 156      19.350  37.330  77.550  1.00  0.00           N
ATOM   2506  HN  VAL A 156      19.080  36.890  78.410  1.00  0.00           H
ATOM   2507  CA  VAL A 156      20.340  36.530  76.800  1.00  0.00           C
ATOM   2508  HA  VAL A 156      20.990  37.250  76.320  1.00  0.00           H
ATOM   2509  CB  VAL A 156      21.210  35.760  77.780  1.00  0.00           C
ATOM   2510  HB  VAL A 156      21.490  36.440  78.610  1.00  0.00           H
ATOM   2511  CG1 VAL A 156      20.540  34.530  78.430  1.00  0.00           C
ATOM   2512 1HG1 VAL A 156      20.450  33.650  77.760  1.00  0.00           H
ATOM   2513 2HG1 VAL A 156      19.520  34.870  78.710  1.00  0.00           H
ATOM   2514 3HG1 VAL A 156      21.090  34.180  79.330  1.00  0.00           H
ATOM   2515  CG2 VAL A 156      22.560  35.350  77.070  1.00  0.00           C
ATOM   2516 1HG2 VAL A 156      22.210  34.590  76.340  1.00  0.00           H
ATOM   2517 2HG2 VAL A 156      23.340  34.900  77.730  1.00  0.00           H
ATOM   2518 3HG2 VAL A 156      23.020  36.190  76.500  1.00  0.00           H
ATOM   2519  C   VAL A 156      19.750  35.710  75.660  1.00  0.00           C
ATOM   2520  O   VAL A 156      20.350  35.320  74.660  1.00  0.00           O
ATOM   2521  N   TYR A 157      18.430  35.360  75.740  1.00  0.00           N
ATOM   2522  HN  TYR A 157      17.880  35.540  76.550  1.00  0.00           H
ATOM   2523  CA  TYR A 157      17.650  34.690  74.650  1.00  0.00           C
ATOM   2524  HA  TYR A 157      18.220  33.890  74.210  1.00  0.00           H
ATOM   2525  CB  TYR A 157      16.380  34.020  75.170  1.00  0.00           C
ATOM   2526  HB1 TYR A 157      15.870  33.700  74.230  1.00  0.00           H
ATOM   2527  HB2 TYR A 157      15.640  34.580  75.790  1.00  0.00           H
ATOM   2528  CG  TYR A 157      16.750  32.920  76.080  1.00  0.00           C
ATOM   2529  CD1 TYR A 157      16.580  32.880  77.510  1.00  0.00           C
ATOM   2530  HD1 TYR A 157      16.130  33.760  77.930  1.00  0.00           H
ATOM   2531  CE1 TYR A 157      16.780  31.770  78.330  1.00  0.00           C
ATOM   2532  HE1 TYR A 157      16.520  31.730  79.370  1.00  0.00           H
ATOM   2533  CZ  TYR A 157      17.400  30.610  77.760  1.00  0.00           C
ATOM   2534  OH  TYR A 157      17.690  29.500  78.560  1.00  0.00           O
ATOM   2535  HH  TYR A 157      17.290  29.610  79.430  1.00  0.00           H
ATOM   2536  CD2 TYR A 157      17.350  31.780  75.560  1.00  0.00           C
ATOM   2537  HD2 TYR A 157      17.440  31.740  74.490  1.00  0.00           H
ATOM   2538  CE2 TYR A 157      17.770  30.690  76.370  1.00  0.00           C
ATOM   2539  HE2 TYR A 157      18.260  29.810  75.970  1.00  0.00           H
ATOM   2540  C   TYR A 157      17.420  35.660  73.450  1.00  0.00           C
ATOM   2541  O   TYR A 157      17.790  35.370  72.330  1.00  0.00           O
ATOM   2542  N   VAL A 158      16.880  36.900  73.760  1.00  0.00           N
ATOM   2543  HN  VAL A 158      16.650  37.110  74.700  1.00  0.00           H
ATOM   2544  CA  VAL A 158      16.590  37.970  72.900  1.00  0.00           C
ATOM   2545  HA  VAL A 158      16.270  37.560  71.950  1.00  0.00           H
ATOM   2546  CB  VAL A 158      15.690  38.990  73.450  1.00  0.00           C
ATOM   2547  HB  VAL A 158      16.110  39.370  74.400  1.00  0.00           H
ATOM   2548  CG1 VAL A 158      15.480  40.220  72.590  1.00  0.00           C
ATOM   2549 1HG1 VAL A 158      15.240  39.990  71.530  1.00  0.00           H
ATOM   2550 2HG1 VAL A 158      16.400  40.840  72.660  1.00  0.00           H
ATOM   2551 3HG1 VAL A 158      14.640  40.760  73.070  1.00  0.00           H
ATOM   2552  CG2 VAL A 158      14.380  38.250  73.630  1.00  0.00           C
ATOM   2553 1HG2 VAL A 158      14.060  37.640  72.760  1.00  0.00           H
ATOM   2554 2HG2 VAL A 158      13.600  38.950  73.990  1.00  0.00           H
ATOM   2555 3HG2 VAL A 158      14.390  37.630  74.560  1.00  0.00           H
ATOM   2556  C   VAL A 158      17.910  38.640  72.400  1.00  0.00           C
ATOM   2557  O   VAL A 158      17.970  39.100  71.280  1.00  0.00           O
ATOM   2558  N   GLY A 159      19.040  38.660  73.160  1.00  0.00           N
ATOM   2559  HN  GLY A 159      19.070  38.350  74.110  1.00  0.00           H
ATOM   2560  CA  GLY A 159      20.270  39.290  72.650  1.00  0.00           C
ATOM   2561  HA1 GLY A 159      20.780  39.440  73.590  1.00  0.00           H
ATOM   2562  HA2 GLY A 159      20.010  40.160  72.060  1.00  0.00           H
ATOM   2563  C   GLY A 159      21.210  38.330  71.890  1.00  0.00           C
ATOM   2564  O   GLY A 159      21.880  38.800  70.970  1.00  0.00           O
ATOM   2565  N   VAL A 160      21.360  37.050  72.290  1.00  0.00           N
ATOM   2566  HN  VAL A 160      20.910  36.690  73.100  1.00  0.00           H
ATOM   2567  CA  VAL A 160      22.330  36.110  71.650  1.00  0.00           C
ATOM   2568  HA  VAL A 160      23.010  36.630  71.000  1.00  0.00           H
ATOM   2569  CB  VAL A 160      23.270  35.450  72.660  1.00  0.00           C
ATOM   2570  HB  VAL A 160      22.730  34.750  73.340  1.00  0.00           H
ATOM   2571  CG1 VAL A 160      24.270  34.630  71.800  1.00  0.00           C
ATOM   2572 1HG1 VAL A 160      23.660  33.870  71.280  1.00  0.00           H
ATOM   2573 2HG1 VAL A 160      24.950  34.100  72.510  1.00  0.00           H
ATOM   2574 3HG1 VAL A 160      24.860  35.250  71.090  1.00  0.00           H
ATOM   2575  CG2 VAL A 160      23.890  36.550  73.470  1.00  0.00           C
ATOM   2576 1HG2 VAL A 160      24.730  36.150  74.080  1.00  0.00           H
ATOM   2577 2HG2 VAL A 160      23.080  36.920  74.120  1.00  0.00           H
ATOM   2578 3HG2 VAL A 160      24.260  37.320  72.760  1.00  0.00           H
ATOM   2579  C   VAL A 160      21.640  35.190  70.770  1.00  0.00           C
ATOM   2580  O   VAL A 160      21.800  35.180  69.560  1.00  0.00           O
ATOM   2581  N   TRP A 161      20.910  34.290  71.450  1.00  0.00           N
ATOM   2582  HN  TRP A 161      20.740  34.410  72.430  1.00  0.00           H
ATOM   2583  CA  TRP A 161      20.510  33.050  70.920  1.00  0.00           C
ATOM   2584  HA  TRP A 161      21.350  32.600  70.410  1.00  0.00           H
ATOM   2585  CB  TRP A 161      20.060  32.090  72.120  1.00  0.00           C
ATOM   2586  HB1 TRP A 161      19.700  31.160  71.630  1.00  0.00           H
ATOM   2587  HB2 TRP A 161      19.170  32.510  72.630  1.00  0.00           H
ATOM   2588  CG  TRP A 161      21.140  31.760  73.210  1.00  0.00           C
ATOM   2589  CD1 TRP A 161      21.070  32.060  74.560  1.00  0.00           C
ATOM   2590  HD1 TRP A 161      20.280  32.450  75.180  1.00  0.00           H
ATOM   2591  NE1 TRP A 161      22.300  31.770  75.160  1.00  0.00           N
ATOM   2592  HE1 TRP A 161      22.510  31.570  76.090  1.00  0.00           H
ATOM   2593  CE2 TRP A 161      23.070  31.110  74.290  1.00  0.00           C
ATOM   2594  CD2 TRP A 161      22.440  31.160  73.060  1.00  0.00           C
ATOM   2595  CE3 TRP A 161      23.090  30.750  71.890  1.00  0.00           C
ATOM   2596  HE3 TRP A 161      22.670  30.960  70.910  1.00  0.00           H
ATOM   2597  CZ3 TRP A 161      24.350  30.290  71.940  1.00  0.00           C
ATOM   2598  HZ3 TRP A 161      24.950  30.000  71.090  1.00  0.00           H
ATOM   2599  CZ2 TRP A 161      24.330  30.530  74.370  1.00  0.00           C
ATOM   2600  HZ2 TRP A 161      24.790  30.480  75.340  1.00  0.00           H
ATOM   2601  CH2 TRP A 161      24.970  30.180  73.200  1.00  0.00           C
ATOM   2602  HH2 TRP A 161      25.930  29.690  73.210  1.00  0.00           H
ATOM   2603  C   TRP A 161      19.490  33.130  69.850  1.00  0.00           C
ATOM   2604  O   TRP A 161      19.530  32.510  68.780  1.00  0.00           O
ATOM   2605  N   ILE A 162      18.440  33.970  69.990  1.00  0.00           N
ATOM   2606  HN  ILE A 162      18.280  34.350  70.900  1.00  0.00           H
ATOM   2607  CA  ILE A 162      17.540  34.330  68.890  1.00  0.00           C
ATOM   2608  HA  ILE A 162      17.190  33.400  68.460  1.00  0.00           H
ATOM   2609  CB  ILE A 162      16.270  35.070  69.360  1.00  0.00           C
ATOM   2610  HB  ILE A 162      16.460  36.030  69.870  1.00  0.00           H
ATOM   2611  CG2 ILE A 162      15.420  35.430  68.120  1.00  0.00           C
ATOM   2612 1HG2 ILE A 162      14.420  35.720  68.510  1.00  0.00           H
ATOM   2613 2HG2 ILE A 162      15.450  34.630  67.340  1.00  0.00           H
ATOM   2614 3HG2 ILE A 162      15.800  36.370  67.680  1.00  0.00           H
ATOM   2615  CG1 ILE A 162      15.390  34.270  70.360  1.00  0.00           C
ATOM   2616 1HG1 ILE A 162      14.580  34.970  70.650  1.00  0.00           H
ATOM   2617 2HG1 ILE A 162      15.900  34.220  71.350  1.00  0.00           H
ATOM   2618  CD  ILE A 162      14.670  33.050  69.770  1.00  0.00           C
ATOM   2619  HD1 ILE A 162      14.080  32.540  70.560  1.00  0.00           H
ATOM   2620  HD2 ILE A 162      15.420  32.340  69.360  1.00  0.00           H
ATOM   2621  HD3 ILE A 162      13.940  33.430  69.020  1.00  0.00           H
ATOM   2622  C   ILE A 162      18.220  35.100  67.660  1.00  0.00           C
ATOM   2623  O   ILE A 162      18.000  34.650  66.500  1.00  0.00           O
ATOM   2624  N   PRO A 163      19.080  36.080  67.800  1.00  0.00           N
ATOM   2625  CD  PRO A 163      18.990  37.080  68.870  1.00  0.00           C
ATOM   2626  HD1 PRO A 163      19.330  36.690  69.850  1.00  0.00           H
ATOM   2627  HD2 PRO A 163      17.910  37.340  68.960  1.00  0.00           H
ATOM   2628  CA  PRO A 163      19.810  36.680  66.630  1.00  0.00           C
ATOM   2629  HA  PRO A 163      19.110  37.110  65.930  1.00  0.00           H
ATOM   2630  CB  PRO A 163      20.640  37.850  67.220  1.00  0.00           C
ATOM   2631  HB1 PRO A 163      20.850  38.580  66.410  1.00  0.00           H
ATOM   2632  HB2 PRO A 163      21.610  37.570  67.680  1.00  0.00           H
ATOM   2633  CG  PRO A 163      19.630  38.320  68.300  1.00  0.00           C
ATOM   2634  HG1 PRO A 163      20.130  38.900  69.100  1.00  0.00           H
ATOM   2635  HG2 PRO A 163      18.840  39.000  67.930  1.00  0.00           H
ATOM   2636  C   PRO A 163      20.650  35.690  65.810  1.00  0.00           C
ATOM   2637  O   PRO A 163      20.760  35.800  64.610  1.00  0.00           O
ATOM   2638  N   ALA A 164      21.240  34.740  66.610  1.00  0.00           N
ATOM   2639  HN  ALA A 164      21.170  34.740  67.610  1.00  0.00           H
ATOM   2640  CA  ALA A 164      22.100  33.680  66.140  1.00  0.00           C
ATOM   2641  HA  ALA A 164      22.780  34.180  65.470  1.00  0.00           H
ATOM   2642  CB  ALA A 164      22.890  32.950  67.230  1.00  0.00           C
ATOM   2643  HB1 ALA A 164      23.470  33.650  67.870  1.00  0.00           H
ATOM   2644  HB2 ALA A 164      23.690  32.330  66.770  1.00  0.00           H
ATOM   2645  HB3 ALA A 164      22.200  32.450  67.950  1.00  0.00           H
ATOM   2646  C   ALA A 164      21.410  32.700  65.270  1.00  0.00           C
ATOM   2647  O   ALA A 164      21.940  32.470  64.190  1.00  0.00           O
ATOM   2648  N   LEU A 165      20.160  32.310  65.620  1.00  0.00           N
ATOM   2649  HN  LEU A 165      19.790  32.590  66.500  1.00  0.00           H
ATOM   2650  CA  LEU A 165      19.310  31.460  64.800  1.00  0.00           C
ATOM   2651  HA  LEU A 165      19.930  30.650  64.440  1.00  0.00           H
ATOM   2652  CB  LEU A 165      18.180  30.950  65.750  1.00  0.00           C
ATOM   2653  HB1 LEU A 165      17.830  31.860  66.290  1.00  0.00           H
ATOM   2654  HB2 LEU A 165      18.680  30.220  66.420  1.00  0.00           H
ATOM   2655  CG  LEU A 165      16.920  30.330  65.050  1.00  0.00           C
ATOM   2656  HG  LEU A 165      17.230  29.970  64.050  1.00  0.00           H
ATOM   2657  CD1 LEU A 165      16.350  29.170  65.910  1.00  0.00           C
ATOM   2658 1HD1 LEU A 165      15.650  28.560  65.310  1.00  0.00           H
ATOM   2659 2HD1 LEU A 165      15.800  29.640  66.750  1.00  0.00           H
ATOM   2660 3HD1 LEU A 165      17.200  28.550  66.260  1.00  0.00           H
ATOM   2661  CD2 LEU A 165      15.870  31.390  64.880  1.00  0.00           C
ATOM   2662 1HD2 LEU A 165      14.880  30.970  64.600  1.00  0.00           H
ATOM   2663 2HD2 LEU A 165      16.290  32.180  64.220  1.00  0.00           H
ATOM   2664 3HD2 LEU A 165      15.700  31.990  65.800  1.00  0.00           H
ATOM   2665  C   LEU A 165      18.930  32.220  63.510  1.00  0.00           C
ATOM   2666  O   LEU A 165      18.950  31.650  62.440  1.00  0.00           O
ATOM   2667  N   LEU A 166      18.560  33.530  63.560  1.00  0.00           N
ATOM   2668  HN  LEU A 166      18.370  34.130  64.340  1.00  0.00           H
ATOM   2669  CA  LEU A 166      18.230  34.310  62.310  1.00  0.00           C
ATOM   2670  HA  LEU A 166      17.580  33.650  61.760  1.00  0.00           H
ATOM   2671  CB  LEU A 166      17.480  35.650  62.750  1.00  0.00           C
ATOM   2672  HB1 LEU A 166      17.270  36.350  61.910  1.00  0.00           H
ATOM   2673  HB2 LEU A 166      18.120  36.290  63.400  1.00  0.00           H
ATOM   2674  CG  LEU A 166      16.190  35.300  63.560  1.00  0.00           C
ATOM   2675  HG  LEU A 166      16.480  34.590  64.360  1.00  0.00           H
ATOM   2676  CD1 LEU A 166      15.410  36.550  64.150  1.00  0.00           C
ATOM   2677 1HD1 LEU A 166      14.420  36.190  64.510  1.00  0.00           H
ATOM   2678 2HD1 LEU A 166      15.310  37.230  63.280  1.00  0.00           H
ATOM   2679 3HD1 LEU A 166      16.010  37.020  64.950  1.00  0.00           H
ATOM   2680  CD2 LEU A 166      15.350  34.540  62.580  1.00  0.00           C
ATOM   2681 1HD2 LEU A 166      15.660  33.480  62.450  1.00  0.00           H
ATOM   2682 2HD2 LEU A 166      15.360  35.040  61.590  1.00  0.00           H
ATOM   2683 3HD2 LEU A 166      14.290  34.500  62.930  1.00  0.00           H
ATOM   2684  C   LEU A 166      19.520  34.530  61.420  1.00  0.00           C
ATOM   2685  O   LEU A 166      19.430  34.430  60.170  1.00  0.00           O
ATOM   2686  N   LEU A 167      20.680  34.770  62.000  1.00  0.00           N
ATOM   2687  HN  LEU A 167      20.770  34.970  62.970  1.00  0.00           H
ATOM   2688  CA  LEU A 167      21.830  35.050  61.090  1.00  0.00           C
ATOM   2689  HA  LEU A 167      21.460  35.770  60.370  1.00  0.00           H
ATOM   2690  CB  LEU A 167      23.100  35.590  61.850  1.00  0.00           C
ATOM   2691  HB1 LEU A 167      24.030  35.480  61.260  1.00  0.00           H
ATOM   2692  HB2 LEU A 167      23.300  34.880  62.680  1.00  0.00           H
ATOM   2693  CG  LEU A 167      22.880  37.060  62.390  1.00  0.00           C
ATOM   2694  HG  LEU A 167      21.970  37.160  63.010  1.00  0.00           H
ATOM   2695  CD1 LEU A 167      24.060  37.560  63.240  1.00  0.00           C
ATOM   2696 1HD1 LEU A 167      24.960  37.420  62.600  1.00  0.00           H
ATOM   2697 2HD1 LEU A 167      24.140  36.870  64.110  1.00  0.00           H
ATOM   2698 3HD1 LEU A 167      24.010  38.610  63.600  1.00  0.00           H
ATOM   2699  CD2 LEU A 167      22.550  37.990  61.160  1.00  0.00           C
ATOM   2700 1HD2 LEU A 167      23.390  38.010  60.440  1.00  0.00           H
ATOM   2701 2HD2 LEU A 167      22.470  39.040  61.530  1.00  0.00           H
ATOM   2702 3HD2 LEU A 167      21.630  37.800  60.570  1.00  0.00           H
ATOM   2703  C   LEU A 167      22.280  33.830  60.240  1.00  0.00           C
ATOM   2704  O   LEU A 167      22.810  33.950  59.130  1.00  0.00           O
ATOM   2705  N   THR A 168      22.030  32.590  60.720  1.00  0.00           N
ATOM   2706  HN  THR A 168      21.770  32.410  61.670  1.00  0.00           H
ATOM   2707  CA  THR A 168      22.530  31.330  60.020  1.00  0.00           C
ATOM   2708  HA  THR A 168      23.350  31.620  59.370  1.00  0.00           H
ATOM   2709  CB  THR A 168      23.060  30.290  61.030  1.00  0.00           C
ATOM   2710  HB  THR A 168      23.680  30.860  61.760  1.00  0.00           H
ATOM   2711  OG1 THR A 168      23.840  29.200  60.480  1.00  0.00           O
ATOM   2712  HG1 THR A 168      24.410  29.620  59.820  1.00  0.00           H
ATOM   2713  CG2 THR A 168      21.940  29.750  61.890  1.00  0.00           C
ATOM   2714 1HG2 THR A 168      21.760  30.450  62.740  1.00  0.00           H
ATOM   2715 2HG2 THR A 168      22.240  28.760  62.290  1.00  0.00           H
ATOM   2716 3HG2 THR A 168      20.980  29.660  61.330  1.00  0.00           H
ATOM   2717  C   THR A 168      21.490  30.740  59.130  1.00  0.00           C
ATOM   2718  O   THR A 168      21.720  29.800  58.360  1.00  0.00           O
ATOM   2719  N   ILE A 169      20.240  31.210  59.120  1.00  0.00           N
ATOM   2720  HN  ILE A 169      19.970  32.010  59.640  1.00  0.00           H
ATOM   2721  CA  ILE A 169      19.250  30.710  58.150  1.00  0.00           C
ATOM   2722  HA  ILE A 169      19.130  29.670  58.420  1.00  0.00           H
ATOM   2723  CB  ILE A 169      17.790  31.290  58.230  1.00  0.00           C
ATOM   2724  HB  ILE A 169      17.860  32.400  58.260  1.00  0.00           H
ATOM   2725  CG2 ILE A 169      16.920  31.040  56.990  1.00  0.00           C
ATOM   2726 1HG2 ILE A 169      17.270  31.630  56.130  1.00  0.00           H
ATOM   2727 2HG2 ILE A 169      15.870  31.280  57.280  1.00  0.00           H
ATOM   2728 3HG2 ILE A 169      16.900  29.960  56.720  1.00  0.00           H
ATOM   2729  CG1 ILE A 169      17.150  30.730  59.480  1.00  0.00           C
ATOM   2730 1HG1 ILE A 169      17.820  30.800  60.360  1.00  0.00           H
ATOM   2731 2HG1 ILE A 169      16.790  29.700  59.270  1.00  0.00           H
ATOM   2732  CD  ILE A 169      15.970  31.590  59.940  1.00  0.00           C
ATOM   2733  HD1 ILE A 169      15.530  31.170  60.870  1.00  0.00           H
ATOM   2734  HD2 ILE A 169      15.190  31.470  59.160  1.00  0.00           H
ATOM   2735  HD3 ILE A 169      16.170  32.670  60.040  1.00  0.00           H
ATOM   2736  C   ILE A 169      19.740  30.870  56.720  1.00  0.00           C
ATOM   2737  O   ILE A 169      19.590  29.880  55.950  1.00  0.00           O
ATOM   2738  N   PRO A 170      20.400  31.910  56.230  1.00  0.00           N
ATOM   2739  CD  PRO A 170      20.110  33.280  56.730  1.00  0.00           C
ATOM   2740  HD1 PRO A 170      20.490  33.380  57.770  1.00  0.00           H
ATOM   2741  HD2 PRO A 170      19.010  33.460  56.780  1.00  0.00           H
ATOM   2742  CA  PRO A 170      21.140  31.840  54.980  1.00  0.00           C
ATOM   2743  HA  PRO A 170      20.400  31.570  54.240  1.00  0.00           H
ATOM   2744  CB  PRO A 170      21.810  33.160  55.000  1.00  0.00           C
ATOM   2745  HB1 PRO A 170      22.090  33.540  54.000  1.00  0.00           H
ATOM   2746  HB2 PRO A 170      22.780  33.120  55.540  1.00  0.00           H
ATOM   2747  CG  PRO A 170      20.790  34.150  55.650  1.00  0.00           C
ATOM   2748  HG1 PRO A 170      21.190  35.150  55.940  1.00  0.00           H
ATOM   2749  HG2 PRO A 170      20.150  34.450  54.800  1.00  0.00           H
ATOM   2750  C   PRO A 170      22.100  30.630  54.840  1.00  0.00           C
ATOM   2751  O   PRO A 170      22.110  30.140  53.710  1.00  0.00           O
ATOM   2752  N   ASP A 171      22.810  30.170  55.820  1.00  0.00           N
ATOM   2753  HN  ASP A 171      22.760  30.570  56.730  1.00  0.00           H
ATOM   2754  CA  ASP A 171      23.710  29.050  55.720  1.00  0.00           C
ATOM   2755  HA  ASP A 171      24.320  29.160  54.840  1.00  0.00           H
ATOM   2756  CB  ASP A 171      24.600  29.140  56.960  1.00  0.00           C
ATOM   2757  HB1 ASP A 171      25.380  28.340  56.950  1.00  0.00           H
ATOM   2758  HB2 ASP A 171      24.020  28.960  57.890  1.00  0.00           H
ATOM   2759  CG  ASP A 171      25.340  30.360  57.180  1.00  0.00           C
ATOM   2760  OD1 ASP A 171      25.700  30.990  56.140  1.00  0.00           O
ATOM   2761  OD2 ASP A 171      25.610  30.720  58.320  1.00  0.00           O
ATOM   2762  C   ASP A 171      22.910  27.790  55.520  1.00  0.00           C
ATOM   2763  O   ASP A 171      23.220  27.040  54.640  1.00  0.00           O
ATOM   2764  N   PHE A 172      21.830  27.590  56.290  1.00  0.00           N
ATOM   2765  HN  PHE A 172      21.580  28.290  56.950  1.00  0.00           H
ATOM   2766  CA  PHE A 172      20.860  26.590  56.020  1.00  0.00           C
ATOM   2767  HA  PHE A 172      21.300  25.630  56.240  1.00  0.00           H
ATOM   2768  CB  PHE A 172      19.760  26.670  57.150  1.00  0.00           C
ATOM   2769  HB1 PHE A 172      19.080  27.550  57.050  1.00  0.00           H
ATOM   2770  HB2 PHE A 172      20.300  26.790  58.110  1.00  0.00           H
ATOM   2771  CG  PHE A 172      18.750  25.580  57.160  1.00  0.00           C
ATOM   2772  CD1 PHE A 172      17.830  25.400  56.150  1.00  0.00           C
ATOM   2773  HD1 PHE A 172      18.000  26.080  55.330  1.00  0.00           H
ATOM   2774  CE1 PHE A 172      16.900  24.360  56.130  1.00  0.00           C
ATOM   2775  HE1 PHE A 172      16.300  24.200  55.250  1.00  0.00           H
ATOM   2776  CZ  PHE A 172      16.880  23.490  57.280  1.00  0.00           C
ATOM   2777  HZ  PHE A 172      16.140  22.710  57.160  1.00  0.00           H
ATOM   2778  CD2 PHE A 172      18.600  24.750  58.310  1.00  0.00           C
ATOM   2779  HD2 PHE A 172      19.350  24.860  59.080  1.00  0.00           H
ATOM   2780  CE2 PHE A 172      17.750  23.700  58.330  1.00  0.00           C
ATOM   2781  HE2 PHE A 172      17.620  23.100  59.220  1.00  0.00           H
ATOM   2782  C   PHE A 172      20.300  26.550  54.640  1.00  0.00           C
ATOM   2783  O   PHE A 172      20.420  25.520  53.990  1.00  0.00           O
ATOM   2784  N   ILE A 173      19.800  27.710  54.110  1.00  0.00           N
ATOM   2785  HN  ILE A 173      19.720  28.490  54.730  1.00  0.00           H
ATOM   2786  CA  ILE A 173      19.360  27.720  52.740  1.00  0.00           C
ATOM   2787  HA  ILE A 173      18.540  27.030  52.630  1.00  0.00           H
ATOM   2788  CB  ILE A 173      18.620  29.010  52.370  1.00  0.00           C
ATOM   2789  HB  ILE A 173      19.330  29.860  52.440  1.00  0.00           H
ATOM   2790  CG2 ILE A 173      18.090  28.870  50.930  1.00  0.00           C
ATOM   2791 1HG2 ILE A 173      17.440  27.970  50.830  1.00  0.00           H
ATOM   2792 2HG2 ILE A 173      18.840  28.790  50.120  1.00  0.00           H
ATOM   2793 3HG2 ILE A 173      17.400  29.700  50.640  1.00  0.00           H
ATOM   2794  CG1 ILE A 173      17.470  29.290  53.360  1.00  0.00           C
ATOM   2795 1HG1 ILE A 173      17.720  29.200  54.430  1.00  0.00           H
ATOM   2796 2HG1 ILE A 173      16.640  28.620  53.060  1.00  0.00           H
ATOM   2797  CD  ILE A 173      16.880  30.690  53.150  1.00  0.00           C
ATOM   2798  HD1 ILE A 173      17.630  31.470  53.380  1.00  0.00           H
ATOM   2799  HD2 ILE A 173      16.080  30.850  53.900  1.00  0.00           H
ATOM   2800  HD3 ILE A 173      16.460  30.930  52.150  1.00  0.00           H
ATOM   2801  C   ILE A 173      20.490  27.500  51.710  1.00  0.00           C
ATOM   2802  O   ILE A 173      20.460  26.580  50.930  1.00  0.00           O
ATOM   2803  N   PHE A 174      21.530  28.280  51.770  1.00  0.00           N
ATOM   2804  HN  PHE A 174      21.490  28.870  52.570  1.00  0.00           H
ATOM   2805  CA  PHE A 174      22.380  28.510  50.650  1.00  0.00           C
ATOM   2806  HA  PHE A 174      21.910  28.330  49.700  1.00  0.00           H
ATOM   2807  CB  PHE A 174      22.930  30.000  50.740  1.00  0.00           C
ATOM   2808  HB1 PHE A 174      23.420  30.210  49.770  1.00  0.00           H
ATOM   2809  HB2 PHE A 174      23.580  30.180  51.620  1.00  0.00           H
ATOM   2810  CG  PHE A 174      21.750  31.030  50.710  1.00  0.00           C
ATOM   2811  CD1 PHE A 174      20.560  30.870  49.960  1.00  0.00           C
ATOM   2812  HD1 PHE A 174      20.380  29.910  49.500  1.00  0.00           H
ATOM   2813  CE1 PHE A 174      19.600  31.870  49.950  1.00  0.00           C
ATOM   2814  HE1 PHE A 174      18.690  31.660  49.400  1.00  0.00           H
ATOM   2815  CZ  PHE A 174      19.820  33.120  50.680  1.00  0.00           C
ATOM   2816  HZ  PHE A 174      19.060  33.880  50.710  1.00  0.00           H
ATOM   2817  CD2 PHE A 174      21.880  32.210  51.450  1.00  0.00           C
ATOM   2818  HD2 PHE A 174      22.840  32.330  51.920  1.00  0.00           H
ATOM   2819  CE2 PHE A 174      20.940  33.180  51.410  1.00  0.00           C
ATOM   2820  HE2 PHE A 174      21.120  34.110  51.920  1.00  0.00           H
ATOM   2821  C   PHE A 174      23.640  27.530  50.630  1.00  0.00           C
ATOM   2822  O   PHE A 174      24.220  27.290  49.530  1.00  0.00           O
ATOM   2823  N   ALA A 175      24.020  26.880  51.780  1.00  0.00           N
ATOM   2824  HN  ALA A 175      23.570  27.000  52.660  1.00  0.00           H
ATOM   2825  CA  ALA A 175      25.130  25.940  51.610  1.00  0.00           C
ATOM   2826  HA  ALA A 175      25.850  26.410  50.960  1.00  0.00           H
ATOM   2827  CB  ALA A 175      25.620  25.470  52.920  1.00  0.00           C
ATOM   2828  HB1 ALA A 175      25.940  26.260  53.630  1.00  0.00           H
ATOM   2829  HB2 ALA A 175      26.490  24.790  52.760  1.00  0.00           H
ATOM   2830  HB3 ALA A 175      24.850  24.890  53.470  1.00  0.00           H
ATOM   2831  C   ALA A 175      24.800  24.630  50.810  1.00  0.00           C
ATOM   2832  O   ALA A 175      23.870  23.870  51.110  1.00  0.00           O
ATOM   2833  N   ASN A 176      25.660  24.350  49.770  1.00  0.00           N
ATOM   2834  HN  ASN A 176      26.400  24.970  49.530  1.00  0.00           H
ATOM   2835  CA  ASN A 176      25.510  23.230  48.910  1.00  0.00           C
ATOM   2836  HA  ASN A 176      25.080  22.420  49.490  1.00  0.00           H
ATOM   2837  CB  ASN A 176      24.530  23.580  47.730  1.00  0.00           C
ATOM   2838  HB1 ASN A 176      24.590  22.860  46.890  1.00  0.00           H
ATOM   2839  HB2 ASN A 176      24.820  24.560  47.300  1.00  0.00           H
ATOM   2840  CG  ASN A 176      23.010  23.710  48.050  1.00  0.00           C
ATOM   2841  OD1 ASN A 176      22.200  22.770  47.930  1.00  0.00           O
ATOM   2842  ND2 ASN A 176      22.540  24.860  48.460  1.00  0.00           N
ATOM   2843 1HD2 ASN A 176      21.600  24.830  48.780  1.00  0.00           H
ATOM   2844 2HD2 ASN A 176      23.090  25.650  48.720  1.00  0.00           H
ATOM   2845  C   ASN A 176      26.860  22.830  48.370  1.00  0.00           C
ATOM   2846  O   ASN A 176      27.850  23.500  48.660  1.00  0.00           O
ATOM   2847  N   VAL A 177      26.870  21.740  47.670  1.00  0.00           N
ATOM   2848  HN  VAL A 177      26.080  21.160  47.540  1.00  0.00           H
ATOM   2849  CA  VAL A 177      28.120  21.120  47.120  1.00  0.00           C
ATOM   2850  HA  VAL A 177      28.920  21.830  47.290  1.00  0.00           H
ATOM   2851  CB  VAL A 177      28.430  19.710  47.730  1.00  0.00           C
ATOM   2852  HB  VAL A 177      27.560  19.030  47.610  1.00  0.00           H
ATOM   2853  CG1 VAL A 177      29.740  19.060  47.150  1.00  0.00           C
ATOM   2854 1HG1 VAL A 177      30.530  19.830  47.240  1.00  0.00           H
ATOM   2855 2HG1 VAL A 177      29.650  18.640  46.120  1.00  0.00           H
ATOM   2856 3HG1 VAL A 177      30.060  18.240  47.820  1.00  0.00           H
ATOM   2857  CG2 VAL A 177      28.700  19.840  49.260  1.00  0.00           C
ATOM   2858 1HG2 VAL A 177      27.910  20.350  49.860  1.00  0.00           H
ATOM   2859 2HG2 VAL A 177      29.570  20.540  49.230  1.00  0.00           H
ATOM   2860 3HG2 VAL A 177      29.020  18.900  49.740  1.00  0.00           H
ATOM   2861  C   VAL A 177      28.160  20.920  45.630  1.00  0.00           C
ATOM   2862  O   VAL A 177      27.110  20.480  45.050  1.00  0.00           O
ATOM   2863  N   SER A 178      29.340  21.260  44.930  1.00  0.00           N
ATOM   2864  HN  SER A 178      30.140  21.570  45.430  1.00  0.00           H
ATOM   2865  CA  SER A 178      29.420  21.080  43.490  1.00  0.00           C
ATOM   2866  HA  SER A 178      28.990  20.160  43.120  1.00  0.00           H
ATOM   2867  CB  SER A 178      28.860  22.340  42.780  1.00  0.00           C
ATOM   2868  HB1 SER A 178      29.310  23.320  43.070  1.00  0.00           H
ATOM   2869  HB2 SER A 178      27.810  22.530  43.100  1.00  0.00           H
ATOM   2870  OG  SER A 178      29.000  22.270  41.370  1.00  0.00           O
ATOM   2871  HG1 SER A 178      29.010  23.180  41.070  1.00  0.00           H
ATOM   2872  C   SER A 178      30.870  20.880  43.030  1.00  0.00           C
ATOM   2873  O   SER A 178      31.810  21.370  43.650  1.00  0.00           O
ATOM   2874  N   GLU A 179      30.980  20.010  42.010  1.00  0.00           N
ATOM   2875  HN  GLU A 179      30.260  19.410  41.670  1.00  0.00           H
ATOM   2876  CA  GLU A 179      32.280  19.660  41.420  1.00  0.00           C
ATOM   2877  HA  GLU A 179      32.990  19.410  42.190  1.00  0.00           H
ATOM   2878  CB  GLU A 179      32.010  18.460  40.500  1.00  0.00           C
ATOM   2879  HB1 GLU A 179      31.260  18.640  39.700  1.00  0.00           H
ATOM   2880  HB2 GLU A 179      31.520  17.700  41.140  1.00  0.00           H
ATOM   2881  CG  GLU A 179      33.260  17.760  39.880  1.00  0.00           C
ATOM   2882  HG1 GLU A 179      34.020  17.550  40.660  1.00  0.00           H
ATOM   2883  HG2 GLU A 179      33.800  18.440  39.190  1.00  0.00           H
ATOM   2884  CD  GLU A 179      32.940  16.480  39.190  1.00  0.00           C
ATOM   2885  OE1 GLU A 179      31.760  16.110  39.220  1.00  0.00           O
ATOM   2886  OE2 GLU A 179      33.890  15.790  38.720  1.00  0.00           O
ATOM   2887  C   GLU A 179      33.120  20.850  40.730  1.00  0.00           C
ATOM   2888  O   GLU A 179      32.590  21.650  39.960  1.00  0.00           O
ATOM   2889  N   ALA A 180      34.380  21.090  41.140  1.00  0.00           N
ATOM   2890  HN  ALA A 180      34.820  20.620  41.900  1.00  0.00           H
ATOM   2891  CA  ALA A 180      35.310  21.740  40.200  1.00  0.00           C
ATOM   2892  HA  ALA A 180      34.860  21.760  39.220  1.00  0.00           H
ATOM   2893  CB  ALA A 180      35.730  23.180  40.690  1.00  0.00           C
ATOM   2894  HB1 ALA A 180      36.380  23.030  41.580  1.00  0.00           H
ATOM   2895  HB2 ALA A 180      34.900  23.830  41.030  1.00  0.00           H
ATOM   2896  HB3 ALA A 180      36.240  23.660  39.830  1.00  0.00           H
ATOM   2897  C   ALA A 180      36.520  20.870  40.020  1.00  0.00           C
ATOM   2898  O   ALA A 180      37.270  20.500  41.000  1.00  0.00           O
ATOM   2899  N   ASP A 181      36.980  20.590  38.820  1.00  0.00           N
ATOM   2900  HN  ASP A 181      36.560  21.030  38.030  1.00  0.00           H
ATOM   2901  CA  ASP A 181      38.020  19.650  38.410  1.00  0.00           C
ATOM   2902  HA  ASP A 181      37.500  19.030  37.690  1.00  0.00           H
ATOM   2903  CB  ASP A 181      39.270  20.410  37.800  1.00  0.00           C
ATOM   2904  HB1 ASP A 181      40.050  19.750  37.360  1.00  0.00           H
ATOM   2905  HB2 ASP A 181      39.810  21.020  38.560  1.00  0.00           H
ATOM   2906  CG  ASP A 181      38.810  21.360  36.720  1.00  0.00           C
ATOM   2907  OD1 ASP A 181      39.780  22.190  36.380  1.00  0.00           O
ATOM   2908  OD2 ASP A 181      37.720  21.280  36.110  1.00  0.00           O
ATOM   2909  C   ASP A 181      38.620  18.700  39.430  1.00  0.00           C
ATOM   2910  O   ASP A 181      39.730  18.950  39.880  1.00  0.00           O
ATOM   2911  N   ASP A 182      37.970  17.530  39.580  1.00  0.00           N
ATOM   2912  HN  ASP A 182      37.110  17.460  39.090  1.00  0.00           H
ATOM   2913  CA  ASP A 182      38.440  16.430  40.430  1.00  0.00           C
ATOM   2914  HA  ASP A 182      37.880  15.560  40.110  1.00  0.00           H
ATOM   2915  CB  ASP A 182      39.900  15.920  40.110  1.00  0.00           C
ATOM   2916  HB1 ASP A 182      40.130  14.970  40.630  1.00  0.00           H
ATOM   2917  HB2 ASP A 182      40.720  16.570  40.480  1.00  0.00           H
ATOM   2918  CG  ASP A 182      40.130  15.490  38.700  1.00  0.00           C
ATOM   2919  OD1 ASP A 182      39.130  15.220  38.000  1.00  0.00           O
ATOM   2920  OD2 ASP A 182      41.310  15.380  38.280  1.00  0.00           O
ATOM   2921  C   ASP A 182      38.300  16.670  41.920  1.00  0.00           C
ATOM   2922  O   ASP A 182      38.920  16.040  42.750  1.00  0.00           O
ATOM   2923  N   ARG A 183      37.470  17.560  42.380  1.00  0.00           N
ATOM   2924  HN  ARG A 183      37.070  18.230  41.760  1.00  0.00           H
ATOM   2925  CA  ARG A 183      37.180  17.670  43.760  1.00  0.00           C
ATOM   2926  HA  ARG A 183      36.960  16.710  44.210  1.00  0.00           H
ATOM   2927  CB  ARG A 183      38.320  18.250  44.600  1.00  0.00           C
ATOM   2928  HB1 ARG A 183      39.200  17.570  44.530  1.00  0.00           H
ATOM   2929  HB2 ARG A 183      38.050  18.360  45.670  1.00  0.00           H
ATOM   2930  CG  ARG A 183      38.670  19.700  44.180  1.00  0.00           C
ATOM   2931  HG1 ARG A 183      37.850  20.430  44.340  1.00  0.00           H
ATOM   2932  HG2 ARG A 183      38.730  19.610  43.070  1.00  0.00           H
ATOM   2933  CD  ARG A 183      40.000  20.140  44.690  1.00  0.00           C
ATOM   2934  HD1 ARG A 183      40.330  20.960  44.020  1.00  0.00           H
ATOM   2935  HD2 ARG A 183      40.760  19.340  44.760  1.00  0.00           H
ATOM   2936  NE  ARG A 183      39.740  20.540  46.170  1.00  0.00           N
ATOM   2937  HE  ARG A 183      38.830  20.520  46.580  1.00  0.00           H
ATOM   2938  CZ  ARG A 183      40.710  20.720  47.060  1.00  0.00           C
ATOM   2939  NH1 ARG A 183      42.000  20.910  46.780  1.00  0.00           N
ATOM   2940 1HH1 ARG A 183      42.280  20.690  45.850  1.00  0.00           H
ATOM   2941 2HH1 ARG A 183      42.650  21.150  47.510  1.00  0.00           H
ATOM   2942  NH2 ARG A 183      40.340  20.820  48.330  1.00  0.00           N
ATOM   2943 1HH2 ARG A 183      39.380  20.570  48.480  1.00  0.00           H
ATOM   2944 2HH2 ARG A 183      40.990  20.810  49.080  1.00  0.00           H
ATOM   2945  C   ARG A 183      35.840  18.430  43.900  1.00  0.00           C
ATOM   2946  O   ARG A 183      35.340  19.130  42.990  1.00  0.00           O
ATOM   2947  N   TYR A 184      35.220  18.350  45.110  1.00  0.00           N
ATOM   2948  HN  TYR A 184      35.610  17.870  45.890  1.00  0.00           H
ATOM   2949  CA  TYR A 184      33.840  18.780  45.360  1.00  0.00           C
ATOM   2950  HA  TYR A 184      33.250  19.040  44.490  1.00  0.00           H
ATOM   2951  CB  TYR A 184      33.100  17.650  46.200  1.00  0.00           C
ATOM   2952  HB1 TYR A 184      32.090  18.050  46.410  1.00  0.00           H
ATOM   2953  HB2 TYR A 184      33.660  17.410  47.130  1.00  0.00           H
ATOM   2954  CG  TYR A 184      33.000  16.400  45.310  1.00  0.00           C
ATOM   2955  CD1 TYR A 184      33.100  15.180  45.950  1.00  0.00           C
ATOM   2956  HD1 TYR A 184      33.530  15.070  46.930  1.00  0.00           H
ATOM   2957  CE1 TYR A 184      32.700  14.020  45.250  1.00  0.00           C
ATOM   2958  HE1 TYR A 184      32.890  13.020  45.620  1.00  0.00           H
ATOM   2959  CZ  TYR A 184      32.100  14.110  44.010  1.00  0.00           C
ATOM   2960  OH  TYR A 184      31.710  12.940  43.390  1.00  0.00           O
ATOM   2961  HH  TYR A 184      31.480  13.150  42.480  1.00  0.00           H
ATOM   2962  CD2 TYR A 184      32.410  16.480  44.030  1.00  0.00           C
ATOM   2963  HD2 TYR A 184      32.110  17.400  43.550  1.00  0.00           H
ATOM   2964  CE2 TYR A 184      32.030  15.360  43.320  1.00  0.00           C
ATOM   2965  HE2 TYR A 184      31.580  15.400  42.340  1.00  0.00           H
ATOM   2966  C   TYR A 184      33.970  20.030  46.270  1.00  0.00           C
ATOM   2967  O   TYR A 184      34.650  19.990  47.260  1.00  0.00           O
ATOM   2968  N   ILE A 185      33.370  21.160  45.960  1.00  0.00           N
ATOM   2969  HN  ILE A 185      32.940  21.230  45.070  1.00  0.00           H
ATOM   2970  CA  ILE A 185      33.540  22.360  46.670  1.00  0.00           C
ATOM   2971  HA  ILE A 185      34.350  22.340  47.380  1.00  0.00           H
ATOM   2972  CB  ILE A 185      33.840  23.680  45.840  1.00  0.00           C
ATOM   2973  HB  ILE A 185      32.870  23.840  45.330  1.00  0.00           H
ATOM   2974  CG2 ILE A 185      34.040  24.950  46.740  1.00  0.00           C
ATOM   2975 1HG2 ILE A 185      33.100  25.450  47.060  1.00  0.00           H
ATOM   2976 2HG2 ILE A 185      34.670  25.650  46.150  1.00  0.00           H
ATOM   2977 3HG2 ILE A 185      34.600  24.670  47.660  1.00  0.00           H
ATOM   2978  CG1 ILE A 185      34.980  23.420  44.800  1.00  0.00           C
ATOM   2979 1HG1 ILE A 185      35.150  24.340  44.200  1.00  0.00           H
ATOM   2980 2HG1 ILE A 185      34.620  22.610  44.110  1.00  0.00           H
ATOM   2981  CD  ILE A 185      36.260  22.930  45.410  1.00  0.00           C
ATOM   2982  HD1 ILE A 185      37.060  22.820  44.650  1.00  0.00           H
ATOM   2983  HD2 ILE A 185      36.060  21.950  45.890  1.00  0.00           H
ATOM   2984  HD3 ILE A 185      36.590  23.610  46.230  1.00  0.00           H
ATOM   2985  C   ILE A 185      32.280  22.570  47.540  1.00  0.00           C
ATOM   2986  O   ILE A 185      31.200  22.510  46.980  1.00  0.00           O
ATOM   2987  N   CYS A 186      32.410  22.650  48.890  1.00  0.00           N
ATOM   2988  HN  CYS A 186      33.300  22.490  49.320  1.00  0.00           H
ATOM   2989  CA  CYS A 186      31.260  22.980  49.730  1.00  0.00           C
ATOM   2990  HA  CYS A 186      30.360  22.790  49.170  1.00  0.00           H
ATOM   2991  CB  CYS A 186      31.340  22.270  51.100  1.00  0.00           C
ATOM   2992  HB1 CYS A 186      32.410  22.340  51.350  1.00  0.00           H
ATOM   2993  HB2 CYS A 186      31.200  21.170  50.970  1.00  0.00           H
ATOM   2994  SG  CYS A 186      30.230  22.690  52.480  1.00  0.00           S
ATOM   2995  C   CYS A 186      31.300  24.440  50.060  1.00  0.00           C
ATOM   2996  O   CYS A 186      32.140  24.920  50.770  1.00  0.00           O
ATOM   2997  N   ASP A 187      30.330  25.160  49.550  1.00  0.00           N
ATOM   2998  HN  ASP A 187      29.670  24.720  48.950  1.00  0.00           H
ATOM   2999  CA  ASP A 187      30.150  26.560  49.760  1.00  0.00           C
ATOM   3000  HA  ASP A 187      30.420  26.610  50.800  1.00  0.00           H
ATOM   3001  CB  ASP A 187      31.170  27.410  48.890  1.00  0.00           C
ATOM   3002  HB1 ASP A 187      30.910  27.370  47.810  1.00  0.00           H
ATOM   3003  HB2 ASP A 187      32.100  26.790  48.950  1.00  0.00           H
ATOM   3004  CG  ASP A 187      31.420  28.770  49.360  1.00  0.00           C
ATOM   3005  OD1 ASP A 187      31.110  29.120  50.550  1.00  0.00           O
ATOM   3006  OD2 ASP A 187      31.930  29.610  48.540  1.00  0.00           O
ATOM   3007  C   ASP A 187      28.690  27.020  49.590  1.00  0.00           C
ATOM   3008  O   ASP A 187      27.750  26.300  49.360  1.00  0.00           O
ATOM   3009  N   ARG A 188      28.410  28.290  49.830  1.00  0.00           N
ATOM   3010  HN  ARG A 188      29.170  28.890  50.060  1.00  0.00           H
ATOM   3011  CA  ARG A 188      27.090  28.860  49.820  1.00  0.00           C
ATOM   3012  HA  ARG A 188      26.390  28.070  50.050  1.00  0.00           H
ATOM   3013  CB  ARG A 188      26.900  29.900  50.930  1.00  0.00           C
ATOM   3014  HB1 ARG A 188      25.980  30.470  50.700  1.00  0.00           H
ATOM   3015  HB2 ARG A 188      27.640  30.730  50.930  1.00  0.00           H
ATOM   3016  CG  ARG A 188      26.860  29.200  52.280  1.00  0.00           C
ATOM   3017  HG1 ARG A 188      27.690  28.460  52.320  1.00  0.00           H
ATOM   3018  HG2 ARG A 188      25.870  28.700  52.340  1.00  0.00           H
ATOM   3019  CD  ARG A 188      27.100  30.040  53.580  1.00  0.00           C
ATOM   3020  HD1 ARG A 188      27.030  29.420  54.500  1.00  0.00           H
ATOM   3021  HD2 ARG A 188      26.290  30.790  53.720  1.00  0.00           H
ATOM   3022  NE  ARG A 188      28.460  30.620  53.620  1.00  0.00           N
ATOM   3023  HE  ARG A 188      29.020  30.610  52.790  1.00  0.00           H
ATOM   3024  CZ  ARG A 188      29.040  31.040  54.720  1.00  0.00           C
ATOM   3025  NH1 ARG A 188      28.460  31.280  55.860  1.00  0.00           N
ATOM   3026 1HH1 ARG A 188      27.480  31.100  55.800  1.00  0.00           H
ATOM   3027 2HH1 ARG A 188      28.990  31.440  56.690  1.00  0.00           H
ATOM   3028  NH2 ARG A 188      30.330  31.340  54.700  1.00  0.00           N
ATOM   3029 1HH2 ARG A 188      30.700  31.870  55.460  1.00  0.00           H
ATOM   3030 2HH2 ARG A 188      30.840  31.370  53.840  1.00  0.00           H
ATOM   3031  C   ARG A 188      26.800  29.350  48.340  1.00  0.00           C
ATOM   3032  O   ARG A 188      27.700  29.860  47.660  1.00  0.00           O
ATOM   3033  N   PHE A 189      25.620  29.080  47.770  1.00  0.00           N
ATOM   3034  HN  PHE A 189      24.930  28.610  48.310  1.00  0.00           H
ATOM   3035  CA  PHE A 189      25.200  29.730  46.520  1.00  0.00           C
ATOM   3036  HA  PHE A 189      26.060  29.780  45.860  1.00  0.00           H
ATOM   3037  CB  PHE A 189      24.230  28.790  45.740  1.00  0.00           C
ATOM   3038  HB1 PHE A 189      24.260  27.800  46.240  1.00  0.00           H
ATOM   3039  HB2 PHE A 189      24.590  28.680  44.700  1.00  0.00           H
ATOM   3040  CG  PHE A 189      22.760  29.200  45.570  1.00  0.00           C
ATOM   3041  CD1 PHE A 189      21.690  28.930  46.500  1.00  0.00           C
ATOM   3042  HD1 PHE A 189      22.010  28.340  47.340  1.00  0.00           H
ATOM   3043  CE1 PHE A 189      20.380  29.510  46.370  1.00  0.00           C
ATOM   3044  HE1 PHE A 189      19.640  29.280  47.120  1.00  0.00           H
ATOM   3045  CZ  PHE A 189      20.130  30.300  45.150  1.00  0.00           C
ATOM   3046  HZ  PHE A 189      19.150  30.710  44.950  1.00  0.00           H
ATOM   3047  CD2 PHE A 189      22.410  29.970  44.410  1.00  0.00           C
ATOM   3048  HD2 PHE A 189      23.150  30.130  43.640  1.00  0.00           H
ATOM   3049  CE2 PHE A 189      21.160  30.610  44.310  1.00  0.00           C
ATOM   3050  HE2 PHE A 189      20.990  31.270  43.470  1.00  0.00           H
ATOM   3051  C   PHE A 189      24.840  31.200  46.760  1.00  0.00           C
ATOM   3052  O   PHE A 189      23.900  31.480  47.510  1.00  0.00           O
ATOM   3053  N   TYR A 190      25.540  32.120  46.080  1.00  0.00           N
ATOM   3054  HN  TYR A 190      26.260  31.830  45.450  1.00  0.00           H
ATOM   3055  CA  TYR A 190      25.310  33.550  46.230  1.00  0.00           C
ATOM   3056  HA  TYR A 190      24.340  33.680  46.680  1.00  0.00           H
ATOM   3057  CB  TYR A 190      26.320  34.260  47.220  1.00  0.00           C
ATOM   3058  HB1 TYR A 190      26.470  35.340  47.010  1.00  0.00           H
ATOM   3059  HB2 TYR A 190      27.360  33.870  47.220  1.00  0.00           H
ATOM   3060  CG  TYR A 190      25.640  34.190  48.640  1.00  0.00           C
ATOM   3061  CD1 TYR A 190      26.020  33.270  49.620  1.00  0.00           C
ATOM   3062  HD1 TYR A 190      26.720  32.540  49.240  1.00  0.00           H
ATOM   3063  CE1 TYR A 190      25.550  33.410  50.950  1.00  0.00           C
ATOM   3064  HE1 TYR A 190      25.870  32.750  51.730  1.00  0.00           H
ATOM   3065  CZ  TYR A 190      24.850  34.560  51.380  1.00  0.00           C
ATOM   3066  OH  TYR A 190      24.470  34.810  52.770  1.00  0.00           O
ATOM   3067  HH  TYR A 190      24.660  34.070  53.360  1.00  0.00           H
ATOM   3068  CD2 TYR A 190      24.990  35.330  49.070  1.00  0.00           C
ATOM   3069  HD2 TYR A 190      24.680  36.070  48.350  1.00  0.00           H
ATOM   3070  CE2 TYR A 190      24.590  35.570  50.420  1.00  0.00           C
ATOM   3071  HE2 TYR A 190      24.040  36.460  50.670  1.00  0.00           H
ATOM   3072  C   TYR A 190      25.320  34.310  44.920  1.00  0.00           C
ATOM   3073  O   TYR A 190      26.380  34.470  44.300  1.00  0.00           O
ATOM   3074  N   PRO A 191      24.170  34.690  44.340  1.00  0.00           N
ATOM   3075  CD  PRO A 191      22.890  34.070  44.680  1.00  0.00           C
ATOM   3076  HD1 PRO A 191      22.280  34.640  45.420  1.00  0.00           H
ATOM   3077  HD2 PRO A 191      23.040  33.000  44.960  1.00  0.00           H
ATOM   3078  CA  PRO A 191      24.120  35.290  43.010  1.00  0.00           C
ATOM   3079  HA  PRO A 191      24.720  34.680  42.350  1.00  0.00           H
ATOM   3080  CB  PRO A 191      22.620  35.180  42.550  1.00  0.00           C
ATOM   3081  HB1 PRO A 191      22.540  34.870  41.480  1.00  0.00           H
ATOM   3082  HB2 PRO A 191      22.050  36.110  42.750  1.00  0.00           H
ATOM   3083  CG  PRO A 191      22.070  33.960  43.380  1.00  0.00           C
ATOM   3084  HG1 PRO A 191      21.010  34.100  43.680  1.00  0.00           H
ATOM   3085  HG2 PRO A 191      22.370  33.060  42.800  1.00  0.00           H
ATOM   3086  C   PRO A 191      24.710  36.690  42.910  1.00  0.00           C
ATOM   3087  O   PRO A 191      25.150  37.080  41.830  1.00  0.00           O
ATOM   3088  N   ASN A 192      24.550  37.520  43.980  1.00  0.00           N
ATOM   3089  HN  ASN A 192      23.960  37.190  44.710  1.00  0.00           H
ATOM   3090  CA  ASN A 192      25.100  38.820  44.090  1.00  0.00           C
ATOM   3091  HA  ASN A 192      25.290  39.300  43.140  1.00  0.00           H
ATOM   3092  CB  ASN A 192      24.280  39.900  44.840  1.00  0.00           C
ATOM   3093  HB1 ASN A 192      24.830  40.850  45.040  1.00  0.00           H
ATOM   3094  HB2 ASN A 192      24.020  39.580  45.880  1.00  0.00           H
ATOM   3095  CG  ASN A 192      22.990  40.380  44.200  1.00  0.00           C
ATOM   3096  OD1 ASN A 192      21.890  40.190  44.630  1.00  0.00           O
ATOM   3097  ND2 ASN A 192      23.160  41.000  43.000  1.00  0.00           N
ATOM   3098 1HD2 ASN A 192      22.360  41.340  42.510  1.00  0.00           H
ATOM   3099 2HD2 ASN A 192      24.100  41.030  42.660  1.00  0.00           H
ATOM   3100  C   ASN A 192      26.480  38.790  44.770  1.00  0.00           C
ATOM   3101  O   ASN A 192      26.830  37.780  45.380  1.00  0.00           O
ATOM   3102  N   ASP A 193      27.260  39.820  44.550  1.00  0.00           N
ATOM   3103  HN  ASP A 193      27.100  40.620  43.980  1.00  0.00           H
ATOM   3104  CA  ASP A 193      28.610  39.920  45.080  1.00  0.00           C
ATOM   3105  HA  ASP A 193      28.960  38.980  45.450  1.00  0.00           H
ATOM   3106  CB  ASP A 193      29.610  40.230  43.910  1.00  0.00           C
ATOM   3107  HB1 ASP A 193      29.610  39.320  43.280  1.00  0.00           H
ATOM   3108  HB2 ASP A 193      30.620  40.470  44.310  1.00  0.00           H
ATOM   3109  CG  ASP A 193      29.230  41.420  43.130  1.00  0.00           C
ATOM   3110  OD1 ASP A 193      28.120  41.960  43.300  1.00  0.00           O
ATOM   3111  OD2 ASP A 193      30.000  41.720  42.160  1.00  0.00           O
ATOM   3112  C   ASP A 193      28.750  40.950  46.180  1.00  0.00           C
ATOM   3113  O   ASP A 193      29.830  41.150  46.790  1.00  0.00           O
ATOM   3114  N   LEU A 194      27.590  41.440  46.660  1.00  0.00           N
ATOM   3115  HN  LEU A 194      26.670  41.400  46.260  1.00  0.00           H
ATOM   3116  CA  LEU A 194      27.660  42.370  47.770  1.00  0.00           C
ATOM   3117  HA  LEU A 194      28.430  43.040  47.440  1.00  0.00           H
ATOM   3118  CB  LEU A 194      26.330  43.190  47.700  1.00  0.00           C
ATOM   3119  HB1 LEU A 194      25.440  42.670  48.110  1.00  0.00           H
ATOM   3120  HB2 LEU A 194      26.220  43.340  46.600  1.00  0.00           H
ATOM   3121  CG  LEU A 194      26.510  44.530  48.410  1.00  0.00           C
ATOM   3122  HG  LEU A 194      26.560  44.310  49.500  1.00  0.00           H
ATOM   3123  CD1 LEU A 194      27.670  45.450  47.940  1.00  0.00           C
ATOM   3124 1HD1 LEU A 194      27.590  46.420  48.490  1.00  0.00           H
ATOM   3125 2HD1 LEU A 194      27.620  45.630  46.840  1.00  0.00           H
ATOM   3126 3HD1 LEU A 194      28.660  45.010  48.180  1.00  0.00           H
ATOM   3127  CD2 LEU A 194      25.200  45.290  48.200  1.00  0.00           C
ATOM   3128 1HD2 LEU A 194      24.290  44.750  48.530  1.00  0.00           H
ATOM   3129 2HD2 LEU A 194      25.090  45.530  47.120  1.00  0.00           H
ATOM   3130 3HD2 LEU A 194      25.280  46.290  48.670  1.00  0.00           H
ATOM   3131  C   LEU A 194      27.770  41.680  49.160  1.00  0.00           C
ATOM   3132  O   LEU A 194      28.040  42.410  50.130  1.00  0.00           O
ATOM   3133  N   TRP A 195      27.620  40.390  49.310  1.00  0.00           N
ATOM   3134  HN  TRP A 195      27.320  39.920  48.480  1.00  0.00           H
ATOM   3135  CA  TRP A 195      27.660  39.590  50.480  1.00  0.00           C
ATOM   3136  HA  TRP A 195      26.810  39.980  51.030  1.00  0.00           H
ATOM   3137  CB  TRP A 195      27.340  38.060  50.340  1.00  0.00           C
ATOM   3138  HB1 TRP A 195      26.320  37.850  49.960  1.00  0.00           H
ATOM   3139  HB2 TRP A 195      27.380  37.430  51.250  1.00  0.00           H
ATOM   3140  CG  TRP A 195      28.350  37.340  49.520  1.00  0.00           C
ATOM   3141  CD1 TRP A 195      28.190  37.170  48.180  1.00  0.00           C
ATOM   3142  HD1 TRP A 195      27.390  37.530  47.570  1.00  0.00           H
ATOM   3143  NE1 TRP A 195      29.320  36.490  47.680  1.00  0.00           N
ATOM   3144  HE1 TRP A 195      29.310  35.980  46.840  1.00  0.00           H
ATOM   3145  CE2 TRP A 195      30.180  36.160  48.750  1.00  0.00           C
ATOM   3146  CD2 TRP A 195      29.570  36.690  49.940  1.00  0.00           C
ATOM   3147  CE3 TRP A 195      30.260  36.440  51.200  1.00  0.00           C
ATOM   3148  HE3 TRP A 195      29.850  36.960  52.050  1.00  0.00           H
ATOM   3149  CZ3 TRP A 195      31.460  35.690  51.170  1.00  0.00           C
ATOM   3150  HZ3 TRP A 195      31.900  35.480  52.140  1.00  0.00           H
ATOM   3151  CZ2 TRP A 195      31.240  35.340  48.780  1.00  0.00           C
ATOM   3152  HZ2 TRP A 195      31.800  34.940  47.950  1.00  0.00           H
ATOM   3153  CH2 TRP A 195      31.900  35.140  50.050  1.00  0.00           C
ATOM   3154  HH2 TRP A 195      32.750  34.480  50.130  1.00  0.00           H
ATOM   3155  C   TRP A 195      28.890  39.920  51.390  1.00  0.00           C
ATOM   3156  O   TRP A 195      28.840  39.960  52.600  1.00  0.00           O
ATOM   3157  N   VAL A 196      30.090  40.070  50.810  1.00  0.00           N
ATOM   3158  HN  VAL A 196      29.920  39.910  49.840  1.00  0.00           H
ATOM   3159  CA  VAL A 196      31.250  40.750  51.390  1.00  0.00           C
ATOM   3160  HA  VAL A 196      31.690  39.920  51.910  1.00  0.00           H
ATOM   3161  CB  VAL A 196      32.090  41.130  50.180  1.00  0.00           C
ATOM   3162  HB  VAL A 196      31.380  41.510  49.420  1.00  0.00           H
ATOM   3163  CG1 VAL A 196      33.190  42.230  50.340  1.00  0.00           C
ATOM   3164 1HG1 VAL A 196      32.600  43.170  50.410  1.00  0.00           H
ATOM   3165 2HG1 VAL A 196      33.750  42.350  49.390  1.00  0.00           H
ATOM   3166 3HG1 VAL A 196      33.910  42.020  51.160  1.00  0.00           H
ATOM   3167  CG2 VAL A 196      32.640  39.790  49.660  1.00  0.00           C
ATOM   3168 1HG2 VAL A 196      33.240  39.360  50.490  1.00  0.00           H
ATOM   3169 2HG2 VAL A 196      33.420  39.940  48.890  1.00  0.00           H
ATOM   3170 3HG2 VAL A 196      31.850  39.060  49.380  1.00  0.00           H
ATOM   3171  C   VAL A 196      31.000  41.860  52.410  1.00  0.00           C
ATOM   3172  O   VAL A 196      31.250  41.690  53.550  1.00  0.00           O
ATOM   3173  N   VAL A 197      30.380  42.990  51.990  1.00  0.00           N
ATOM   3174  HN  VAL A 197      29.980  43.060  51.080  1.00  0.00           H
ATOM   3175  CA  VAL A 197      29.970  44.040  52.850  1.00  0.00           C
ATOM   3176  HA  VAL A 197      30.840  44.490  53.290  1.00  0.00           H
ATOM   3177  CB  VAL A 197      29.170  45.150  52.030  1.00  0.00           C
ATOM   3178  HB  VAL A 197      28.300  44.770  51.440  1.00  0.00           H
ATOM   3179  CG1 VAL A 197      28.660  46.280  52.990  1.00  0.00           C
ATOM   3180 1HG1 VAL A 197      27.850  45.990  53.690  1.00  0.00           H
ATOM   3181 2HG1 VAL A 197      28.290  47.150  52.400  1.00  0.00           H
ATOM   3182 3HG1 VAL A 197      29.490  46.510  53.690  1.00  0.00           H
ATOM   3183  CG2 VAL A 197      30.160  45.800  50.970  1.00  0.00           C
ATOM   3184 1HG2 VAL A 197      29.610  46.670  50.560  1.00  0.00           H
ATOM   3185 2HG2 VAL A 197      30.480  44.990  50.280  1.00  0.00           H
ATOM   3186 3HG2 VAL A 197      31.100  46.160  51.440  1.00  0.00           H
ATOM   3187  C   VAL A 197      29.020  43.510  54.040  1.00  0.00           C
ATOM   3188  O   VAL A 197      29.200  43.800  55.210  1.00  0.00           O
ATOM   3189  N   VAL A 198      28.050  42.580  53.730  1.00  0.00           N
ATOM   3190  HN  VAL A 198      27.920  42.270  52.790  1.00  0.00           H
ATOM   3191  CA  VAL A 198      27.080  42.040  54.690  1.00  0.00           C
ATOM   3192  HA  VAL A 198      26.660  42.960  55.080  1.00  0.00           H
ATOM   3193  CB  VAL A 198      25.940  41.200  54.000  1.00  0.00           C
ATOM   3194  HB  VAL A 198      26.270  40.200  53.640  1.00  0.00           H
ATOM   3195  CG1 VAL A 198      24.910  40.880  55.060  1.00  0.00           C
ATOM   3196 1HG1 VAL A 198      24.750  41.740  55.750  1.00  0.00           H
ATOM   3197 2HG1 VAL A 198      25.320  40.050  55.670  1.00  0.00           H
ATOM   3198 3HG1 VAL A 198      23.920  40.660  54.620  1.00  0.00           H
ATOM   3199  CG2 VAL A 198      25.370  42.080  52.810  1.00  0.00           C
ATOM   3200 1HG2 VAL A 198      26.010  42.150  51.910  1.00  0.00           H
ATOM   3201 2HG2 VAL A 198      25.050  43.090  53.140  1.00  0.00           H
ATOM   3202 3HG2 VAL A 198      24.480  41.520  52.430  1.00  0.00           H
ATOM   3203  C   VAL A 198      27.820  41.240  55.830  1.00  0.00           C
ATOM   3204  O   VAL A 198      27.560  41.500  57.010  1.00  0.00           O
ATOM   3205  N   PHE A 199      28.720  40.270  55.480  1.00  0.00           N
ATOM   3206  HN  PHE A 199      28.930  40.160  54.510  1.00  0.00           H
ATOM   3207  CA  PHE A 199      29.530  39.620  56.480  1.00  0.00           C
ATOM   3208  HA  PHE A 199      28.790  39.320  57.210  1.00  0.00           H
ATOM   3209  CB  PHE A 199      30.450  38.470  55.940  1.00  0.00           C
ATOM   3210  HB1 PHE A 199      31.130  38.120  56.750  1.00  0.00           H
ATOM   3211  HB2 PHE A 199      31.170  38.840  55.180  1.00  0.00           H
ATOM   3212  CG  PHE A 199      29.760  37.210  55.340  1.00  0.00           C
ATOM   3213  CD1 PHE A 199      28.420  37.140  55.300  1.00  0.00           C
ATOM   3214  HD1 PHE A 199      27.770  37.930  55.670  1.00  0.00           H
ATOM   3215  CE1 PHE A 199      27.810  36.090  54.630  1.00  0.00           C
ATOM   3216  HE1 PHE A 199      26.740  35.930  54.620  1.00  0.00           H
ATOM   3217  CZ  PHE A 199      28.640  35.100  54.100  1.00  0.00           C
ATOM   3218  HZ  PHE A 199      28.150  34.180  53.810  1.00  0.00           H
ATOM   3219  CD2 PHE A 199      30.630  36.220  54.810  1.00  0.00           C
ATOM   3220  HD2 PHE A 199      31.700  36.310  54.910  1.00  0.00           H
ATOM   3221  CE2 PHE A 199      30.020  35.040  54.250  1.00  0.00           C
ATOM   3222  HE2 PHE A 199      30.590  34.190  53.880  1.00  0.00           H
ATOM   3223  C   PHE A 199      30.450  40.540  57.230  1.00  0.00           C
ATOM   3224  O   PHE A 199      30.560  40.320  58.460  1.00  0.00           O
ATOM   3225  N   GLN A 200      31.080  41.530  56.620  1.00  0.00           N
ATOM   3226  HN  GLN A 200      31.030  41.670  55.640  1.00  0.00           H
ATOM   3227  CA  GLN A 200      31.890  42.550  57.320  1.00  0.00           C
ATOM   3228  HA  GLN A 200      32.650  42.070  57.920  1.00  0.00           H
ATOM   3229  CB  GLN A 200      32.610  43.350  56.200  1.00  0.00           C
ATOM   3230  HB1 GLN A 200      33.140  44.210  56.660  1.00  0.00           H
ATOM   3231  HB2 GLN A 200      31.910  43.820  55.470  1.00  0.00           H
ATOM   3232  CG  GLN A 200      33.740  42.600  55.400  1.00  0.00           C
ATOM   3233  HG1 GLN A 200      34.450  43.420  55.120  1.00  0.00           H
ATOM   3234  HG2 GLN A 200      33.350  42.310  54.410  1.00  0.00           H
ATOM   3235  CD  GLN A 200      34.490  41.530  56.060  1.00  0.00           C
ATOM   3236  OE1 GLN A 200      34.200  40.330  55.850  1.00  0.00           O
ATOM   3237  NE2 GLN A 200      35.590  41.910  56.780  1.00  0.00           N
ATOM   3238 1HE2 GLN A 200      35.790  42.880  56.900  1.00  0.00           H
ATOM   3239 2HE2 GLN A 200      36.310  41.210  56.850  1.00  0.00           H
ATOM   3240  C   GLN A 200      31.120  43.420  58.380  1.00  0.00           C
ATOM   3241  O   GLN A 200      31.600  43.560  59.530  1.00  0.00           O
ATOM   3242  N   PHE A 201      29.920  43.820  58.020  1.00  0.00           N
ATOM   3243  HN  PHE A 201      29.720  43.600  57.060  1.00  0.00           H
ATOM   3244  CA  PHE A 201      28.870  44.210  58.870  1.00  0.00           C
ATOM   3245  HA  PHE A 201      29.260  45.030  59.460  1.00  0.00           H
ATOM   3246  CB  PHE A 201      27.730  44.860  58.040  1.00  0.00           C
ATOM   3247  HB1 PHE A 201      27.370  44.100  57.320  1.00  0.00           H
ATOM   3248  HB2 PHE A 201      28.130  45.700  57.420  1.00  0.00           H
ATOM   3249  CG  PHE A 201      26.560  45.280  58.870  1.00  0.00           C
ATOM   3250  CD1 PHE A 201      25.240  44.780  58.650  1.00  0.00           C
ATOM   3251  HD1 PHE A 201      25.110  43.830  58.150  1.00  0.00           H
ATOM   3252  CE1 PHE A 201      24.120  45.380  59.180  1.00  0.00           C
ATOM   3253  HE1 PHE A 201      23.230  44.790  59.000  1.00  0.00           H
ATOM   3254  CZ  PHE A 201      24.200  46.500  60.010  1.00  0.00           C
ATOM   3255  HZ  PHE A 201      23.390  47.060  60.450  1.00  0.00           H
ATOM   3256  CD2 PHE A 201      26.630  46.490  59.600  1.00  0.00           C
ATOM   3257  HD2 PHE A 201      27.570  46.970  59.800  1.00  0.00           H
ATOM   3258  CE2 PHE A 201      25.480  47.100  60.090  1.00  0.00           C
ATOM   3259  HE2 PHE A 201      25.530  48.100  60.510  1.00  0.00           H
ATOM   3260  C   PHE A 201      28.580  43.250  60.060  1.00  0.00           C
ATOM   3261  O   PHE A 201      28.610  43.630  61.220  1.00  0.00           O
ATOM   3262  N   GLN A 202      28.420  41.960  59.790  1.00  0.00           N
ATOM   3263  HN  GLN A 202      28.440  41.630  58.850  1.00  0.00           H
ATOM   3264  CA  GLN A 202      28.310  40.940  60.890  1.00  0.00           C
ATOM   3265  HA  GLN A 202      27.500  41.200  61.560  1.00  0.00           H
ATOM   3266  CB  GLN A 202      27.880  39.530  60.380  1.00  0.00           C
ATOM   3267  HB1 GLN A 202      28.000  38.870  61.260  1.00  0.00           H
ATOM   3268  HB2 GLN A 202      28.640  39.210  59.640  1.00  0.00           H
ATOM   3269  CG  GLN A 202      26.390  39.590  59.830  1.00  0.00           C
ATOM   3270  HG1 GLN A 202      26.110  40.530  59.300  1.00  0.00           H
ATOM   3271  HG2 GLN A 202      25.720  39.490  60.710  1.00  0.00           H
ATOM   3272  CD  GLN A 202      25.960  38.390  58.890  1.00  0.00           C
ATOM   3273  OE1 GLN A 202      24.880  38.550  58.360  1.00  0.00           O
ATOM   3274  NE2 GLN A 202      26.650  37.280  58.640  1.00  0.00           N
ATOM   3275 1HE2 GLN A 202      26.200  36.590  58.080  1.00  0.00           H
ATOM   3276 2HE2 GLN A 202      27.300  36.970  59.330  1.00  0.00           H
ATOM   3277  C   GLN A 202      29.480  40.890  61.830  1.00  0.00           C
ATOM   3278  O   GLN A 202      29.430  40.960  63.060  1.00  0.00           O
ATOM   3279  N   HSD A 203      30.710  40.860  61.250  1.00  0.00           N
ATOM   3280  HN  HSD A 203      30.810  40.990  60.260  1.00  0.00           H
ATOM   3281  CA  HSD A 203      31.990  40.710  61.960  1.00  0.00           C
ATOM   3282  HA  HSD A 203      31.930  39.830  62.590  1.00  0.00           H
ATOM   3283  CB  HSD A 203      33.230  40.570  60.980  1.00  0.00           C
ATOM   3284  HB1 HSD A 203      34.190  40.960  61.360  1.00  0.00           H
ATOM   3285  HB2 HSD A 203      33.010  41.220  60.110  1.00  0.00           H
ATOM   3286  ND1 HSD A 203      33.770  38.090  61.130  1.00  0.00           N
ATOM   3287  HD1 HSD A 203      33.940  37.970  62.110  1.00  0.00           H
ATOM   3288  CG  HSD A 203      33.340  39.190  60.400  1.00  0.00           C
ATOM   3289  CE1 HSD A 203      34.250  37.190  60.240  1.00  0.00           C
ATOM   3290  HE1 HSD A 203      34.760  36.270  60.540  1.00  0.00           H
ATOM   3291  NE2 HSD A 203      34.130  37.620  58.970  1.00  0.00           N
ATOM   3292  CD2 HSD A 203      33.550  38.890  59.070  1.00  0.00           C
ATOM   3293  HD2 HSD A 203      33.350  39.500  58.200  1.00  0.00           H
ATOM   3294  C   HSD A 203      32.370  41.890  62.800  1.00  0.00           C
ATOM   3295  O   HSD A 203      32.820  41.760  63.940  1.00  0.00           O
ATOM   3296  N   ILE A 204      32.120  43.110  62.200  1.00  0.00           N
ATOM   3297  HN  ILE A 204      31.820  43.210  61.250  1.00  0.00           H
ATOM   3298  CA  ILE A 204      32.270  44.370  62.800  1.00  0.00           C
ATOM   3299  HA  ILE A 204      33.120  44.250  63.450  1.00  0.00           H
ATOM   3300  CB  ILE A 204      32.480  45.600  61.850  1.00  0.00           C
ATOM   3301  HB  ILE A 204      31.690  45.550  61.060  1.00  0.00           H
ATOM   3302  CG2 ILE A 204      32.240  46.970  62.530  1.00  0.00           C
ATOM   3303 1HG2 ILE A 204      31.140  47.040  62.590  1.00  0.00           H
ATOM   3304 2HG2 ILE A 204      32.660  47.780  61.890  1.00  0.00           H
ATOM   3305 3HG2 ILE A 204      32.570  47.080  63.580  1.00  0.00           H
ATOM   3306  CG1 ILE A 204      33.770  45.500  60.950  1.00  0.00           C
ATOM   3307 1HG1 ILE A 204      33.870  46.350  60.250  1.00  0.00           H
ATOM   3308 2HG1 ILE A 204      33.660  44.580  60.340  1.00  0.00           H
ATOM   3309  CD  ILE A 204      35.050  45.340  61.820  1.00  0.00           C
ATOM   3310  HD1 ILE A 204      35.260  44.260  62.000  1.00  0.00           H
ATOM   3311  HD2 ILE A 204      34.920  45.980  62.710  1.00  0.00           H
ATOM   3312  HD3 ILE A 204      35.930  45.760  61.290  1.00  0.00           H
ATOM   3313  C   ILE A 204      31.170  44.690  63.860  1.00  0.00           C
ATOM   3314  O   ILE A 204      31.550  45.060  64.980  1.00  0.00           O
ATOM   3315  N   MET A 205      29.900  44.440  63.610  1.00  0.00           N
ATOM   3316  HN  MET A 205      29.650  44.050  62.730  1.00  0.00           H
ATOM   3317  CA  MET A 205      28.840  44.870  64.540  1.00  0.00           C
ATOM   3318  HA  MET A 205      29.280  45.780  64.920  1.00  0.00           H
ATOM   3319  CB  MET A 205      27.520  45.150  63.880  1.00  0.00           C
ATOM   3320  HB1 MET A 205      26.630  44.970  64.520  1.00  0.00           H
ATOM   3321  HB2 MET A 205      27.430  44.580  62.930  1.00  0.00           H
ATOM   3322  CG  MET A 205      27.490  46.660  63.410  1.00  0.00           C
ATOM   3323  HG1 MET A 205      26.640  46.810  62.710  1.00  0.00           H
ATOM   3324  HG2 MET A 205      28.440  46.900  62.880  1.00  0.00           H
ATOM   3325  SD  MET A 205      27.150  47.850  64.660  1.00  0.00           S
ATOM   3326  CE  MET A 205      28.640  48.810  64.550  1.00  0.00           C
ATOM   3327  HE1 MET A 205      29.550  48.190  64.380  1.00  0.00           H
ATOM   3328  HE2 MET A 205      28.670  49.670  65.250  1.00  0.00           H
ATOM   3329  HE3 MET A 205      28.530  49.510  63.700  1.00  0.00           H
ATOM   3330  C   MET A 205      28.680  43.760  65.620  1.00  0.00           C
ATOM   3331  O   MET A 205      29.020  43.960  66.790  1.00  0.00           O
ATOM   3332  N   VAL A 206      28.120  42.610  65.120  1.00  0.00           N
ATOM   3333  HN  VAL A 206      28.100  42.490  64.130  1.00  0.00           H
ATOM   3334  CA  VAL A 206      27.800  41.450  65.860  1.00  0.00           C
ATOM   3335  HA  VAL A 206      27.100  41.680  66.650  1.00  0.00           H
ATOM   3336  CB  VAL A 206      27.050  40.390  65.000  1.00  0.00           C
ATOM   3337  HB  VAL A 206      27.710  39.890  64.260  1.00  0.00           H
ATOM   3338  CG1 VAL A 206      26.580  39.260  65.930  1.00  0.00           C
ATOM   3339 1HG1 VAL A 206      27.440  38.700  66.350  1.00  0.00           H
ATOM   3340 2HG1 VAL A 206      26.030  38.520  65.310  1.00  0.00           H
ATOM   3341 3HG1 VAL A 206      25.830  39.630  66.660  1.00  0.00           H
ATOM   3342  CG2 VAL A 206      25.970  41.050  64.270  1.00  0.00           C
ATOM   3343 1HG2 VAL A 206      25.300  41.570  64.990  1.00  0.00           H
ATOM   3344 2HG2 VAL A 206      25.360  40.230  63.840  1.00  0.00           H
ATOM   3345 3HG2 VAL A 206      26.270  41.770  63.480  1.00  0.00           H
ATOM   3346  C   VAL A 206      29.010  40.800  66.520  1.00  0.00           C
ATOM   3347  O   VAL A 206      28.950  40.460  67.690  1.00  0.00           O
ATOM   3348  N   GLY A 207      30.120  40.680  65.810  1.00  0.00           N
ATOM   3349  HN  GLY A 207      30.190  41.170  64.940  1.00  0.00           H
ATOM   3350  CA  GLY A 207      31.250  39.910  66.280  1.00  0.00           C
ATOM   3351  HA1 GLY A 207      31.660  39.470  65.380  1.00  0.00           H
ATOM   3352  HA2 GLY A 207      30.980  39.150  67.000  1.00  0.00           H
ATOM   3353  C   GLY A 207      32.320  40.770  66.970  1.00  0.00           C
ATOM   3354  O   GLY A 207      33.210  40.190  67.530  1.00  0.00           O
ATOM   3355  N   LEU A 208      32.190  42.140  66.900  1.00  0.00           N
ATOM   3356  HN  LEU A 208      31.470  42.620  66.410  1.00  0.00           H
ATOM   3357  CA  LEU A 208      33.130  42.940  67.680  1.00  0.00           C
ATOM   3358  HA  LEU A 208      33.610  42.300  68.400  1.00  0.00           H
ATOM   3359  CB  LEU A 208      34.370  43.410  66.910  1.00  0.00           C
ATOM   3360  HB1 LEU A 208      34.070  43.970  66.000  1.00  0.00           H
ATOM   3361  HB2 LEU A 208      34.740  42.490  66.400  1.00  0.00           H
ATOM   3362  CG  LEU A 208      35.440  44.290  67.630  1.00  0.00           C
ATOM   3363  HG  LEU A 208      34.960  45.270  67.810  1.00  0.00           H
ATOM   3364  CD1 LEU A 208      35.850  43.660  68.950  1.00  0.00           C
ATOM   3365 1HD1 LEU A 208      36.480  44.340  69.550  1.00  0.00           H
ATOM   3366 2HD1 LEU A 208      36.410  42.710  68.810  1.00  0.00           H
ATOM   3367 3HD1 LEU A 208      34.900  43.350  69.450  1.00  0.00           H
ATOM   3368  CD2 LEU A 208      36.580  44.590  66.670  1.00  0.00           C
ATOM   3369 1HD2 LEU A 208      36.220  45.000  65.700  1.00  0.00           H
ATOM   3370 2HD2 LEU A 208      37.060  43.660  66.300  1.00  0.00           H
ATOM   3371 3HD2 LEU A 208      37.300  45.270  67.170  1.00  0.00           H
ATOM   3372  C   LEU A 208      32.520  44.120  68.430  1.00  0.00           C
ATOM   3373  O   LEU A 208      32.470  44.290  69.630  1.00  0.00           O
ATOM   3374  N   ILE A 209      32.120  45.150  67.620  1.00  0.00           N
ATOM   3375  HN  ILE A 209      32.220  45.040  66.630  1.00  0.00           H
ATOM   3376  CA  ILE A 209      31.810  46.470  68.270  1.00  0.00           C
ATOM   3377  HA  ILE A 209      32.720  46.860  68.700  1.00  0.00           H
ATOM   3378  CB  ILE A 209      31.550  47.580  67.240  1.00  0.00           C
ATOM   3379  HB  ILE A 209      30.650  47.450  66.600  1.00  0.00           H
ATOM   3380  CG2 ILE A 209      31.320  48.850  68.020  1.00  0.00           C
ATOM   3381 1HG2 ILE A 209      32.290  49.070  68.520  1.00  0.00           H
ATOM   3382 2HG2 ILE A 209      30.510  48.850  68.780  1.00  0.00           H
ATOM   3383 3HG2 ILE A 209      31.100  49.700  67.340  1.00  0.00           H
ATOM   3384  CG1 ILE A 209      32.800  47.740  66.310  1.00  0.00           C
ATOM   3385 1HG1 ILE A 209      32.940  46.860  65.650  1.00  0.00           H
ATOM   3386 2HG1 ILE A 209      33.760  47.860  66.850  1.00  0.00           H
ATOM   3387  CD  ILE A 209      32.630  49.050  65.440  1.00  0.00           C
ATOM   3388  HD1 ILE A 209      31.610  49.080  65.010  1.00  0.00           H
ATOM   3389  HD2 ILE A 209      33.440  49.000  64.680  1.00  0.00           H
ATOM   3390  HD3 ILE A 209      32.770  49.970  66.060  1.00  0.00           H
ATOM   3391  C   ILE A 209      30.670  46.400  69.330  1.00  0.00           C
ATOM   3392  O   ILE A 209      30.810  46.870  70.410  1.00  0.00           O
ATOM   3393  N   LEU A 210      29.530  45.670  69.000  1.00  0.00           N
ATOM   3394  HN  LEU A 210      29.480  45.250  68.100  1.00  0.00           H
ATOM   3395  CA  LEU A 210      28.370  45.490  69.930  1.00  0.00           C
ATOM   3396  HA  LEU A 210      28.120  46.480  70.280  1.00  0.00           H
ATOM   3397  CB  LEU A 210      27.120  45.080  69.160  1.00  0.00           C
ATOM   3398  HB1 LEU A 210      26.220  44.830  69.760  1.00  0.00           H
ATOM   3399  HB2 LEU A 210      27.320  44.140  68.610  1.00  0.00           H
ATOM   3400  CG  LEU A 210      26.620  46.050  68.100  1.00  0.00           C
ATOM   3401  HG  LEU A 210      27.400  46.140  67.310  1.00  0.00           H
ATOM   3402  CD1 LEU A 210      25.360  45.530  67.440  1.00  0.00           C
ATOM   3403 1HD1 LEU A 210      24.490  45.160  68.010  1.00  0.00           H
ATOM   3404 2HD1 LEU A 210      25.630  44.640  66.820  1.00  0.00           H
ATOM   3405 3HD1 LEU A 210      25.030  46.360  66.780  1.00  0.00           H
ATOM   3406  CD2 LEU A 210      26.370  47.510  68.500  1.00  0.00           C
ATOM   3407 1HD2 LEU A 210      27.330  47.980  68.780  1.00  0.00           H
ATOM   3408 2HD2 LEU A 210      25.590  47.490  69.290  1.00  0.00           H
ATOM   3409 3HD2 LEU A 210      26.030  48.180  67.680  1.00  0.00           H
ATOM   3410  C   LEU A 210      28.480  44.640  71.200  1.00  0.00           C
ATOM   3411  O   LEU A 210      27.980  45.090  72.240  1.00  0.00           O
ATOM   3412  N   PRO A 211      29.100  43.500  71.200  1.00  0.00           N
ATOM   3413  CD  PRO A 211      29.490  42.670  70.050  1.00  0.00           C
ATOM   3414  HD1 PRO A 211      29.900  43.230  69.180  1.00  0.00           H
ATOM   3415  HD2 PRO A 211      28.540  42.200  69.740  1.00  0.00           H
ATOM   3416  CA  PRO A 211      29.470  42.850  72.470  1.00  0.00           C
ATOM   3417  HA  PRO A 211      28.610  42.850  73.120  1.00  0.00           H
ATOM   3418  CB  PRO A 211      29.850  41.440  72.000  1.00  0.00           C
ATOM   3419  HB1 PRO A 211      28.880  40.910  71.920  1.00  0.00           H
ATOM   3420  HB2 PRO A 211      30.580  40.860  72.610  1.00  0.00           H
ATOM   3421  CG  PRO A 211      30.400  41.560  70.550  1.00  0.00           C
ATOM   3422  HG1 PRO A 211      31.440  41.960  70.480  1.00  0.00           H
ATOM   3423  HG2 PRO A 211      30.200  40.660  69.930  1.00  0.00           H
ATOM   3424  C   PRO A 211      30.600  43.540  73.220  1.00  0.00           C
ATOM   3425  O   PRO A 211      30.580  43.540  74.470  1.00  0.00           O
ATOM   3426  N   GLY A 212      31.530  44.160  72.460  1.00  0.00           N
ATOM   3427  HN  GLY A 212      31.430  44.010  71.480  1.00  0.00           H
ATOM   3428  CA  GLY A 212      32.720  44.890  72.890  1.00  0.00           C
ATOM   3429  HA1 GLY A 212      33.280  45.070  71.990  1.00  0.00           H
ATOM   3430  HA2 GLY A 212      33.280  44.250  73.560  1.00  0.00           H
ATOM   3431  C   GLY A 212      32.500  46.150  73.600  1.00  0.00           C
ATOM   3432  O   GLY A 212      33.140  46.440  74.560  1.00  0.00           O
ATOM   3433  N   ILE A 213      31.420  46.880  73.250  1.00  0.00           N
ATOM   3434  HN  ILE A 213      30.830  46.600  72.490  1.00  0.00           H
ATOM   3435  CA  ILE A 213      31.080  48.130  73.930  1.00  0.00           C
ATOM   3436  HA  ILE A 213      31.930  48.790  74.030  1.00  0.00           H
ATOM   3437  CB  ILE A 213      30.140  49.110  73.180  1.00  0.00           C
ATOM   3438  HB  ILE A 213      30.570  49.410  72.210  1.00  0.00           H
ATOM   3439  CG2 ILE A 213      28.760  48.470  72.850  1.00  0.00           C
ATOM   3440 1HG2 ILE A 213      28.200  48.170  73.770  1.00  0.00           H
ATOM   3441 2HG2 ILE A 213      28.820  47.610  72.150  1.00  0.00           H
ATOM   3442 3HG2 ILE A 213      28.110  49.250  72.410  1.00  0.00           H
ATOM   3443  CG1 ILE A 213      29.980  50.460  73.910  1.00  0.00           C
ATOM   3444 1HG1 ILE A 213      29.330  50.260  74.790  1.00  0.00           H
ATOM   3445 2HG1 ILE A 213      29.350  51.130  73.290  1.00  0.00           H
ATOM   3446  CD  ILE A 213      31.280  51.160  74.330  1.00  0.00           C
ATOM   3447  HD1 ILE A 213      31.650  50.740  75.290  1.00  0.00           H
ATOM   3448  HD2 ILE A 213      31.100  52.250  74.320  1.00  0.00           H
ATOM   3449  HD3 ILE A 213      31.980  50.930  73.500  1.00  0.00           H
ATOM   3450  C   ILE A 213      30.600  47.850  75.430  1.00  0.00           C
ATOM   3451  O   ILE A 213      30.930  48.600  76.390  1.00  0.00           O
ATOM   3452  N   VAL A 214      29.860  46.760  75.640  1.00  0.00           N
ATOM   3453  HN  VAL A 214      29.390  46.240  74.930  1.00  0.00           H
ATOM   3454  CA  VAL A 214      29.770  46.070  76.940  1.00  0.00           C
ATOM   3455  HA  VAL A 214      29.350  46.750  77.670  1.00  0.00           H
ATOM   3456  CB  VAL A 214      28.650  45.020  76.940  1.00  0.00           C
ATOM   3457  HB  VAL A 214      29.090  44.180  76.360  1.00  0.00           H
ATOM   3458  CG1 VAL A 214      28.310  44.460  78.350  1.00  0.00           C
ATOM   3459 1HG1 VAL A 214      29.120  43.790  78.720  1.00  0.00           H
ATOM   3460 2HG1 VAL A 214      27.420  43.790  78.390  1.00  0.00           H
ATOM   3461 3HG1 VAL A 214      28.270  45.340  79.040  1.00  0.00           H
ATOM   3462  CG2 VAL A 214      27.380  45.440  76.070  1.00  0.00           C
ATOM   3463 1HG2 VAL A 214      27.300  44.880  75.120  1.00  0.00           H
ATOM   3464 2HG2 VAL A 214      27.390  46.500  75.730  1.00  0.00           H
ATOM   3465 3HG2 VAL A 214      26.400  45.190  76.530  1.00  0.00           H
ATOM   3466  C   VAL A 214      31.020  45.710  77.600  1.00  0.00           C
ATOM   3467  O   VAL A 214      31.180  46.090  78.750  1.00  0.00           O
ATOM   3468  N   ILE A 215      31.890  44.930  76.940  1.00  0.00           N
ATOM   3469  HN  ILE A 215      31.710  44.540  76.040  1.00  0.00           H
ATOM   3470  CA  ILE A 215      33.100  44.420  77.600  1.00  0.00           C
ATOM   3471  HA  ILE A 215      32.830  43.900  78.510  1.00  0.00           H
ATOM   3472  CB  ILE A 215      33.930  43.360  76.880  1.00  0.00           C
ATOM   3473  HB  ILE A 215      34.350  43.870  75.990  1.00  0.00           H
ATOM   3474  CG2 ILE A 215      35.080  42.910  77.740  1.00  0.00           C
ATOM   3475 1HG2 ILE A 215      35.870  43.680  77.600  1.00  0.00           H
ATOM   3476 2HG2 ILE A 215      35.520  41.960  77.350  1.00  0.00           H
ATOM   3477 3HG2 ILE A 215      34.850  42.900  78.820  1.00  0.00           H
ATOM   3478  CG1 ILE A 215      33.060  42.180  76.430  1.00  0.00           C
ATOM   3479 1HG1 ILE A 215      31.960  42.350  76.500  1.00  0.00           H
ATOM   3480 2HG1 ILE A 215      33.170  41.400  77.220  1.00  0.00           H
ATOM   3481  CD  ILE A 215      33.370  41.600  75.080  1.00  0.00           C
ATOM   3482  HD1 ILE A 215      34.480  41.560  75.000  1.00  0.00           H
ATOM   3483  HD2 ILE A 215      33.020  42.180  74.200  1.00  0.00           H
ATOM   3484  HD3 ILE A 215      32.950  40.570  75.100  1.00  0.00           H
ATOM   3485  C   ILE A 215      34.030  45.540  78.040  1.00  0.00           C
ATOM   3486  O   ILE A 215      34.510  45.580  79.210  1.00  0.00           O
ATOM   3487  N   LEU A 216      34.230  46.500  77.120  1.00  0.00           N
ATOM   3488  HN  LEU A 216      33.900  46.420  76.180  1.00  0.00           H
ATOM   3489  CA  LEU A 216      34.970  47.710  77.430  1.00  0.00           C
ATOM   3490  HA  LEU A 216      35.950  47.370  77.700  1.00  0.00           H
ATOM   3491  CB  LEU A 216      35.050  48.490  76.060  1.00  0.00           C
ATOM   3492  HB1 LEU A 216      34.040  48.840  75.760  1.00  0.00           H
ATOM   3493  HB2 LEU A 216      35.480  47.730  75.370  1.00  0.00           H
ATOM   3494  CG  LEU A 216      35.970  49.770  75.950  1.00  0.00           C
ATOM   3495  HG  LEU A 216      35.520  50.560  76.590  1.00  0.00           H
ATOM   3496  CD1 LEU A 216      37.430  49.440  76.300  1.00  0.00           C
ATOM   3497 1HD1 LEU A 216      38.020  50.370  76.350  1.00  0.00           H
ATOM   3498 2HD1 LEU A 216      37.780  48.660  75.580  1.00  0.00           H
ATOM   3499 3HD1 LEU A 216      37.520  49.040  77.330  1.00  0.00           H
ATOM   3500  CD2 LEU A 216      35.990  50.290  74.480  1.00  0.00           C
ATOM   3501 1HD2 LEU A 216      36.480  49.480  73.900  1.00  0.00           H
ATOM   3502 2HD2 LEU A 216      36.660  51.180  74.490  1.00  0.00           H
ATOM   3503 3HD2 LEU A 216      35.000  50.500  74.040  1.00  0.00           H
ATOM   3504  C   LEU A 216      34.360  48.650  78.480  1.00  0.00           C
ATOM   3505  O   LEU A 216      35.050  49.190  79.300  1.00  0.00           O
ATOM   3506  N   SER A 217      33.040  48.840  78.450  1.00  0.00           N
ATOM   3507  HN  SER A 217      32.450  48.410  77.770  1.00  0.00           H
ATOM   3508  CA  SER A 217      32.390  49.720  79.460  1.00  0.00           C
ATOM   3509  HA  SER A 217      32.910  50.660  79.560  1.00  0.00           H
ATOM   3510  CB  SER A 217      30.900  49.950  79.220  1.00  0.00           C
ATOM   3511  HB1 SER A 217      30.360  50.410  80.070  1.00  0.00           H
ATOM   3512  HB2 SER A 217      30.380  48.970  79.130  1.00  0.00           H
ATOM   3513  OG  SER A 217      30.520  50.800  78.110  1.00  0.00           O
ATOM   3514  HG1 SER A 217      30.760  50.340  77.300  1.00  0.00           H
ATOM   3515  C   SER A 217      32.450  49.090  80.830  1.00  0.00           C
ATOM   3516  O   SER A 217      32.700  49.820  81.790  1.00  0.00           O
ATOM   3517  N   CYS A 218      32.210  47.780  80.980  1.00  0.00           N
ATOM   3518  HN  CYS A 218      31.880  47.210  80.230  1.00  0.00           H
ATOM   3519  CA  CYS A 218      32.470  47.050  82.200  1.00  0.00           C
ATOM   3520  HA  CYS A 218      31.990  47.430  83.090  1.00  0.00           H
ATOM   3521  CB  CYS A 218      31.920  45.660  82.060  1.00  0.00           C
ATOM   3522  HB1 CYS A 218      32.080  45.080  82.990  1.00  0.00           H
ATOM   3523  HB2 CYS A 218      32.500  45.130  81.270  1.00  0.00           H
ATOM   3524  SG  CYS A 218      30.080  45.580  81.780  1.00  0.00           S
ATOM   3525  HG1 CYS A 218      30.020  45.800  80.480  1.00  0.00           H
ATOM   3526  C   CYS A 218      33.860  47.070  82.570  1.00  0.00           C
ATOM   3527  O   CYS A 218      34.200  47.340  83.680  1.00  0.00           O
ATOM   3528  N   TYR A 219      34.820  46.900  81.700  1.00  0.00           N
ATOM   3529  HN  TYR A 219      34.650  46.380  80.860  1.00  0.00           H
ATOM   3530  CA  TYR A 219      36.240  47.090  81.990  1.00  0.00           C
ATOM   3531  HA  TYR A 219      36.480  46.350  82.740  1.00  0.00           H
ATOM   3532  CB  TYR A 219      36.990  46.580  80.750  1.00  0.00           C
ATOM   3533  HB1 TYR A 219      36.750  47.260  79.910  1.00  0.00           H
ATOM   3534  HB2 TYR A 219      36.520  45.650  80.370  1.00  0.00           H
ATOM   3535  CG  TYR A 219      38.430  46.370  80.910  1.00  0.00           C
ATOM   3536  CD1 TYR A 219      38.920  45.170  81.360  1.00  0.00           C
ATOM   3537  HD1 TYR A 219      38.380  44.260  81.560  1.00  0.00           H
ATOM   3538  CE1 TYR A 219      40.300  45.120  81.640  1.00  0.00           C
ATOM   3539  HE1 TYR A 219      40.790  44.270  82.100  1.00  0.00           H
ATOM   3540  CZ  TYR A 219      41.130  46.240  81.320  1.00  0.00           C
ATOM   3541  OH  TYR A 219      42.530  46.110  81.570  1.00  0.00           O
ATOM   3542  HH  TYR A 219      42.820  47.030  81.610  1.00  0.00           H
ATOM   3543  CD2 TYR A 219      39.270  47.460  80.540  1.00  0.00           C
ATOM   3544  HD2 TYR A 219      38.830  48.390  80.210  1.00  0.00           H
ATOM   3545  CE2 TYR A 219      40.620  47.400  80.730  1.00  0.00           C
ATOM   3546  HE2 TYR A 219      41.240  48.260  80.520  1.00  0.00           H
ATOM   3547  C   TYR A 219      36.690  48.410  82.440  1.00  0.00           C
ATOM   3548  O   TYR A 219      37.470  48.480  83.340  1.00  0.00           O
ATOM   3549  N   CYS A 220      36.160  49.510  81.850  1.00  0.00           N
ATOM   3550  HN  CYS A 220      35.580  49.380  81.050  1.00  0.00           H
ATOM   3551  CA  CYS A 220      36.420  50.850  82.330  1.00  0.00           C
ATOM   3552  HA  CYS A 220      37.480  50.930  82.490  1.00  0.00           H
ATOM   3553  CB  CYS A 220      35.930  51.950  81.290  1.00  0.00           C
ATOM   3554  HB1 CYS A 220      36.140  52.930  81.750  1.00  0.00           H
ATOM   3555  HB2 CYS A 220      34.860  51.770  81.080  1.00  0.00           H
ATOM   3556  SG  CYS A 220      36.930  51.900  79.820  1.00  0.00           S
ATOM   3557  HG1 CYS A 220      36.270  50.900  79.270  1.00  0.00           H
ATOM   3558  C   CYS A 220      35.870  51.120  83.780  1.00  0.00           C
ATOM   3559  O   CYS A 220      36.620  51.650  84.620  1.00  0.00           O
ATOM   3560  N   ILE A 221      34.680  50.610  84.070  1.00  0.00           N
ATOM   3561  HN  ILE A 221      34.150  50.040  83.440  1.00  0.00           H
ATOM   3562  CA  ILE A 221      34.130  50.700  85.420  1.00  0.00           C
ATOM   3563  HA  ILE A 221      34.280  51.730  85.700  1.00  0.00           H
ATOM   3564  CB  ILE A 221      32.660  50.340  85.380  1.00  0.00           C
ATOM   3565  HB  ILE A 221      32.470  49.290  85.070  1.00  0.00           H
ATOM   3566  CG2 ILE A 221      31.990  50.520  86.720  1.00  0.00           C
ATOM   3567 1HG2 ILE A 221      30.900  50.360  86.650  1.00  0.00           H
ATOM   3568 2HG2 ILE A 221      32.140  51.560  87.060  1.00  0.00           H
ATOM   3569 3HG2 ILE A 221      32.400  49.910  87.560  1.00  0.00           H
ATOM   3570  CG1 ILE A 221      31.880  51.230  84.400  1.00  0.00           C
ATOM   3571 1HG1 ILE A 221      32.260  51.300  83.360  1.00  0.00           H
ATOM   3572 2HG1 ILE A 221      31.840  52.280  84.750  1.00  0.00           H
ATOM   3573  CD  ILE A 221      30.440  50.720  84.010  1.00  0.00           C
ATOM   3574  HD1 ILE A 221      30.270  49.670  83.690  1.00  0.00           H
ATOM   3575  HD2 ILE A 221      30.080  51.380  83.190  1.00  0.00           H
ATOM   3576  HD3 ILE A 221      29.670  51.040  84.740  1.00  0.00           H
ATOM   3577  C   ILE A 221      34.870  49.910  86.430  1.00  0.00           C
ATOM   3578  O   ILE A 221      35.080  50.330  87.580  1.00  0.00           O
ATOM   3579  N   ILE A 222      35.220  48.640  86.100  1.00  0.00           N
ATOM   3580  HN  ILE A 222      35.010  48.150  85.260  1.00  0.00           H
ATOM   3581  CA  ILE A 222      36.100  47.790  86.910  1.00  0.00           C
ATOM   3582  HA  ILE A 222      35.620  47.730  87.870  1.00  0.00           H
ATOM   3583  CB  ILE A 222      36.150  46.410  86.170  1.00  0.00           C
ATOM   3584  HB  ILE A 222      36.370  46.540  85.090  1.00  0.00           H
ATOM   3585  CG2 ILE A 222      37.090  45.530  87.030  1.00  0.00           C
ATOM   3586 1HG2 ILE A 222      38.140  45.900  87.100  1.00  0.00           H
ATOM   3587 2HG2 ILE A 222      37.020  44.440  86.850  1.00  0.00           H
ATOM   3588 3HG2 ILE A 222      36.800  45.550  88.100  1.00  0.00           H
ATOM   3589  CG1 ILE A 222      34.730  45.780  86.200  1.00  0.00           C
ATOM   3590 1HG1 ILE A 222      33.900  46.490  86.000  1.00  0.00           H
ATOM   3591 2HG1 ILE A 222      34.540  45.430  87.240  1.00  0.00           H
ATOM   3592  CD  ILE A 222      34.600  44.530  85.250  1.00  0.00           C
ATOM   3593  HD1 ILE A 222      33.550  44.170  85.260  1.00  0.00           H
ATOM   3594  HD2 ILE A 222      35.330  43.770  85.580  1.00  0.00           H
ATOM   3595  HD3 ILE A 222      34.770  44.970  84.240  1.00  0.00           H
ATOM   3596  C   ILE A 222      37.440  48.370  87.140  1.00  0.00           C
ATOM   3597  O   ILE A 222      37.890  48.290  88.320  1.00  0.00           O
ATOM   3598  N   ILE A 223      38.080  48.950  86.140  1.00  0.00           N
ATOM   3599  HN  ILE A 223      37.920  48.810  85.170  1.00  0.00           H
ATOM   3600  CA  ILE A 223      39.430  49.370  86.440  1.00  0.00           C
ATOM   3601  HA  ILE A 223      39.930  48.700  87.130  1.00  0.00           H
ATOM   3602  CB  ILE A 223      40.360  49.240  85.250  1.00  0.00           C
ATOM   3603  HB  ILE A 223      41.380  49.560  85.580  1.00  0.00           H
ATOM   3604  CG2 ILE A 223      40.550  47.700  84.860  1.00  0.00           C
ATOM   3605 1HG2 ILE A 223      40.720  47.080  85.760  1.00  0.00           H
ATOM   3606 2HG2 ILE A 223      41.390  47.650  84.130  1.00  0.00           H
ATOM   3607 3HG2 ILE A 223      39.590  47.350  84.430  1.00  0.00           H
ATOM   3608  CG1 ILE A 223      39.930  50.190  84.040  1.00  0.00           C
ATOM   3609 1HG1 ILE A 223      38.830  50.370  83.930  1.00  0.00           H
ATOM   3610 2HG1 ILE A 223      40.200  49.610  83.130  1.00  0.00           H
ATOM   3611  CD  ILE A 223      40.590  51.590  83.950  1.00  0.00           C
ATOM   3612  HD1 ILE A 223      40.350  52.020  82.950  1.00  0.00           H
ATOM   3613  HD2 ILE A 223      41.670  51.510  84.170  1.00  0.00           H
ATOM   3614  HD3 ILE A 223      40.090  52.230  84.710  1.00  0.00           H
ATOM   3615  C   ILE A 223      39.540  50.770  86.960  1.00  0.00           C
ATOM   3616  O   ILE A 223      40.540  51.170  87.480  1.00  0.00           O
ATOM   3617  N   SER A 224      38.450  51.570  86.940  1.00  0.00           N
ATOM   3618  HN  SER A 224      37.740  51.430  86.260  1.00  0.00           H
ATOM   3619  CA  SER A 224      38.440  52.890  87.550  1.00  0.00           C
ATOM   3620  HA  SER A 224      39.460  53.150  87.760  1.00  0.00           H
ATOM   3621  CB  SER A 224      37.810  54.080  86.800  1.00  0.00           C
ATOM   3622  HB1 SER A 224      38.580  54.180  86.000  1.00  0.00           H
ATOM   3623  HB2 SER A 224      37.780  55.050  87.340  1.00  0.00           H
ATOM   3624  OG  SER A 224      36.550  53.890  86.160  1.00  0.00           O
ATOM   3625  HG1 SER A 224      36.550  53.160  85.530  1.00  0.00           H
ATOM   3626  C   SER A 224      37.690  52.790  88.890  1.00  0.00           C
ATOM   3627  O   SER A 224      38.320  52.480  89.900  1.00  0.00           O
ATOM   3628  N   LYS A 225      36.390  53.130  88.920  1.00  0.00           N
ATOM   3629  HN  LYS A 225      35.940  53.370  88.060  1.00  0.00           H
ATOM   3630  CA  LYS A 225      35.490  53.090  90.040  1.00  0.00           C
ATOM   3631  HA  LYS A 225      35.580  54.030  90.570  1.00  0.00           H
ATOM   3632  CB  LYS A 225      34.040  53.010  89.530  1.00  0.00           C
ATOM   3633  HB1 LYS A 225      33.350  52.510  90.240  1.00  0.00           H
ATOM   3634  HB2 LYS A 225      33.900  52.390  88.620  1.00  0.00           H
ATOM   3635  CG  LYS A 225      33.420  54.360  89.080  1.00  0.00           C
ATOM   3636  HG1 LYS A 225      33.830  54.730  88.120  1.00  0.00           H
ATOM   3637  HG2 LYS A 225      33.610  55.160  89.820  1.00  0.00           H
ATOM   3638  CD  LYS A 225      31.940  54.430  88.820  1.00  0.00           C
ATOM   3639  HD1 LYS A 225      31.600  53.660  88.100  1.00  0.00           H
ATOM   3640  HD2 LYS A 225      31.680  55.360  88.280  1.00  0.00           H
ATOM   3641  CE  LYS A 225      31.130  54.220  90.120  1.00  0.00           C
ATOM   3642  HE1 LYS A 225      31.440  53.310  90.660  1.00  0.00           H
ATOM   3643  HE2 LYS A 225      30.090  54.080  89.750  1.00  0.00           H
ATOM   3644  NZ  LYS A 225      31.180  55.410  91.050  1.00  0.00           N
ATOM   3645  HZ1 LYS A 225      31.250  56.210  90.390  1.00  0.00           H
ATOM   3646  HZ2 LYS A 225      32.100  55.380  91.520  1.00  0.00           H
ATOM   3647  HZ3 LYS A 225      30.350  55.570  91.660  1.00  0.00           H
ATOM   3648  C   LYS A 225      35.660  51.930  91.090  1.00  0.00           C
ATOM   3649  O   LYS A 225      35.850  52.110  92.300  1.00  0.00           O
ATOM   3650  N   LEU A 226      35.600  50.650  90.580  1.00  0.00           N
ATOM   3651  HN  LEU A 226      35.310  50.590  89.620  1.00  0.00           H
ATOM   3652  CA  LEU A 226      35.520  49.460  91.350  1.00  0.00           C
ATOM   3653  HA  LEU A 226      35.120  49.680  92.330  1.00  0.00           H
ATOM   3654  CB  LEU A 226      34.630  48.440  90.700  1.00  0.00           C
ATOM   3655  HB1 LEU A 226      34.580  47.510  91.310  1.00  0.00           H
ATOM   3656  HB2 LEU A 226      35.020  48.170  89.700  1.00  0.00           H
ATOM   3657  CG  LEU A 226      33.130  48.920  90.630  1.00  0.00           C
ATOM   3658  HG  LEU A 226      33.140  49.890  90.080  1.00  0.00           H
ATOM   3659  CD1 LEU A 226      32.220  47.960  89.860  1.00  0.00           C
ATOM   3660 1HD1 LEU A 226      31.260  48.530  89.760  1.00  0.00           H
ATOM   3661 2HD1 LEU A 226      32.020  46.930  90.210  1.00  0.00           H
ATOM   3662 3HD1 LEU A 226      32.550  47.790  88.810  1.00  0.00           H
ATOM   3663  CD2 LEU A 226      32.550  49.120  92.020  1.00  0.00           C
ATOM   3664 1HD2 LEU A 226      33.090  49.790  92.720  1.00  0.00           H
ATOM   3665 2HD2 LEU A 226      32.590  48.180  92.610  1.00  0.00           H
ATOM   3666 3HD2 LEU A 226      31.450  49.270  91.920  1.00  0.00           H
ATOM   3667  C   LEU A 226      36.950  48.800  91.500  1.00  0.00           C
ATOM   3668  O   LEU A 226      37.030  47.620  91.950  1.00  0.00           O
ATOM   3669  N   SER A 227      38.050  49.570  91.340  1.00  0.00           N
ATOM   3670  HN  SER A 227      38.050  50.330  90.690  1.00  0.00           H
ATOM   3671  CA  SER A 227      39.390  49.150  91.710  1.00  0.00           C
ATOM   3672  HA  SER A 227      39.500  48.080  91.860  1.00  0.00           H
ATOM   3673  CB  SER A 227      40.240  49.640  90.540  1.00  0.00           C
ATOM   3674  HB1 SER A 227      41.260  49.980  90.830  1.00  0.00           H
ATOM   3675  HB2 SER A 227      39.730  50.500  90.060  1.00  0.00           H
ATOM   3676  OG  SER A 227      40.230  48.630  89.570  1.00  0.00           O
ATOM   3677  HG1 SER A 227      39.320  48.400  89.350  1.00  0.00           H
ATOM   3678  C   SER A 227      39.840  49.860  93.000  1.00  0.00           C
ATOM   3679  O   SER A 227      40.900  49.520  93.580  1.00  0.00           O
ATOM   3680  N   HSD A 228      39.010  50.720  93.470  1.00  0.00           N
ATOM   3681  HN  HSD A 228      38.350  51.100  92.840  1.00  0.00           H
ATOM   3682  CA  HSD A 228      39.160  51.360  94.810  1.00  0.00           C
ATOM   3683  HA  HSD A 228      40.190  51.510  95.080  1.00  0.00           H
ATOM   3684  CB  HSD A 228      38.300  52.570  94.780  1.00  0.00           C
ATOM   3685  HB1 HSD A 228      38.210  53.180  95.710  1.00  0.00           H
ATOM   3686  HB2 HSD A 228      37.290  52.200  94.490  1.00  0.00           H
ATOM   3687  ND1 HSD A 228      38.260  53.760  92.640  1.00  0.00           N
ATOM   3688  HD1 HSD A 228      37.640  53.200  92.100  1.00  0.00           H
ATOM   3689  CG  HSD A 228      38.870  53.610  93.850  1.00  0.00           C
ATOM   3690  CE1 HSD A 228      38.840  54.830  92.070  1.00  0.00           C
ATOM   3691  HE1 HSD A 228      38.600  55.170  91.060  1.00  0.00           H
ATOM   3692  NE2 HSD A 228      39.890  55.340  92.770  1.00  0.00           N
ATOM   3693  CD2 HSD A 228      39.880  54.510  93.900  1.00  0.00           C
ATOM   3694  HD2 HSD A 228      40.640  54.710  94.640  1.00  0.00           H
ATOM   3695  C   HSD A 228      38.670  50.490  95.900  1.00  0.00           C
ATOM   3696  O   HSD A 228      37.790  49.620  95.620  1.00  0.00           O
ATOM   3697  N   SER A 229      39.250  50.650  97.110  1.00  0.00           N
ATOM   3698  HN  SER A 229      39.870  51.430  97.200  1.00  0.00           H
ATOM   3699  CA  SER A 229      39.080  49.610  98.160  1.00  0.00           C
ATOM   3700  HA  SER A 229      39.510  48.730  97.690  1.00  0.00           H
ATOM   3701  CB  SER A 229      39.880  49.970  99.440  1.00  0.00           C
ATOM   3702  HB1 SER A 229      39.260  50.670 100.040  1.00  0.00           H
ATOM   3703  HB2 SER A 229      40.930  50.290  99.240  1.00  0.00           H
ATOM   3704  OG  SER A 229      40.010  48.840 100.250  1.00  0.00           O
ATOM   3705  HG1 SER A 229      40.580  48.220  99.800  1.00  0.00           H
ATOM   3706  C   SER A 229      37.710  49.010  98.540  1.00  0.00           C
ATOM   3707  O   SER A 229      36.760  49.650  98.990  1.00  0.00           O
ATOM   3708  N   LYS A 230      37.500  47.640  98.400  1.00  0.00           N
ATOM   3709  HN  LYS A 230      38.240  47.070  98.030  1.00  0.00           H
ATOM   3710  CA  LYS A 230      36.390  46.810  98.760  1.00  0.00           C
ATOM   3711  HA  LYS A 230      35.830  47.220  99.590  1.00  0.00           H
ATOM   3712  CB  LYS A 230      35.470  46.440  97.540  1.00  0.00           C
ATOM   3713  HB1 LYS A 230      34.800  45.590  97.800  1.00  0.00           H
ATOM   3714  HB2 LYS A 230      36.020  46.030  96.670  1.00  0.00           H
ATOM   3715  CG  LYS A 230      34.660  47.650  97.090  1.00  0.00           C
ATOM   3716  HG1 LYS A 230      34.030  47.340  96.240  1.00  0.00           H
ATOM   3717  HG2 LYS A 230      35.420  48.320  96.630  1.00  0.00           H
ATOM   3718  CD  LYS A 230      33.820  48.370  98.220  1.00  0.00           C
ATOM   3719  HD1 LYS A 230      34.380  48.910  99.020  1.00  0.00           H
ATOM   3720  HD2 LYS A 230      33.330  47.550  98.800  1.00  0.00           H
ATOM   3721  CE  LYS A 230      32.810  49.370  97.640  1.00  0.00           C
ATOM   3722  HE1 LYS A 230      32.260  48.890  96.800  1.00  0.00           H
ATOM   3723  HE2 LYS A 230      33.440  50.240  97.350  1.00  0.00           H
ATOM   3724  NZ  LYS A 230      31.930  49.880  98.680  1.00  0.00           N
ATOM   3725  HZ1 LYS A 230      31.320  50.540  98.160  1.00  0.00           H
ATOM   3726  HZ2 LYS A 230      32.420  50.380  99.440  1.00  0.00           H
ATOM   3727  HZ3 LYS A 230      31.430  49.010  98.960  1.00  0.00           H
ATOM   3728  C   LYS A 230      37.010  45.560  99.400  1.00  0.00           C
ATOM   3729  O   LYS A 230      38.190  45.330  99.290  1.00  0.00           O
ATOM   3730  N   GLY A 231      36.230  44.650 100.050  1.00  0.00           N
ATOM   3731  HN  GLY A 231      35.290  44.890 100.280  1.00  0.00           H
ATOM   3732  CA  GLY A 231      36.720  43.400 100.590  1.00  0.00           C
ATOM   3733  HA1 GLY A 231      35.900  42.900 101.090  1.00  0.00           H
ATOM   3734  HA2 GLY A 231      37.520  43.560 101.300  1.00  0.00           H
ATOM   3735  C   GLY A 231      37.420  42.370  99.670  1.00  0.00           C
ATOM   3736  O   GLY A 231      37.380  42.410  98.450  1.00  0.00           O
ATOM   3737  N   HSD A 232      38.100  41.380 100.270  1.00  0.00           N
ATOM   3738  HN  HSD A 232      37.950  41.260 101.240  1.00  0.00           H
ATOM   3739  CA  HSD A 232      38.990  40.400  99.660  1.00  0.00           C
ATOM   3740  HA  HSD A 232      39.770  40.960  99.160  1.00  0.00           H
ATOM   3741  CB  HSD A 232      39.620  39.470 100.750  1.00  0.00           C
ATOM   3742  HB1 HSD A 232      38.920  38.980 101.450  1.00  0.00           H
ATOM   3743  HB2 HSD A 232      40.170  40.200 101.370  1.00  0.00           H
ATOM   3744  ND1 HSD A 232      41.730  38.510  99.520  1.00  0.00           N
ATOM   3745  HD1 HSD A 232      42.070  39.310  99.020  1.00  0.00           H
ATOM   3746  CG  HSD A 232      40.560  38.340 100.160  1.00  0.00           C
ATOM   3747  CE1 HSD A 232      42.360  37.290  99.430  1.00  0.00           C
ATOM   3748  HE1 HSD A 232      43.380  37.170  99.060  1.00  0.00           H
ATOM   3749  NE2 HSD A 232      41.640  36.380  99.990  1.00  0.00           N
ATOM   3750  CD2 HSD A 232      40.510  37.040 100.400  1.00  0.00           C
ATOM   3751  HD2 HSD A 232      39.670  36.480 100.780  1.00  0.00           H
ATOM   3752  C   HSD A 232      38.430  39.490  98.640  1.00  0.00           C
ATOM   3753  O   HSD A 232      39.020  39.250  97.560  1.00  0.00           O
ATOM   3754  N   GLN A 233      37.210  39.000  98.820  1.00  0.00           N
ATOM   3755  HN  GLN A 233      36.770  39.170  99.690  1.00  0.00           H
ATOM   3756  CA  GLN A 233      36.390  38.230  97.910  1.00  0.00           C
ATOM   3757  HA  GLN A 233      37.150  37.580  97.510  1.00  0.00           H
ATOM   3758  CB  GLN A 233      35.340  37.440  98.760  1.00  0.00           C
ATOM   3759  HB1 GLN A 233      34.720  36.760  98.130  1.00  0.00           H
ATOM   3760  HB2 GLN A 233      34.660  38.220  99.150  1.00  0.00           H
ATOM   3761  CG  GLN A 233      35.880  36.480  99.850  1.00  0.00           C
ATOM   3762  HG1 GLN A 233      35.030  35.900 100.280  1.00  0.00           H
ATOM   3763  HG2 GLN A 233      36.320  36.970 100.750  1.00  0.00           H
ATOM   3764  CD  GLN A 233      36.850  35.390  99.220  1.00  0.00           C
ATOM   3765  OE1 GLN A 233      38.040  35.470  99.440  1.00  0.00           O
ATOM   3766  NE2 GLN A 233      36.180  34.580  98.360  1.00  0.00           N
ATOM   3767 1HE2 GLN A 233      35.190  34.500  98.390  1.00  0.00           H
ATOM   3768 2HE2 GLN A 233      36.730  33.800  98.070  1.00  0.00           H
ATOM   3769  C   GLN A 233      35.840  38.970  96.750  1.00  0.00           C
ATOM   3770  O   GLN A 233      35.760  38.470  95.600  1.00  0.00           O
ATOM   3771  N   LYS A 234      35.580  40.270  97.010  1.00  0.00           N
ATOM   3772  HN  LYS A 234      35.710  40.650  97.920  1.00  0.00           H
ATOM   3773  CA  LYS A 234      35.160  41.250  95.940  1.00  0.00           C
ATOM   3774  HA  LYS A 234      34.440  40.750  95.310  1.00  0.00           H
ATOM   3775  CB  LYS A 234      34.410  42.460  96.480  1.00  0.00           C
ATOM   3776  HB1 LYS A 234      34.190  43.180  95.660  1.00  0.00           H
ATOM   3777  HB2 LYS A 234      35.120  42.890  97.220  1.00  0.00           H
ATOM   3778  CG  LYS A 234      33.110  42.010  97.120  1.00  0.00           C
ATOM   3779  HG1 LYS A 234      33.400  41.270  97.890  1.00  0.00           H
ATOM   3780  HG2 LYS A 234      32.390  41.450  96.480  1.00  0.00           H
ATOM   3781  CD  LYS A 234      32.260  43.130  97.760  1.00  0.00           C
ATOM   3782  HD1 LYS A 234      31.800  43.730  96.940  1.00  0.00           H
ATOM   3783  HD2 LYS A 234      32.950  43.830  98.280  1.00  0.00           H
ATOM   3784  CE  LYS A 234      31.200  42.690  98.760  1.00  0.00           C
ATOM   3785  HE1 LYS A 234      31.510  41.670  99.100  1.00  0.00           H
ATOM   3786  HE2 LYS A 234      30.240  42.590  98.220  1.00  0.00           H
ATOM   3787  NZ  LYS A 234      30.930  43.480  99.900  1.00  0.00           N
ATOM   3788  HZ1 LYS A 234      30.070  43.080 100.320  1.00  0.00           H
ATOM   3789  HZ2 LYS A 234      30.730  44.470  99.620  1.00  0.00           H
ATOM   3790  HZ3 LYS A 234      31.690  43.560 100.600  1.00  0.00           H
ATOM   3791  C   LYS A 234      36.370  41.650  95.070  1.00  0.00           C
ATOM   3792  O   LYS A 234      36.210  41.700  93.850  1.00  0.00           O
ATOM   3793  N   ARG A 235      37.590  41.870  95.600  1.00  0.00           N
ATOM   3794  HN  ARG A 235      37.540  41.800  96.590  1.00  0.00           H
ATOM   3795  CA  ARG A 235      38.860  42.150  94.890  1.00  0.00           C
ATOM   3796  HA  ARG A 235      38.650  43.040  94.310  1.00  0.00           H
ATOM   3797  CB  ARG A 235      40.000  42.460  95.870  1.00  0.00           C
ATOM   3798  HB1 ARG A 235      40.900  42.400  95.220  1.00  0.00           H
ATOM   3799  HB2 ARG A 235      40.020  41.760  96.740  1.00  0.00           H
ATOM   3800  CG  ARG A 235      39.980  43.790  96.530  1.00  0.00           C
ATOM   3801  HG1 ARG A 235      39.260  43.850  97.370  1.00  0.00           H
ATOM   3802  HG2 ARG A 235      39.590  44.600  95.880  1.00  0.00           H
ATOM   3803  CD  ARG A 235      41.350  44.120  97.130  1.00  0.00           C
ATOM   3804  HD1 ARG A 235      41.320  45.110  97.630  1.00  0.00           H
ATOM   3805  HD2 ARG A 235      42.120  44.180  96.340  1.00  0.00           H
ATOM   3806  NE  ARG A 235      41.730  43.140  98.210  1.00  0.00           N
ATOM   3807  HE  ARG A 235      42.050  42.240  97.920  1.00  0.00           H
ATOM   3808  CZ  ARG A 235      41.480  43.270  99.510  1.00  0.00           C
ATOM   3809  NH1 ARG A 235      40.720  44.230 100.030  1.00  0.00           N
ATOM   3810 1HH1 ARG A 235      40.240  44.940  99.520  1.00  0.00           H
ATOM   3811 2HH1 ARG A 235      40.450  44.200 100.990  1.00  0.00           H
ATOM   3812  NH2 ARG A 235      42.000  42.470 100.380  1.00  0.00           N
ATOM   3813 1HH2 ARG A 235      42.660  41.840  99.970  1.00  0.00           H
ATOM   3814 2HH2 ARG A 235      41.740  42.680 101.320  1.00  0.00           H
ATOM   3815  C   ARG A 235      39.160  40.990  94.020  1.00  0.00           C
ATOM   3816  O   ARG A 235      39.520  41.110  92.850  1.00  0.00           O
ATOM   3817  N   LYS A 236      39.060  39.730  94.540  1.00  0.00           N
ATOM   3818  HN  LYS A 236      38.830  39.480  95.470  1.00  0.00           H
ATOM   3819  CA  LYS A 236      39.230  38.600  93.710  1.00  0.00           C
ATOM   3820  HA  LYS A 236      40.110  38.760  93.100  1.00  0.00           H
ATOM   3821  CB  LYS A 236      39.420  37.290  94.530  1.00  0.00           C
ATOM   3822  HB1 LYS A 236      39.490  36.370  93.910  1.00  0.00           H
ATOM   3823  HB2 LYS A 236      38.580  37.190  95.250  1.00  0.00           H
ATOM   3824  CG  LYS A 236      40.650  37.340  95.440  1.00  0.00           C
ATOM   3825  HG1 LYS A 236      40.610  36.520  96.200  1.00  0.00           H
ATOM   3826  HG2 LYS A 236      40.660  38.270  96.040  1.00  0.00           H
ATOM   3827  CD  LYS A 236      42.010  37.110  94.690  1.00  0.00           C
ATOM   3828  HD1 LYS A 236      41.940  37.850  93.860  1.00  0.00           H
ATOM   3829  HD2 LYS A 236      42.200  36.120  94.220  1.00  0.00           H
ATOM   3830  CE  LYS A 236      43.230  37.530  95.580  1.00  0.00           C
ATOM   3831  HE1 LYS A 236      43.540  36.580  96.070  1.00  0.00           H
ATOM   3832  HE2 LYS A 236      42.920  38.290  96.330  1.00  0.00           H
ATOM   3833  NZ  LYS A 236      44.290  37.910  94.710  1.00  0.00           N
ATOM   3834  HZ1 LYS A 236      43.970  38.750  94.180  1.00  0.00           H
ATOM   3835  HZ2 LYS A 236      44.470  37.140  94.040  1.00  0.00           H
ATOM   3836  HZ3 LYS A 236      45.180  38.180  95.170  1.00  0.00           H
ATOM   3837  C   LYS A 236      38.140  38.250  92.670  1.00  0.00           C
ATOM   3838  O   LYS A 236      38.490  37.610  91.670  1.00  0.00           O
ATOM   3839  N   ALA A 237      36.860  38.680  92.930  1.00  0.00           N
ATOM   3840  HN  ALA A 237      36.550  39.100  93.780  1.00  0.00           H
ATOM   3841  CA  ALA A 237      35.820  38.620  91.870  1.00  0.00           C
ATOM   3842  HA  ALA A 237      35.790  37.590  91.560  1.00  0.00           H
ATOM   3843  CB  ALA A 237      34.480  39.050  92.490  1.00  0.00           C
ATOM   3844  HB1 ALA A 237      34.150  38.390  93.320  1.00  0.00           H
ATOM   3845  HB2 ALA A 237      33.700  39.110  91.700  1.00  0.00           H
ATOM   3846  HB3 ALA A 237      34.560  40.060  92.960  1.00  0.00           H
ATOM   3847  C   ALA A 237      36.100  39.490  90.670  1.00  0.00           C
ATOM   3848  O   ALA A 237      36.050  38.990  89.540  1.00  0.00           O
ATOM   3849  N   LEU A 238      36.400  40.800  90.960  1.00  0.00           N
ATOM   3850  HN  LEU A 238      36.280  41.030  91.920  1.00  0.00           H
ATOM   3851  CA  LEU A 238      36.790  41.850  90.030  1.00  0.00           C
ATOM   3852  HA  LEU A 238      36.020  42.000  89.300  1.00  0.00           H
ATOM   3853  CB  LEU A 238      37.020  43.200  90.810  1.00  0.00           C
ATOM   3854  HB1 LEU A 238      37.520  43.970  90.180  1.00  0.00           H
ATOM   3855  HB2 LEU A 238      37.650  42.990  91.700  1.00  0.00           H
ATOM   3856  CG  LEU A 238      35.730  43.830  91.400  1.00  0.00           C
ATOM   3857  HG  LEU A 238      35.210  42.980  91.880  1.00  0.00           H
ATOM   3858  CD1 LEU A 238      35.980  44.820  92.620  1.00  0.00           C
ATOM   3859 1HD1 LEU A 238      35.930  44.270  93.580  1.00  0.00           H
ATOM   3860 2HD1 LEU A 238      35.110  45.510  92.700  1.00  0.00           H
ATOM   3861 3HD1 LEU A 238      36.790  45.570  92.500  1.00  0.00           H
ATOM   3862  CD2 LEU A 238      34.840  44.520  90.360  1.00  0.00           C
ATOM   3863 1HD2 LEU A 238      33.990  44.990  90.890  1.00  0.00           H
ATOM   3864 2HD2 LEU A 238      34.450  43.890  89.540  1.00  0.00           H
ATOM   3865 3HD2 LEU A 238      35.370  45.400  89.940  1.00  0.00           H
ATOM   3866  C   LEU A 238      38.050  41.360  89.210  1.00  0.00           C
ATOM   3867  O   LEU A 238      38.060  41.450  87.980  1.00  0.00           O
ATOM   3868  N   LYS A 239      39.110  40.820  89.880  1.00  0.00           N
ATOM   3869  HN  LYS A 239      39.170  40.760  90.870  1.00  0.00           H
ATOM   3870  CA  LYS A 239      40.380  40.390  89.230  1.00  0.00           C
ATOM   3871  HA  LYS A 239      40.730  41.220  88.630  1.00  0.00           H
ATOM   3872  CB  LYS A 239      41.380  40.150  90.310  1.00  0.00           C
ATOM   3873  HB1 LYS A 239      40.870  39.590  91.120  1.00  0.00           H
ATOM   3874  HB2 LYS A 239      41.520  41.130  90.810  1.00  0.00           H
ATOM   3875  CG  LYS A 239      42.800  39.680  89.950  1.00  0.00           C
ATOM   3876  HG1 LYS A 239      42.850  38.770  89.310  1.00  0.00           H
ATOM   3877  HG2 LYS A 239      43.150  39.460  90.980  1.00  0.00           H
ATOM   3878  CD  LYS A 239      43.670  40.750  89.240  1.00  0.00           C
ATOM   3879  HD1 LYS A 239      43.820  41.630  89.900  1.00  0.00           H
ATOM   3880  HD2 LYS A 239      43.080  41.030  88.340  1.00  0.00           H
ATOM   3881  CE  LYS A 239      45.030  40.200  88.840  1.00  0.00           C
ATOM   3882  HE1 LYS A 239      45.710  40.920  88.330  1.00  0.00           H
ATOM   3883  HE2 LYS A 239      44.850  39.300  88.210  1.00  0.00           H
ATOM   3884  NZ  LYS A 239      45.890  39.840  90.080  1.00  0.00           N
ATOM   3885  HZ1 LYS A 239      46.870  39.700  89.780  1.00  0.00           H
ATOM   3886  HZ2 LYS A 239      45.570  38.940  90.480  1.00  0.00           H
ATOM   3887  HZ3 LYS A 239      45.830  40.670  90.700  1.00  0.00           H
ATOM   3888  C   LYS A 239      40.220  39.230  88.340  1.00  0.00           C
ATOM   3889  O   LYS A 239      40.720  39.230  87.240  1.00  0.00           O
ATOM   3890  N   THR A 240      39.480  38.200  88.790  1.00  0.00           N
ATOM   3891  HN  THR A 240      39.050  38.380  89.670  1.00  0.00           H
ATOM   3892  CA  THR A 240      39.240  36.970  88.000  1.00  0.00           C
ATOM   3893  HA  THR A 240      40.220  36.700  87.650  1.00  0.00           H
ATOM   3894  CB  THR A 240      38.730  35.710  88.710  1.00  0.00           C
ATOM   3895  HB  THR A 240      37.630  35.730  88.900  1.00  0.00           H
ATOM   3896  OG1 THR A 240      39.390  35.640  90.020  1.00  0.00           O
ATOM   3897  HG1 THR A 240      38.990  36.320  90.570  1.00  0.00           H
ATOM   3898  CG2 THR A 240      39.230  34.470  87.900  1.00  0.00           C
ATOM   3899 1HG2 THR A 240      40.310  34.580  87.700  1.00  0.00           H
ATOM   3900 2HG2 THR A 240      38.560  34.450  87.010  1.00  0.00           H
ATOM   3901 3HG2 THR A 240      39.080  33.470  88.360  1.00  0.00           H
ATOM   3902  C   THR A 240      38.360  37.340  86.800  1.00  0.00           C
ATOM   3903  O   THR A 240      38.500  36.820  85.710  1.00  0.00           O
ATOM   3904  N   THR A 241      37.410  38.340  86.970  1.00  0.00           N
ATOM   3905  HN  THR A 241      37.190  38.740  87.860  1.00  0.00           H
ATOM   3906  CA  THR A 241      36.790  38.970  85.790  1.00  0.00           C
ATOM   3907  HA  THR A 241      36.390  38.190  85.160  1.00  0.00           H
ATOM   3908  CB  THR A 241      35.640  39.880  86.160  1.00  0.00           C
ATOM   3909  HB  THR A 241      35.950  40.780  86.730  1.00  0.00           H
ATOM   3910  OG1 THR A 241      34.760  39.240  87.050  1.00  0.00           O
ATOM   3911  HG1 THR A 241      35.180  39.040  87.890  1.00  0.00           H
ATOM   3912  CG2 THR A 241      34.870  40.270  84.920  1.00  0.00           C
ATOM   3913 1HG2 THR A 241      34.650  39.420  84.250  1.00  0.00           H
ATOM   3914 2HG2 THR A 241      35.520  40.890  84.270  1.00  0.00           H
ATOM   3915 3HG2 THR A 241      33.920  40.790  85.190  1.00  0.00           H
ATOM   3916  C   THR A 241      37.740  39.820  84.840  1.00  0.00           C
ATOM   3917  O   THR A 241      37.760  39.550  83.650  1.00  0.00           O
ATOM   3918  N   VAL A 242      38.570  40.760  85.350  1.00  0.00           N
ATOM   3919  HN  VAL A 242      38.510  40.960  86.330  1.00  0.00           H
ATOM   3920  CA  VAL A 242      39.640  41.470  84.600  1.00  0.00           C
ATOM   3921  HA  VAL A 242      39.120  42.080  83.870  1.00  0.00           H
ATOM   3922  CB  VAL A 242      40.410  42.360  85.540  1.00  0.00           C
ATOM   3923  HB  VAL A 242      40.630  41.730  86.430  1.00  0.00           H
ATOM   3924  CG1 VAL A 242      41.780  42.810  85.020  1.00  0.00           C
ATOM   3925 1HG1 VAL A 242      42.300  43.480  85.740  1.00  0.00           H
ATOM   3926 2HG1 VAL A 242      41.490  43.520  84.220  1.00  0.00           H
ATOM   3927 3HG1 VAL A 242      42.470  42.170  84.430  1.00  0.00           H
ATOM   3928  CG2 VAL A 242      39.570  43.580  85.960  1.00  0.00           C
ATOM   3929 1HG2 VAL A 242      40.140  44.290  86.600  1.00  0.00           H
ATOM   3930 2HG2 VAL A 242      38.770  43.270  86.660  1.00  0.00           H
ATOM   3931 3HG2 VAL A 242      39.230  44.110  85.040  1.00  0.00           H
ATOM   3932  C   VAL A 242      40.570  40.480  83.780  1.00  0.00           C
ATOM   3933  O   VAL A 242      40.730  40.560  82.580  1.00  0.00           O
ATOM   3934  N   ILE A 243      41.130  39.470  84.410  1.00  0.00           N
ATOM   3935  HN  ILE A 243      41.130  39.470  85.410  1.00  0.00           H
ATOM   3936  CA  ILE A 243      41.870  38.370  83.840  1.00  0.00           C
ATOM   3937  HA  ILE A 243      42.670  38.870  83.290  1.00  0.00           H
ATOM   3938  CB  ILE A 243      42.650  37.510  84.840  1.00  0.00           C
ATOM   3939  HB  ILE A 243      41.930  36.920  85.450  1.00  0.00           H
ATOM   3940  CG2 ILE A 243      43.340  36.360  84.110  1.00  0.00           C
ATOM   3941 1HG2 ILE A 243      43.860  36.730  83.200  1.00  0.00           H
ATOM   3942 2HG2 ILE A 243      42.740  35.480  83.790  1.00  0.00           H
ATOM   3943 3HG2 ILE A 243      44.080  35.920  84.800  1.00  0.00           H
ATOM   3944  CG1 ILE A 243      43.690  38.330  85.690  1.00  0.00           C
ATOM   3945 1HG1 ILE A 243      44.170  37.680  86.450  1.00  0.00           H
ATOM   3946 2HG1 ILE A 243      43.130  39.160  86.160  1.00  0.00           H
ATOM   3947  CD  ILE A 243      44.860  38.970  84.930  1.00  0.00           C
ATOM   3948  HD1 ILE A 243      45.630  38.230  84.620  1.00  0.00           H
ATOM   3949  HD2 ILE A 243      45.410  39.760  85.490  1.00  0.00           H
ATOM   3950  HD3 ILE A 243      44.370  39.490  84.080  1.00  0.00           H
ATOM   3951  C   ILE A 243      41.110  37.530  82.840  1.00  0.00           C
ATOM   3952  O   ILE A 243      41.490  37.320  81.690  1.00  0.00           O
ATOM   3953  N   LEU A 244      39.860  37.130  83.090  1.00  0.00           N
ATOM   3954  HN  LEU A 244      39.600  36.880  84.020  1.00  0.00           H
ATOM   3955  CA  LEU A 244      39.110  36.350  82.030  1.00  0.00           C
ATOM   3956  HA  LEU A 244      39.790  35.560  81.740  1.00  0.00           H
ATOM   3957  CB  LEU A 244      37.890  35.680  82.670  1.00  0.00           C
ATOM   3958  HB1 LEU A 244      37.390  36.460  83.270  1.00  0.00           H
ATOM   3959  HB2 LEU A 244      38.250  34.820  83.270  1.00  0.00           H
ATOM   3960  CG  LEU A 244      36.840  35.050  81.730  1.00  0.00           C
ATOM   3961  HG  LEU A 244      36.360  35.700  80.970  1.00  0.00           H
ATOM   3962  CD1 LEU A 244      37.380  33.940  80.870  1.00  0.00           C
ATOM   3963 1HD1 LEU A 244      38.290  34.210  80.290  1.00  0.00           H
ATOM   3964 2HD1 LEU A 244      36.640  33.530  80.160  1.00  0.00           H
ATOM   3965 3HD1 LEU A 244      37.690  33.020  81.410  1.00  0.00           H
ATOM   3966  CD2 LEU A 244      35.670  34.370  82.560  1.00  0.00           C
ATOM   3967 1HD2 LEU A 244      36.130  33.700  83.310  1.00  0.00           H
ATOM   3968 2HD2 LEU A 244      35.010  33.720  81.950  1.00  0.00           H
ATOM   3969 3HD2 LEU A 244      35.100  35.080  83.200  1.00  0.00           H
ATOM   3970  C   LEU A 244      38.760  37.130  80.700  1.00  0.00           C
ATOM   3971  O   LEU A 244      38.890  36.640  79.560  1.00  0.00           O
ATOM   3972  N   ILE A 245      38.480  38.380  80.810  1.00  0.00           N
ATOM   3973  HN  ILE A 245      38.370  38.700  81.750  1.00  0.00           H
ATOM   3974  CA  ILE A 245      38.380  39.270  79.770  1.00  0.00           C
ATOM   3975  HA  ILE A 245      37.630  38.890  79.090  1.00  0.00           H
ATOM   3976  CB  ILE A 245      37.810  40.700  80.090  1.00  0.00           C
ATOM   3977  HB  ILE A 245      38.420  41.110  80.930  1.00  0.00           H
ATOM   3978  CG2 ILE A 245      38.070  41.670  78.910  1.00  0.00           C
ATOM   3979 1HG2 ILE A 245      37.560  42.650  79.030  1.00  0.00           H
ATOM   3980 2HG2 ILE A 245      37.610  41.290  77.980  1.00  0.00           H
ATOM   3981 3HG2 ILE A 245      39.160  41.860  78.810  1.00  0.00           H
ATOM   3982  CG1 ILE A 245      36.400  40.660  80.650  1.00  0.00           C
ATOM   3983 1HG1 ILE A 245      36.320  39.770  81.310  1.00  0.00           H
ATOM   3984 2HG1 ILE A 245      35.580  40.530  79.910  1.00  0.00           H
ATOM   3985  CD  ILE A 245      35.990  41.850  81.490  1.00  0.00           C
ATOM   3986  HD1 ILE A 245      36.330  42.800  81.010  1.00  0.00           H
ATOM   3987  HD2 ILE A 245      36.370  41.800  82.540  1.00  0.00           H
ATOM   3988  HD3 ILE A 245      34.900  42.020  81.580  1.00  0.00           H
ATOM   3989  C   ILE A 245      39.630  39.320  78.870  1.00  0.00           C
ATOM   3990  O   ILE A 245      39.590  39.010  77.660  1.00  0.00           O
ATOM   3991  N   LEU A 246      40.760  39.550  79.540  1.00  0.00           N
ATOM   3992  HN  LEU A 246      40.680  39.610  80.540  1.00  0.00           H
ATOM   3993  CA  LEU A 246      42.080  39.580  78.990  1.00  0.00           C
ATOM   3994  HA  LEU A 246      42.050  40.280  78.180  1.00  0.00           H
ATOM   3995  CB  LEU A 246      43.180  40.190  79.960  1.00  0.00           C
ATOM   3996  HB1 LEU A 246      44.170  40.130  79.460  1.00  0.00           H
ATOM   3997  HB2 LEU A 246      43.110  39.570  80.870  1.00  0.00           H
ATOM   3998  CG  LEU A 246      42.890  41.680  80.310  1.00  0.00           C
ATOM   3999  HG  LEU A 246      41.850  41.940  80.600  1.00  0.00           H
ATOM   4000  CD1 LEU A 246      43.730  42.170  81.530  1.00  0.00           C
ATOM   4001 1HD1 LEU A 246      43.740  43.270  81.620  1.00  0.00           H
ATOM   4002 2HD1 LEU A 246      44.810  41.930  81.460  1.00  0.00           H
ATOM   4003 3HD1 LEU A 246      43.480  41.660  82.490  1.00  0.00           H
ATOM   4004  CD2 LEU A 246      43.000  42.480  79.000  1.00  0.00           C
ATOM   4005 1HD2 LEU A 246      42.930  43.570  79.240  1.00  0.00           H
ATOM   4006 2HD2 LEU A 246      42.230  42.180  78.260  1.00  0.00           H
ATOM   4007 3HD2 LEU A 246      43.940  42.270  78.440  1.00  0.00           H
ATOM   4008  C   LEU A 246      42.560  38.350  78.290  1.00  0.00           C
ATOM   4009  O   LEU A 246      43.160  38.400  77.250  1.00  0.00           O
ATOM   4010  N   ALA A 247      42.280  37.180  78.960  1.00  0.00           N
ATOM   4011  HN  ALA A 247      41.680  37.260  79.760  1.00  0.00           H
ATOM   4012  CA  ALA A 247      42.600  35.880  78.470  1.00  0.00           C
ATOM   4013  HA  ALA A 247      43.680  35.880  78.430  1.00  0.00           H
ATOM   4014  CB  ALA A 247      42.140  34.860  79.480  1.00  0.00           C
ATOM   4015  HB1 ALA A 247      42.480  35.050  80.520  1.00  0.00           H
ATOM   4016  HB2 ALA A 247      42.430  33.830  79.180  1.00  0.00           H
ATOM   4017  HB3 ALA A 247      41.040  34.960  79.540  1.00  0.00           H
ATOM   4018  C   ALA A 247      41.860  35.610  77.160  1.00  0.00           C
ATOM   4019  O   ALA A 247      42.460  35.060  76.220  1.00  0.00           O
ATOM   4020  N   PHE A 248      40.600  36.010  77.070  1.00  0.00           N
ATOM   4021  HN  PHE A 248      40.240  36.490  77.860  1.00  0.00           H
ATOM   4022  CA  PHE A 248      39.820  35.800  75.890  1.00  0.00           C
ATOM   4023  HA  PHE A 248      40.000  34.770  75.610  1.00  0.00           H
ATOM   4024  CB  PHE A 248      38.310  35.950  76.260  1.00  0.00           C
ATOM   4025  HB1 PHE A 248      38.200  36.940  76.760  1.00  0.00           H
ATOM   4026  HB2 PHE A 248      38.040  35.120  76.950  1.00  0.00           H
ATOM   4027  CG  PHE A 248      37.320  35.860  75.170  1.00  0.00           C
ATOM   4028  CD1 PHE A 248      36.380  34.780  75.140  1.00  0.00           C
ATOM   4029  HD1 PHE A 248      36.510  33.890  75.730  1.00  0.00           H
ATOM   4030  CE1 PHE A 248      35.390  34.790  74.140  1.00  0.00           C
ATOM   4031  HE1 PHE A 248      34.710  33.950  74.040  1.00  0.00           H
ATOM   4032  CZ  PHE A 248      35.260  35.900  73.310  1.00  0.00           C
ATOM   4033  HZ  PHE A 248      34.470  35.890  72.580  1.00  0.00           H
ATOM   4034  CD2 PHE A 248      37.100  36.960  74.350  1.00  0.00           C
ATOM   4035  HD2 PHE A 248      37.720  37.840  74.460  1.00  0.00           H
ATOM   4036  CE2 PHE A 248      36.110  37.010  73.310  1.00  0.00           C
ATOM   4037  HE2 PHE A 248      35.990  37.710  72.490  1.00  0.00           H
ATOM   4038  C   PHE A 248      40.220  36.660  74.730  1.00  0.00           C
ATOM   4039  O   PHE A 248      40.530  36.280  73.620  1.00  0.00           O
ATOM   4040  N   PHE A 249      40.260  37.980  75.040  1.00  0.00           N
ATOM   4041  HN  PHE A 249      39.990  38.150  75.980  1.00  0.00           H
ATOM   4042  CA  PHE A 249      40.330  39.060  74.040  1.00  0.00           C
ATOM   4043  HA  PHE A 249      39.580  38.760  73.320  1.00  0.00           H
ATOM   4044  CB  PHE A 249      40.030  40.430  74.700  1.00  0.00           C
ATOM   4045  HB1 PHE A 249      40.630  40.630  75.620  1.00  0.00           H
ATOM   4046  HB2 PHE A 249      38.960  40.410  75.000  1.00  0.00           H
ATOM   4047  CG  PHE A 249      40.210  41.620  73.800  1.00  0.00           C
ATOM   4048  CD1 PHE A 249      41.250  42.560  73.930  1.00  0.00           C
ATOM   4049  HD1 PHE A 249      41.880  42.480  74.810  1.00  0.00           H
ATOM   4050  CE1 PHE A 249      41.390  43.640  72.980  1.00  0.00           C
ATOM   4051  HE1 PHE A 249      42.140  44.410  73.080  1.00  0.00           H
ATOM   4052  CZ  PHE A 249      40.500  43.710  71.840  1.00  0.00           C
ATOM   4053  HZ  PHE A 249      40.610  44.450  71.060  1.00  0.00           H
ATOM   4054  CD2 PHE A 249      39.420  41.670  72.660  1.00  0.00           C
ATOM   4055  HD2 PHE A 249      38.820  40.800  72.440  1.00  0.00           H
ATOM   4056  CE2 PHE A 249      39.570  42.680  71.640  1.00  0.00           C
ATOM   4057  HE2 PHE A 249      38.880  42.680  70.810  1.00  0.00           H
ATOM   4058  C   PHE A 249      41.720  39.080  73.330  1.00  0.00           C
ATOM   4059  O   PHE A 249      41.800  39.370  72.140  1.00  0.00           O
ATOM   4060  N   ALA A 250      42.750  38.660  74.030  1.00  0.00           N
ATOM   4061  HN  ALA A 250      42.680  38.360  74.980  1.00  0.00           H
ATOM   4062  CA  ALA A 250      44.120  38.620  73.470  1.00  0.00           C
ATOM   4063  HA  ALA A 250      44.400  39.570  73.050  1.00  0.00           H
ATOM   4064  CB  ALA A 250      45.140  38.360  74.570  1.00  0.00           C
ATOM   4065  HB1 ALA A 250      45.150  39.080  75.420  1.00  0.00           H
ATOM   4066  HB2 ALA A 250      46.150  38.380  74.110  1.00  0.00           H
ATOM   4067  HB3 ALA A 250      44.940  37.450  75.170  1.00  0.00           H
ATOM   4068  C   ALA A 250      44.230  37.510  72.390  1.00  0.00           C
ATOM   4069  O   ALA A 250      44.910  37.740  71.360  1.00  0.00           O
ATOM   4070  N   CYS A 251      43.560  36.410  72.630  1.00  0.00           N
ATOM   4071  HN  CYS A 251      42.870  36.480  73.350  1.00  0.00           H
ATOM   4072  CA  CYS A 251      43.460  35.270  71.650  1.00  0.00           C
ATOM   4073  HA  CYS A 251      44.470  34.960  71.400  1.00  0.00           H
ATOM   4074  CB  CYS A 251      42.730  34.030  72.360  1.00  0.00           C
ATOM   4075  HB1 CYS A 251      42.600  33.220  71.610  1.00  0.00           H
ATOM   4076  HB2 CYS A 251      41.810  34.290  72.910  1.00  0.00           H
ATOM   4077  SG  CYS A 251      43.820  33.350  73.610  1.00  0.00           S
ATOM   4078  HG1 CYS A 251      43.360  34.110  74.590  1.00  0.00           H
ATOM   4079  C   CYS A 251      42.770  35.630  70.310  1.00  0.00           C
ATOM   4080  O   CYS A 251      43.210  35.300  69.220  1.00  0.00           O
ATOM   4081  N   TRP A 252      41.730  36.430  70.450  1.00  0.00           N
ATOM   4082  HN  TRP A 252      41.530  36.670  71.390  1.00  0.00           H
ATOM   4083  CA  TRP A 252      40.880  36.920  69.300  1.00  0.00           C
ATOM   4084  HA  TRP A 252      41.010  36.270  68.450  1.00  0.00           H
ATOM   4085  CB  TRP A 252      39.370  37.010  69.690  1.00  0.00           C
ATOM   4086  HB1 TRP A 252      38.900  37.480  68.800  1.00  0.00           H
ATOM   4087  HB2 TRP A 252      39.140  37.720  70.520  1.00  0.00           H
ATOM   4088  CG  TRP A 252      38.580  35.820  70.010  1.00  0.00           C
ATOM   4089  CD1 TRP A 252      38.670  35.060  71.150  1.00  0.00           C
ATOM   4090  HD1 TRP A 252      39.480  35.110  71.860  1.00  0.00           H
ATOM   4091  NE1 TRP A 252      37.600  34.130  71.170  1.00  0.00           N
ATOM   4092  HE1 TRP A 252      37.440  33.250  71.550  1.00  0.00           H
ATOM   4093  CE2 TRP A 252      36.750  34.400  70.140  1.00  0.00           C
ATOM   4094  CD2 TRP A 252      37.350  35.420  69.390  1.00  0.00           C
ATOM   4095  CE3 TRP A 252      36.720  35.780  68.170  1.00  0.00           C
ATOM   4096  HE3 TRP A 252      37.170  36.500  67.510  1.00  0.00           H
ATOM   4097  CZ3 TRP A 252      35.600  35.040  67.790  1.00  0.00           C
ATOM   4098  HZ3 TRP A 252      35.090  35.190  66.850  1.00  0.00           H
ATOM   4099  CZ2 TRP A 252      35.630  33.720  69.780  1.00  0.00           C
ATOM   4100  HZ2 TRP A 252      35.250  32.890  70.350  1.00  0.00           H
ATOM   4101  CH2 TRP A 252      35.100  34.010  68.600  1.00  0.00           C
ATOM   4102  HH2 TRP A 252      34.260  33.450  68.210  1.00  0.00           H
ATOM   4103  C   TRP A 252      41.370  38.240  68.720  1.00  0.00           C
ATOM   4104  O   TRP A 252      40.920  38.600  67.660  1.00  0.00           O
ATOM   4105  N   LEU A 253      42.360  38.850  69.310  1.00  0.00           N
ATOM   4106  HN  LEU A 253      42.840  38.570  70.130  1.00  0.00           H
ATOM   4107  CA  LEU A 253      42.850  40.090  68.750  1.00  0.00           C
ATOM   4108  HA  LEU A 253      42.030  40.780  68.670  1.00  0.00           H
ATOM   4109  CB  LEU A 253      43.800  40.710  69.800  1.00  0.00           C
ATOM   4110  HB1 LEU A 253      44.660  40.040  70.030  1.00  0.00           H
ATOM   4111  HB2 LEU A 253      43.140  40.770  70.690  1.00  0.00           H
ATOM   4112  CG  LEU A 253      44.280  42.180  69.460  1.00  0.00           C
ATOM   4113  HG  LEU A 253      44.720  42.240  68.440  1.00  0.00           H
ATOM   4114  CD1 LEU A 253      43.080  43.210  69.490  1.00  0.00           C
ATOM   4115 1HD1 LEU A 253      42.460  43.080  70.400  1.00  0.00           H
ATOM   4116 2HD1 LEU A 253      42.440  42.850  68.660  1.00  0.00           H
ATOM   4117 3HD1 LEU A 253      43.360  44.280  69.370  1.00  0.00           H
ATOM   4118  CD2 LEU A 253      45.380  42.480  70.510  1.00  0.00           C
ATOM   4119 1HD2 LEU A 253      45.800  43.510  70.440  1.00  0.00           H
ATOM   4120 2HD2 LEU A 253      46.170  41.700  70.460  1.00  0.00           H
ATOM   4121 3HD2 LEU A 253      44.910  42.300  71.490  1.00  0.00           H
ATOM   4122  C   LEU A 253      43.590  40.010  67.390  1.00  0.00           C
ATOM   4123  O   LEU A 253      43.350  40.950  66.620  1.00  0.00           O
ATOM   4124  N   PRO A 254      44.380  39.040  67.010  1.00  0.00           N
ATOM   4125  CD  PRO A 254      44.790  37.780  67.770  1.00  0.00           C
ATOM   4126  HD1 PRO A 254      44.080  36.950  67.560  1.00  0.00           H
ATOM   4127  HD2 PRO A 254      44.860  37.990  68.860  1.00  0.00           H
ATOM   4128  CA  PRO A 254      45.070  39.010  65.710  1.00  0.00           C
ATOM   4129  HA  PRO A 254      45.590  39.950  65.670  1.00  0.00           H
ATOM   4130  CB  PRO A 254      46.140  37.870  65.660  1.00  0.00           C
ATOM   4131  HB1 PRO A 254      47.180  38.190  65.440  1.00  0.00           H
ATOM   4132  HB2 PRO A 254      45.900  37.090  64.910  1.00  0.00           H
ATOM   4133  CG  PRO A 254      46.140  37.320  67.080  1.00  0.00           C
ATOM   4134  HG1 PRO A 254      46.240  36.210  67.060  1.00  0.00           H
ATOM   4135  HG2 PRO A 254      47.010  37.700  67.660  1.00  0.00           H
ATOM   4136  C   PRO A 254      44.100  38.870  64.550  1.00  0.00           C
ATOM   4137  O   PRO A 254      44.200  39.570  63.480  1.00  0.00           O
ATOM   4138  N   TYR A 255      43.040  38.100  64.760  1.00  0.00           N
ATOM   4139  HN  TYR A 255      42.950  37.710  65.670  1.00  0.00           H
ATOM   4140  CA  TYR A 255      41.780  38.060  63.970  1.00  0.00           C
ATOM   4141  HA  TYR A 255      41.990  37.730  62.960  1.00  0.00           H
ATOM   4142  CB  TYR A 255      41.030  36.890  64.680  1.00  0.00           C
ATOM   4143  HB1 TYR A 255      40.940  37.110  65.770  1.00  0.00           H
ATOM   4144  HB2 TYR A 255      41.680  36.020  64.460  1.00  0.00           H
ATOM   4145  CG  TYR A 255      39.590  36.680  64.030  1.00  0.00           C
ATOM   4146  CD1 TYR A 255      38.580  36.520  64.910  1.00  0.00           C
ATOM   4147  HD1 TYR A 255      38.700  36.520  65.980  1.00  0.00           H
ATOM   4148  CE1 TYR A 255      37.340  36.150  64.420  1.00  0.00           C
ATOM   4149  HE1 TYR A 255      36.600  35.950  65.180  1.00  0.00           H
ATOM   4150  CZ  TYR A 255      37.090  35.860  63.100  1.00  0.00           C
ATOM   4151  OH  TYR A 255      35.800  35.460  62.760  1.00  0.00           O
ATOM   4152  HH  TYR A 255      35.920  34.920  61.980  1.00  0.00           H
ATOM   4153  CD2 TYR A 255      39.430  36.360  62.620  1.00  0.00           C
ATOM   4154  HD2 TYR A 255      40.280  36.440  61.960  1.00  0.00           H
ATOM   4155  CE2 TYR A 255      38.140  36.070  62.180  1.00  0.00           C
ATOM   4156  HE2 TYR A 255      37.940  35.930  61.130  1.00  0.00           H
ATOM   4157  C   TYR A 255      41.040  39.330  63.840  1.00  0.00           C
ATOM   4158  O   TYR A 255      41.000  39.920  62.750  1.00  0.00           O
ATOM   4159  N   TYR A 256      40.740  40.040  64.980  1.00  0.00           N
ATOM   4160  HN  TYR A 256      40.920  39.670  65.880  1.00  0.00           H
ATOM   4161  CA  TYR A 256      40.190  41.410  64.930  1.00  0.00           C
ATOM   4162  HA  TYR A 256      39.290  41.360  64.340  1.00  0.00           H
ATOM   4163  CB  TYR A 256      39.770  41.880  66.410  1.00  0.00           C
ATOM   4164  HB1 TYR A 256      39.450  42.940  66.440  1.00  0.00           H
ATOM   4165  HB2 TYR A 256      40.680  41.830  67.040  1.00  0.00           H
ATOM   4166  CG  TYR A 256      38.720  41.020  66.990  1.00  0.00           C
ATOM   4167  CD1 TYR A 256      38.830  40.560  68.370  1.00  0.00           C
ATOM   4168  HD1 TYR A 256      39.660  40.700  69.040  1.00  0.00           H
ATOM   4169  CE1 TYR A 256      37.660  39.960  68.970  1.00  0.00           C
ATOM   4170  HE1 TYR A 256      37.540  39.820  70.040  1.00  0.00           H
ATOM   4171  CZ  TYR A 256      36.470  39.790  68.220  1.00  0.00           C
ATOM   4172  OH  TYR A 256      35.350  39.380  68.910  1.00  0.00           O
ATOM   4173  HH  TYR A 256      34.560  39.610  68.420  1.00  0.00           H
ATOM   4174  CD2 TYR A 256      37.560  40.870  66.250  1.00  0.00           C
ATOM   4175  HD2 TYR A 256      37.580  41.140  65.210  1.00  0.00           H
ATOM   4176  CE2 TYR A 256      36.490  40.220  66.840  1.00  0.00           C
ATOM   4177  HE2 TYR A 256      35.600  40.070  66.250  1.00  0.00           H
ATOM   4178  C   TYR A 256      41.060  42.470  64.270  1.00  0.00           C
ATOM   4179  O   TYR A 256      40.590  43.250  63.420  1.00  0.00           O
ATOM   4180  N   ILE A 257      42.400  42.530  64.410  1.00  0.00           N
ATOM   4181  HN  ILE A 257      42.850  42.170  65.220  1.00  0.00           H
ATOM   4182  CA  ILE A 257      43.300  43.360  63.640  1.00  0.00           C
ATOM   4183  HA  ILE A 257      42.900  44.360  63.650  1.00  0.00           H
ATOM   4184  CB  ILE A 257      44.720  43.380  64.050  1.00  0.00           C
ATOM   4185  HB  ILE A 257      45.130  42.350  64.030  1.00  0.00           H
ATOM   4186  CG2 ILE A 257      45.460  44.360  63.100  1.00  0.00           C
ATOM   4187 1HG2 ILE A 257      44.780  45.240  63.000  1.00  0.00           H
ATOM   4188 2HG2 ILE A 257      45.590  43.950  62.070  1.00  0.00           H
ATOM   4189 3HG2 ILE A 257      46.460  44.710  63.430  1.00  0.00           H
ATOM   4190  CG1 ILE A 257      44.870  43.820  65.560  1.00  0.00           C
ATOM   4191 1HG1 ILE A 257      45.930  44.080  65.730  1.00  0.00           H
ATOM   4192 2HG1 ILE A 257      44.620  42.890  66.120  1.00  0.00           H
ATOM   4193  CD  ILE A 257      43.940  44.920  66.070  1.00  0.00           C
ATOM   4194  HD1 ILE A 257      44.090  45.780  65.380  1.00  0.00           H
ATOM   4195  HD2 ILE A 257      44.130  45.190  67.130  1.00  0.00           H
ATOM   4196  HD3 ILE A 257      42.900  44.520  66.090  1.00  0.00           H
ATOM   4197  C   ILE A 257      43.180  42.970  62.150  1.00  0.00           C
ATOM   4198  O   ILE A 257      43.140  43.860  61.330  1.00  0.00           O
ATOM   4199  N   GLY A 258      43.200  41.750  61.820  1.00  0.00           N
ATOM   4200  HN  GLY A 258      43.380  41.020  62.470  1.00  0.00           H
ATOM   4201  CA  GLY A 258      43.120  41.280  60.460  1.00  0.00           C
ATOM   4202  HA1 GLY A 258      42.960  40.220  60.590  1.00  0.00           H
ATOM   4203  HA2 GLY A 258      44.000  41.550  59.890  1.00  0.00           H
ATOM   4204  C   GLY A 258      41.900  41.710  59.770  1.00  0.00           C
ATOM   4205  O   GLY A 258      41.910  42.220  58.640  1.00  0.00           O
ATOM   4206  N   ILE A 259      40.810  41.600  60.480  1.00  0.00           N
ATOM   4207  HN  ILE A 259      40.860  41.240  61.410  1.00  0.00           H
ATOM   4208  CA  ILE A 259      39.480  41.970  59.970  1.00  0.00           C
ATOM   4209  HA  ILE A 259      39.260  41.430  59.070  1.00  0.00           H
ATOM   4210  CB  ILE A 259      38.420  41.630  61.010  1.00  0.00           C
ATOM   4211  HB  ILE A 259      38.870  41.910  61.980  1.00  0.00           H
ATOM   4212  CG2 ILE A 259      37.140  42.470  60.900  1.00  0.00           C
ATOM   4213 1HG2 ILE A 259      37.400  43.520  61.160  1.00  0.00           H
ATOM   4214 2HG2 ILE A 259      36.290  42.270  61.590  1.00  0.00           H
ATOM   4215 3HG2 ILE A 259      36.820  42.510  59.840  1.00  0.00           H
ATOM   4216  CG1 ILE A 259      38.120  40.130  60.850  1.00  0.00           C
ATOM   4217 1HG1 ILE A 259      39.060  39.540  60.810  1.00  0.00           H
ATOM   4218 2HG1 ILE A 259      37.630  39.970  59.860  1.00  0.00           H
ATOM   4219  CD  ILE A 259      37.220  39.420  61.920  1.00  0.00           C
ATOM   4220  HD1 ILE A 259      36.790  38.470  61.550  1.00  0.00           H
ATOM   4221  HD2 ILE A 259      36.310  40.000  62.210  1.00  0.00           H
ATOM   4222  HD3 ILE A 259      37.750  39.170  62.860  1.00  0.00           H
ATOM   4223  C   ILE A 259      39.510  43.470  59.720  1.00  0.00           C
ATOM   4224  O   ILE A 259      39.010  44.030  58.770  1.00  0.00           O
ATOM   4225  N   SER A 260      40.110  44.190  60.690  1.00  0.00           N
ATOM   4226  HN  SER A 260      40.550  43.680  61.430  1.00  0.00           H
ATOM   4227  CA  SER A 260      40.260  45.650  60.660  1.00  0.00           C
ATOM   4228  HA  SER A 260      39.250  46.040  60.590  1.00  0.00           H
ATOM   4229  CB  SER A 260      40.850  46.140  62.030  1.00  0.00           C
ATOM   4230  HB1 SER A 260      40.980  47.240  61.920  1.00  0.00           H
ATOM   4231  HB2 SER A 260      41.750  45.550  62.310  1.00  0.00           H
ATOM   4232  OG  SER A 260      39.870  46.040  63.020  1.00  0.00           O
ATOM   4233  HG1 SER A 260      39.960  45.120  63.280  1.00  0.00           H
ATOM   4234  C   SER A 260      40.960  46.210  59.460  1.00  0.00           C
ATOM   4235  O   SER A 260      40.480  47.050  58.660  1.00  0.00           O
ATOM   4236  N   ILE A 261      42.110  45.490  59.130  1.00  0.00           N
ATOM   4237  HN  ILE A 261      42.540  44.930  59.830  1.00  0.00           H
ATOM   4238  CA  ILE A 261      42.850  45.580  57.880  1.00  0.00           C
ATOM   4239  HA  ILE A 261      43.220  46.580  57.740  1.00  0.00           H
ATOM   4240  CB  ILE A 261      44.120  44.720  57.980  1.00  0.00           C
ATOM   4241  HB  ILE A 261      43.810  43.670  58.190  1.00  0.00           H
ATOM   4242  CG2 ILE A 261      44.850  44.770  56.600  1.00  0.00           C
ATOM   4243 1HG2 ILE A 261      45.780  44.160  56.600  1.00  0.00           H
ATOM   4244 2HG2 ILE A 261      45.110  45.820  56.360  1.00  0.00           H
ATOM   4245 3HG2 ILE A 261      44.200  44.450  55.750  1.00  0.00           H
ATOM   4246  CG1 ILE A 261      45.060  45.300  59.160  1.00  0.00           C
ATOM   4247 1HG1 ILE A 261      44.450  45.410  60.080  1.00  0.00           H
ATOM   4248 2HG1 ILE A 261      45.420  46.340  59.010  1.00  0.00           H
ATOM   4249  CD  ILE A 261      46.210  44.340  59.400  1.00  0.00           C
ATOM   4250  HD1 ILE A 261      45.820  43.320  59.200  1.00  0.00           H
ATOM   4251  HD2 ILE A 261      46.550  44.350  60.460  1.00  0.00           H
ATOM   4252  HD3 ILE A 261      47.080  44.610  58.760  1.00  0.00           H
ATOM   4253  C   ILE A 261      42.120  45.190  56.590  1.00  0.00           C
ATOM   4254  O   ILE A 261      42.080  45.950  55.630  1.00  0.00           O
ATOM   4255  N   ASP A 262      41.350  44.090  56.550  1.00  0.00           N
ATOM   4256  HN  ASP A 262      41.460  43.540  57.380  1.00  0.00           H
ATOM   4257  CA  ASP A 262      40.500  43.670  55.480  1.00  0.00           C
ATOM   4258  HA  ASP A 262      41.240  43.520  54.710  1.00  0.00           H
ATOM   4259  CB  ASP A 262      39.930  42.270  55.850  1.00  0.00           C
ATOM   4260  HB1 ASP A 262      39.030  42.480  56.470  1.00  0.00           H
ATOM   4261  HB2 ASP A 262      40.620  41.750  56.550  1.00  0.00           H
ATOM   4262  CG  ASP A 262      39.600  41.360  54.710  1.00  0.00           C
ATOM   4263  OD1 ASP A 262      40.040  41.590  53.570  1.00  0.00           O
ATOM   4264  OD2 ASP A 262      38.860  40.350  54.940  1.00  0.00           O
ATOM   4265  C   ASP A 262      39.440  44.750  55.070  1.00  0.00           C
ATOM   4266  O   ASP A 262      39.320  45.210  53.880  1.00  0.00           O
ATOM   4267  N   SER A 263      38.710  45.170  56.150  1.00  0.00           N
ATOM   4268  HN  SER A 263      38.830  44.880  57.100  1.00  0.00           H
ATOM   4269  CA  SER A 263      37.860  46.270  56.070  1.00  0.00           C
ATOM   4270  HA  SER A 263      36.960  45.990  55.530  1.00  0.00           H
ATOM   4271  CB  SER A 263      37.240  46.590  57.490  1.00  0.00           C
ATOM   4272  HB1 SER A 263      36.620  47.500  57.330  1.00  0.00           H
ATOM   4273  HB2 SER A 263      37.990  46.850  58.270  1.00  0.00           H
ATOM   4274  OG  SER A 263      36.600  45.380  57.880  1.00  0.00           O
ATOM   4275  HG1 SER A 263      37.250  44.720  58.120  1.00  0.00           H
ATOM   4276  C   SER A 263      38.390  47.620  55.560  1.00  0.00           C
ATOM   4277  O   SER A 263      37.840  48.290  54.690  1.00  0.00           O
ATOM   4278  N   PHE A 264      39.510  48.040  56.120  1.00  0.00           N
ATOM   4279  HN  PHE A 264      39.890  47.530  56.880  1.00  0.00           H
ATOM   4280  CA  PHE A 264      40.380  49.140  55.590  1.00  0.00           C
ATOM   4281  HA  PHE A 264      39.720  49.990  55.580  1.00  0.00           H
ATOM   4282  CB  PHE A 264      41.540  49.350  56.520  1.00  0.00           C
ATOM   4283  HB1 PHE A 264      42.310  50.040  56.100  1.00  0.00           H
ATOM   4284  HB2 PHE A 264      42.000  48.420  56.920  1.00  0.00           H
ATOM   4285  CG  PHE A 264      41.060  50.080  57.760  1.00  0.00           C
ATOM   4286  CD1 PHE A 264      42.040  50.720  58.570  1.00  0.00           C
ATOM   4287  HD1 PHE A 264      43.090  50.650  58.320  1.00  0.00           H
ATOM   4288  CE1 PHE A 264      41.680  51.290  59.810  1.00  0.00           C
ATOM   4289  HE1 PHE A 264      42.320  51.900  60.430  1.00  0.00           H
ATOM   4290  CZ  PHE A 264      40.350  51.230  60.200  1.00  0.00           C
ATOM   4291  HZ  PHE A 264      40.100  51.560  61.200  1.00  0.00           H
ATOM   4292  CD2 PHE A 264      39.710  50.120  58.220  1.00  0.00           C
ATOM   4293  HD2 PHE A 264      38.840  49.710  57.720  1.00  0.00           H
ATOM   4294  CE2 PHE A 264      39.340  50.710  59.450  1.00  0.00           C
ATOM   4295  HE2 PHE A 264      38.310  50.590  59.760  1.00  0.00           H
ATOM   4296  C   PHE A 264      40.840  49.000  54.100  1.00  0.00           C
ATOM   4297  O   PHE A 264      40.860  50.030  53.370  1.00  0.00           O
ATOM   4298  N   ILE A 265      41.090  47.810  53.560  1.00  0.00           N
ATOM   4299  HN  ILE A 265      41.090  46.990  54.130  1.00  0.00           H
ATOM   4300  CA  ILE A 265      41.310  47.560  52.150  1.00  0.00           C
ATOM   4301  HA  ILE A 265      42.020  48.300  51.800  1.00  0.00           H
ATOM   4302  CB  ILE A 265      41.950  46.260  51.650  1.00  0.00           C
ATOM   4303  HB  ILE A 265      41.360  45.390  51.980  1.00  0.00           H
ATOM   4304  CG2 ILE A 265      42.070  46.260  50.130  1.00  0.00           C
ATOM   4305 1HG2 ILE A 265      41.050  46.300  49.670  1.00  0.00           H
ATOM   4306 2HG2 ILE A 265      42.540  45.310  49.800  1.00  0.00           H
ATOM   4307 3HG2 ILE A 265      42.560  47.230  49.880  1.00  0.00           H
ATOM   4308  CG1 ILE A 265      43.320  46.040  52.360  1.00  0.00           C
ATOM   4309 1HG1 ILE A 265      43.420  46.650  53.280  1.00  0.00           H
ATOM   4310 2HG1 ILE A 265      44.090  46.420  51.650  1.00  0.00           H
ATOM   4311  CD  ILE A 265      43.540  44.610  52.740  1.00  0.00           C
ATOM   4312  HD1 ILE A 265      44.390  44.460  53.440  1.00  0.00           H
ATOM   4313  HD2 ILE A 265      43.760  44.000  51.840  1.00  0.00           H
ATOM   4314  HD3 ILE A 265      42.750  44.160  53.370  1.00  0.00           H
ATOM   4315  C   ILE A 265      39.970  47.790  51.370  1.00  0.00           C
ATOM   4316  O   ILE A 265      39.880  48.560  50.420  1.00  0.00           O
ATOM   4317  N   LEU A 266      38.800  47.250  51.890  1.00  0.00           N
ATOM   4318  HN  LEU A 266      38.900  46.580  52.620  1.00  0.00           H
ATOM   4319  CA  LEU A 266      37.490  47.330  51.300  1.00  0.00           C
ATOM   4320  HA  LEU A 266      37.490  46.750  50.390  1.00  0.00           H
ATOM   4321  CB  LEU A 266      36.500  46.560  52.280  1.00  0.00           C
ATOM   4322  HB1 LEU A 266      36.530  46.860  53.350  1.00  0.00           H
ATOM   4323  HB2 LEU A 266      36.890  45.520  52.230  1.00  0.00           H
ATOM   4324  CG  LEU A 266      35.030  46.410  51.870  1.00  0.00           C
ATOM   4325  HG  LEU A 266      34.550  47.400  51.710  1.00  0.00           H
ATOM   4326  CD1 LEU A 266      34.880  45.610  50.560  1.00  0.00           C
ATOM   4327 1HD1 LEU A 266      35.320  46.200  49.730  1.00  0.00           H
ATOM   4328 2HD1 LEU A 266      33.800  45.470  50.330  1.00  0.00           H
ATOM   4329 3HD1 LEU A 266      35.420  44.640  50.520  1.00  0.00           H
ATOM   4330  CD2 LEU A 266      34.290  45.670  52.970  1.00  0.00           C
ATOM   4331 1HD2 LEU A 266      34.270  46.290  53.890  1.00  0.00           H
ATOM   4332 2HD2 LEU A 266      34.750  44.670  53.160  1.00  0.00           H
ATOM   4333 3HD2 LEU A 266      33.200  45.540  52.790  1.00  0.00           H
ATOM   4334  C   LEU A 266      36.980  48.800  51.180  1.00  0.00           C
ATOM   4335  O   LEU A 266      36.470  49.220  50.130  1.00  0.00           O
ATOM   4336  N   LEU A 267      37.220  49.580  52.270  1.00  0.00           N
ATOM   4337  HN  LEU A 267      37.640  49.130  53.060  1.00  0.00           H
ATOM   4338  CA  LEU A 267      36.810  50.960  52.220  1.00  0.00           C
ATOM   4339  HA  LEU A 267      35.990  51.100  51.530  1.00  0.00           H
ATOM   4340  CB  LEU A 267      36.350  51.360  53.650  1.00  0.00           C
ATOM   4341  HB1 LEU A 267      37.090  51.070  54.420  1.00  0.00           H
ATOM   4342  HB2 LEU A 267      35.460  50.740  53.900  1.00  0.00           H
ATOM   4343  CG  LEU A 267      35.870  52.800  53.950  1.00  0.00           C
ATOM   4344  HG  LEU A 267      36.730  53.500  53.910  1.00  0.00           H
ATOM   4345  CD1 LEU A 267      34.810  53.340  53.040  1.00  0.00           C
ATOM   4346 1HD1 LEU A 267      33.970  52.600  52.990  1.00  0.00           H
ATOM   4347 2HD1 LEU A 267      35.150  53.480  51.990  1.00  0.00           H
ATOM   4348 3HD1 LEU A 267      34.490  54.310  53.490  1.00  0.00           H
ATOM   4349  CD2 LEU A 267      35.260  52.850  55.420  1.00  0.00           C
ATOM   4350 1HD2 LEU A 267      34.940  53.870  55.730  1.00  0.00           H
ATOM   4351 2HD2 LEU A 267      36.110  52.590  56.100  1.00  0.00           H
ATOM   4352 3HD2 LEU A 267      34.590  51.980  55.600  1.00  0.00           H
ATOM   4353  C   LEU A 267      37.980  51.900  51.650  1.00  0.00           C
ATOM   4354  O   LEU A 267      37.720  53.080  51.380  1.00  0.00           O
ATOM   4355  N   GLU A 268      39.180  51.370  51.420  1.00  0.00           N
ATOM   4356  HN  GLU A 268      39.260  50.410  51.680  1.00  0.00           H
ATOM   4357  CA  GLU A 268      40.290  51.860  50.570  1.00  0.00           C
ATOM   4358  HA  GLU A 268      40.940  51.010  50.450  1.00  0.00           H
ATOM   4359  CB  GLU A 268      39.760  52.400  49.170  1.00  0.00           C
ATOM   4360  HB1 GLU A 268      40.610  52.840  48.610  1.00  0.00           H
ATOM   4361  HB2 GLU A 268      39.010  53.220  49.250  1.00  0.00           H
ATOM   4362  CG  GLU A 268      39.220  51.370  48.190  1.00  0.00           C
ATOM   4363  HG1 GLU A 268      38.270  51.010  48.640  1.00  0.00           H
ATOM   4364  HG2 GLU A 268      39.990  50.570  48.250  1.00  0.00           H
ATOM   4365  CD  GLU A 268      39.000  51.870  46.800  1.00  0.00           C
ATOM   4366  OE1 GLU A 268      37.830  52.270  46.550  1.00  0.00           O
ATOM   4367  OE2 GLU A 268      39.930  51.940  45.940  1.00  0.00           O
ATOM   4368  C   GLU A 268      41.100  52.920  51.280  1.00  0.00           C
ATOM   4369  O   GLU A 268      41.700  53.880  50.700  1.00  0.00           O
ATOM   4370  N   ILE A 269      41.200  52.750  52.570  1.00  0.00           N
ATOM   4371  HN  ILE A 269      40.740  51.940  52.930  1.00  0.00           H
ATOM   4372  CA  ILE A 269      42.010  53.530  53.480  1.00  0.00           C
ATOM   4373  HA  ILE A 269      41.970  54.590  53.290  1.00  0.00           H
ATOM   4374  CB  ILE A 269      41.510  53.320  55.020  1.00  0.00           C
ATOM   4375  HB  ILE A 269      41.520  52.210  55.150  1.00  0.00           H
ATOM   4376  CG2 ILE A 269      42.510  53.910  55.960  1.00  0.00           C
ATOM   4377 1HG2 ILE A 269      41.950  53.920  56.920  1.00  0.00           H
ATOM   4378 2HG2 ILE A 269      42.740  54.940  55.620  1.00  0.00           H
ATOM   4379 3HG2 ILE A 269      43.430  53.290  55.990  1.00  0.00           H
ATOM   4380  CG1 ILE A 269      40.080  53.810  55.160  1.00  0.00           C
ATOM   4381 1HG1 ILE A 269      39.480  53.560  54.260  1.00  0.00           H
ATOM   4382 2HG1 ILE A 269      40.070  54.920  55.260  1.00  0.00           H
ATOM   4383  CD  ILE A 269      39.290  53.220  56.440  1.00  0.00           C
ATOM   4384  HD1 ILE A 269      39.040  52.150  56.280  1.00  0.00           H
ATOM   4385  HD2 ILE A 269      38.330  53.780  56.470  1.00  0.00           H
ATOM   4386  HD3 ILE A 269      39.760  53.390  57.430  1.00  0.00           H
ATOM   4387  C   ILE A 269      43.440  53.140  53.290  1.00  0.00           C
ATOM   4388  O   ILE A 269      44.230  54.040  53.120  1.00  0.00           O
ATOM   4389  N   ILE A 270      43.710  51.880  53.080  1.00  0.00           N
ATOM   4390  HN  ILE A 270      43.010  51.180  53.210  1.00  0.00           H
ATOM   4391  CA  ILE A 270      44.990  51.350  52.530  1.00  0.00           C
ATOM   4392  HA  ILE A 270      45.590  52.190  52.200  1.00  0.00           H
ATOM   4393  CB  ILE A 270      45.750  50.530  53.590  1.00  0.00           C
ATOM   4394  HB  ILE A 270      46.540  49.910  53.130  1.00  0.00           H
ATOM   4395  CG2 ILE A 270      46.500  51.480  54.610  1.00  0.00           C
ATOM   4396 1HG2 ILE A 270      47.290  52.130  54.170  1.00  0.00           H
ATOM   4397 2HG2 ILE A 270      47.010  50.880  55.390  1.00  0.00           H
ATOM   4398 3HG2 ILE A 270      45.680  52.100  55.050  1.00  0.00           H
ATOM   4399  CG1 ILE A 270      44.790  49.630  54.330  1.00  0.00           C
ATOM   4400 1HG1 ILE A 270      44.210  49.100  53.540  1.00  0.00           H
ATOM   4401 2HG1 ILE A 270      44.070  50.290  54.840  1.00  0.00           H
ATOM   4402  CD  ILE A 270      45.350  48.610  55.290  1.00  0.00           C
ATOM   4403  HD1 ILE A 270      44.530  47.920  55.590  1.00  0.00           H
ATOM   4404  HD2 ILE A 270      45.790  48.960  56.250  1.00  0.00           H
ATOM   4405  HD3 ILE A 270      46.100  47.910  54.870  1.00  0.00           H
ATOM   4406  C   ILE A 270      44.800  50.510  51.250  1.00  0.00           C
ATOM   4407  O   ILE A 270      44.010  49.590  51.150  1.00  0.00           O
ATOM   4408  N   LYS A 271      45.600  50.890  50.220  1.00  0.00           N
ATOM   4409  HN  LYS A 271      46.030  51.780  50.340  1.00  0.00           H
ATOM   4410  CA  LYS A 271      45.580  50.290  48.900  1.00  0.00           C
ATOM   4411  HA  LYS A 271      44.910  49.440  48.900  1.00  0.00           H
ATOM   4412  CB  LYS A 271      45.140  51.260  47.820  1.00  0.00           C
ATOM   4413  HB1 LYS A 271      45.300  50.780  46.830  1.00  0.00           H
ATOM   4414  HB2 LYS A 271      45.500  52.300  47.910  1.00  0.00           H
ATOM   4415  CG  LYS A 271      43.630  51.510  47.880  1.00  0.00           C
ATOM   4416  HG1 LYS A 271      43.480  51.790  48.950  1.00  0.00           H
ATOM   4417  HG2 LYS A 271      43.080  50.560  47.730  1.00  0.00           H
ATOM   4418  CD  LYS A 271      43.190  52.670  46.980  1.00  0.00           C
ATOM   4419  HD1 LYS A 271      43.870  53.520  47.170  1.00  0.00           H
ATOM   4420  HD2 LYS A 271      42.140  52.970  47.150  1.00  0.00           H
ATOM   4421  CE  LYS A 271      43.320  52.390  45.470  1.00  0.00           C
ATOM   4422  HE1 LYS A 271      44.370  52.160  45.190  1.00  0.00           H
ATOM   4423  HE2 LYS A 271      42.920  53.220  44.840  1.00  0.00           H
ATOM   4424  NZ  LYS A 271      42.520  51.240  45.080  1.00  0.00           N
ATOM   4425  HZ1 LYS A 271      42.480  51.370  44.050  1.00  0.00           H
ATOM   4426  HZ2 LYS A 271      41.560  51.210  45.470  1.00  0.00           H
ATOM   4427  HZ3 LYS A 271      43.070  50.400  45.360  1.00  0.00           H
ATOM   4428  C   LYS A 271      47.000  49.890  48.560  1.00  0.00           C
ATOM   4429  O   LYS A 271      47.800  50.750  48.310  1.00  0.00           O
ATOM   4430  N   GLN A 272      47.240  48.600  48.480  1.00  0.00           N
ATOM   4431  HN  GLN A 272      46.490  47.940  48.430  1.00  0.00           H
ATOM   4432  CA  GLN A 272      48.510  47.980  48.400  1.00  0.00           C
ATOM   4433  HA  GLN A 272      49.310  48.690  48.240  1.00  0.00           H
ATOM   4434  CB  GLN A 272      49.000  47.210  49.650  1.00  0.00           C
ATOM   4435  HB1 GLN A 272      50.060  46.940  49.450  1.00  0.00           H
ATOM   4436  HB2 GLN A 272      48.440  46.270  49.810  1.00  0.00           H
ATOM   4437  CG  GLN A 272      48.840  47.980  51.020  1.00  0.00           C
ATOM   4438  HG1 GLN A 272      49.490  47.440  51.740  1.00  0.00           H
ATOM   4439  HG2 GLN A 272      47.740  47.900  51.140  1.00  0.00           H
ATOM   4440  CD  GLN A 272      49.150  49.460  51.030  1.00  0.00           C
ATOM   4441  OE1 GLN A 272      48.460  50.340  51.540  1.00  0.00           O
ATOM   4442  NE2 GLN A 272      50.350  49.810  50.530  1.00  0.00           N
ATOM   4443 1HE2 GLN A 272      50.620  50.770  50.650  1.00  0.00           H
ATOM   4444 2HE2 GLN A 272      50.960  49.100  50.200  1.00  0.00           H
ATOM   4445  C   GLN A 272      48.690  47.100  47.170  1.00  0.00           C
ATOM   4446  O   GLN A 272      47.760  46.970  46.410  1.00  0.00           O
ATOM   4447  N   GLY A 273      49.890  46.550  46.970  1.00  0.00           N
ATOM   4448  HN  GLY A 273      50.510  46.660  47.750  1.00  0.00           H
ATOM   4449  CA  GLY A 273      50.210  45.560  46.030  1.00  0.00           C
ATOM   4450  HA1 GLY A 273      51.290  45.550  45.900  1.00  0.00           H
ATOM   4451  HA2 GLY A 273      49.750  45.820  45.090  1.00  0.00           H
ATOM   4452  C   GLY A 273      49.760  44.120  46.350  1.00  0.00           C
ATOM   4453  O   GLY A 273      49.460  43.810  47.490  1.00  0.00           O
ATOM   4454  N   CYS A 274      49.820  43.260  45.300  1.00  0.00           N
ATOM   4455  HN  CYS A 274      50.190  43.580  44.430  1.00  0.00           H
ATOM   4456  CA  CYS A 274      49.280  41.940  45.250  1.00  0.00           C
ATOM   4457  HA  CYS A 274      48.210  42.020  45.340  1.00  0.00           H
ATOM   4458  CB  CYS A 274      49.710  41.320  43.890  1.00  0.00           C
ATOM   4459  HB1 CYS A 274      49.760  40.220  43.960  1.00  0.00           H
ATOM   4460  HB2 CYS A 274      50.780  41.580  43.680  1.00  0.00           H
ATOM   4461  SG  CYS A 274      48.630  41.940  42.580  1.00  0.00           S
ATOM   4462  C   CYS A 274      49.770  41.010  46.330  1.00  0.00           C
ATOM   4463  O   CYS A 274      49.000  40.350  46.910  1.00  0.00           O
ATOM   4464  N   GLU A 275      51.080  41.070  46.660  1.00  0.00           N
ATOM   4465  HN  GLU A 275      51.700  41.730  46.230  1.00  0.00           H
ATOM   4466  CA  GLU A 275      51.690  40.360  47.790  1.00  0.00           C
ATOM   4467  HA  GLU A 275      51.570  39.320  47.530  1.00  0.00           H
ATOM   4468  CB  GLU A 275      53.270  40.660  47.850  1.00  0.00           C
ATOM   4469  HB1 GLU A 275      53.640  40.190  48.790  1.00  0.00           H
ATOM   4470  HB2 GLU A 275      53.330  41.770  47.880  1.00  0.00           H
ATOM   4471  CG  GLU A 275      54.190  40.090  46.730  1.00  0.00           C
ATOM   4472  HG1 GLU A 275      55.220  40.480  46.860  1.00  0.00           H
ATOM   4473  HG2 GLU A 275      53.750  40.530  45.810  1.00  0.00           H
ATOM   4474  CD  GLU A 275      54.220  38.580  46.650  1.00  0.00           C
ATOM   4475  OE1 GLU A 275      53.800  37.920  47.640  1.00  0.00           O
ATOM   4476  OE2 GLU A 275      54.700  38.020  45.610  1.00  0.00           O
ATOM   4477  C   GLU A 275      51.130  40.640  49.140  1.00  0.00           C
ATOM   4478  O   GLU A 275      51.090  39.760  49.970  1.00  0.00           O
ATOM   4479  N   PHE A 276      50.720  41.840  49.440  1.00  0.00           N
ATOM   4480  HN  PHE A 276      50.860  42.470  48.690  1.00  0.00           H
ATOM   4481  CA  PHE A 276      50.200  42.260  50.680  1.00  0.00           C
ATOM   4482  HA  PHE A 276      50.680  41.890  51.570  1.00  0.00           H
ATOM   4483  CB  PHE A 276      50.200  43.860  50.630  1.00  0.00           C
ATOM   4484  HB1 PHE A 276      49.600  44.180  49.750  1.00  0.00           H
ATOM   4485  HB2 PHE A 276      51.190  44.340  50.500  1.00  0.00           H
ATOM   4486  CG  PHE A 276      49.720  44.440  52.000  1.00  0.00           C
ATOM   4487  CD1 PHE A 276      50.590  44.630  53.100  1.00  0.00           C
ATOM   4488  HD1 PHE A 276      51.660  44.480  53.030  1.00  0.00           H
ATOM   4489  CE1 PHE A 276      50.100  45.160  54.360  1.00  0.00           C
ATOM   4490  HE1 PHE A 276      50.750  45.310  55.210  1.00  0.00           H
ATOM   4491  CZ  PHE A 276      48.720  45.480  54.450  1.00  0.00           C
ATOM   4492  HZ  PHE A 276      48.130  45.780  55.300  1.00  0.00           H
ATOM   4493  CD2 PHE A 276      48.340  44.800  52.200  1.00  0.00           C
ATOM   4494  HD2 PHE A 276      47.510  44.660  51.530  1.00  0.00           H
ATOM   4495  CE2 PHE A 276      47.930  45.380  53.320  1.00  0.00           C
ATOM   4496  HE2 PHE A 276      46.890  45.610  53.510  1.00  0.00           H
ATOM   4497  C   PHE A 276      48.760  41.720  50.770  1.00  0.00           C
ATOM   4498  O   PHE A 276      48.360  40.940  51.620  1.00  0.00           O
ATOM   4499  N   GLU A 277      47.900  42.060  49.720  1.00  0.00           N
ATOM   4500  HN  GLU A 277      48.220  42.710  49.030  1.00  0.00           H
ATOM   4501  CA  GLU A 277      46.520  41.670  49.600  1.00  0.00           C
ATOM   4502  HA  GLU A 277      45.840  42.030  50.360  1.00  0.00           H
ATOM   4503  CB  GLU A 277      45.980  42.180  48.310  1.00  0.00           C
ATOM   4504  HB1 GLU A 277      44.920  41.910  48.130  1.00  0.00           H
ATOM   4505  HB2 GLU A 277      46.550  41.780  47.440  1.00  0.00           H
ATOM   4506  CG  GLU A 277      45.940  43.730  48.120  1.00  0.00           C
ATOM   4507  HG1 GLU A 277      46.990  44.080  48.080  1.00  0.00           H
ATOM   4508  HG2 GLU A 277      45.330  44.270  48.880  1.00  0.00           H
ATOM   4509  CD  GLU A 277      45.350  44.060  46.750  1.00  0.00           C
ATOM   4510  OE1 GLU A 277      45.860  43.450  45.690  1.00  0.00           O
ATOM   4511  OE2 GLU A 277      44.400  44.890  46.640  1.00  0.00           O
ATOM   4512  C   GLU A 277      46.190  40.170  49.570  1.00  0.00           C
ATOM   4513  O   GLU A 277      45.250  39.710  50.250  1.00  0.00           O
ATOM   4514  N   ASN A 278      47.020  39.330  48.870  1.00  0.00           N
ATOM   4515  HN  ASN A 278      47.620  39.740  48.190  1.00  0.00           H
ATOM   4516  CA  ASN A 278      46.950  37.880  48.980  1.00  0.00           C
ATOM   4517  HA  ASN A 278      45.960  37.480  48.810  1.00  0.00           H
ATOM   4518  CB  ASN A 278      47.900  37.210  47.970  1.00  0.00           C
ATOM   4519  HB1 ASN A 278      47.970  36.110  48.130  1.00  0.00           H
ATOM   4520  HB2 ASN A 278      48.920  37.590  48.220  1.00  0.00           H
ATOM   4521  CG  ASN A 278      47.560  37.420  46.480  1.00  0.00           C
ATOM   4522  OD1 ASN A 278      46.620  38.080  46.080  1.00  0.00           O
ATOM   4523  ND2 ASN A 278      48.440  37.020  45.560  1.00  0.00           N
ATOM   4524 1HD2 ASN A 278      48.170  37.160  44.610  1.00  0.00           H
ATOM   4525 2HD2 ASN A 278      49.270  36.490  45.700  1.00  0.00           H
ATOM   4526  C   ASN A 278      47.190  37.380  50.400  1.00  0.00           C
ATOM   4527  O   ASN A 278      46.570  36.450  50.840  1.00  0.00           O
ATOM   4528  N   THR A 279      48.050  38.070  51.200  1.00  0.00           N
ATOM   4529  HN  THR A 279      48.260  38.990  50.880  1.00  0.00           H
ATOM   4530  CA  THR A 279      48.500  37.720  52.570  1.00  0.00           C
ATOM   4531  HA  THR A 279      48.540  36.650  52.650  1.00  0.00           H
ATOM   4532  CB  THR A 279      49.840  38.310  52.940  1.00  0.00           C
ATOM   4533  HB  THR A 279      49.890  39.420  52.950  1.00  0.00           H
ATOM   4534  OG1 THR A 279      50.700  37.890  51.880  1.00  0.00           O
ATOM   4535  HG1 THR A 279      50.390  38.330  51.090  1.00  0.00           H
ATOM   4536  CG2 THR A 279      50.560  37.860  54.210  1.00  0.00           C
ATOM   4537 1HG2 THR A 279      49.890  38.110  55.050  1.00  0.00           H
ATOM   4538 2HG2 THR A 279      51.540  38.380  54.290  1.00  0.00           H
ATOM   4539 3HG2 THR A 279      50.690  36.760  54.070  1.00  0.00           H
ATOM   4540  C   THR A 279      47.410  38.030  53.570  1.00  0.00           C
ATOM   4541  O   THR A 279      47.320  37.310  54.570  1.00  0.00           O
ATOM   4542  N   VAL A 280      46.450  39.060  53.340  1.00  0.00           N
ATOM   4543  HN  VAL A 280      46.520  39.590  52.500  1.00  0.00           H
ATOM   4544  CA  VAL A 280      45.290  39.240  54.240  1.00  0.00           C
ATOM   4545  HA  VAL A 280      45.650  39.530  55.210  1.00  0.00           H
ATOM   4546  CB  VAL A 280      44.440  40.430  53.690  1.00  0.00           C
ATOM   4547  HB  VAL A 280      43.840  40.190  52.780  1.00  0.00           H
ATOM   4548  CG1 VAL A 280      43.430  40.870  54.810  1.00  0.00           C
ATOM   4549 1HG1 VAL A 280      43.130  41.930  54.690  1.00  0.00           H
ATOM   4550 2HG1 VAL A 280      43.910  40.850  55.810  1.00  0.00           H
ATOM   4551 3HG1 VAL A 280      42.500  40.260  54.800  1.00  0.00           H
ATOM   4552  CG2 VAL A 280      45.380  41.620  53.470  1.00  0.00           C
ATOM   4553 1HG2 VAL A 280      45.940  41.600  52.500  1.00  0.00           H
ATOM   4554 2HG2 VAL A 280      46.230  41.570  54.180  1.00  0.00           H
ATOM   4555 3HG2 VAL A 280      44.870  42.560  53.740  1.00  0.00           H
ATOM   4556  C   VAL A 280      44.340  38.030  54.310  1.00  0.00           C
ATOM   4557  O   VAL A 280      43.960  37.680  55.360  1.00  0.00           O
ATOM   4558  N   HSD A 281      44.060  37.350  53.190  1.00  0.00           N
ATOM   4559  HN  HSD A 281      44.270  37.720  52.290  1.00  0.00           H
ATOM   4560  CA  HSD A 281      43.470  36.020  53.170  1.00  0.00           C
ATOM   4561  HA  HSD A 281      42.470  36.080  53.580  1.00  0.00           H
ATOM   4562  CB  HSD A 281      43.330  35.580  51.700  1.00  0.00           C
ATOM   4563  HB1 HSD A 281      42.920  34.550  51.670  1.00  0.00           H
ATOM   4564  HB2 HSD A 281      44.230  35.410  51.070  1.00  0.00           H
ATOM   4565  ND1 HSD A 281      41.250  36.920  51.200  1.00  0.00           N
ATOM   4566  HD1 HSD A 281      40.850  36.990  52.110  1.00  0.00           H
ATOM   4567  CG  HSD A 281      42.400  36.360  50.830  1.00  0.00           C
ATOM   4568  CE1 HSD A 281      40.690  37.630  50.160  1.00  0.00           C
ATOM   4569  HE1 HSD A 281      39.790  38.240  50.070  1.00  0.00           H
ATOM   4570  NE2 HSD A 281      41.540  37.590  49.120  1.00  0.00           N
ATOM   4571  CD2 HSD A 281      42.620  36.830  49.550  1.00  0.00           C
ATOM   4572  HD2 HSD A 281      43.460  36.620  48.890  1.00  0.00           H
ATOM   4573  C   HSD A 281      44.140  34.920  53.970  1.00  0.00           C
ATOM   4574  O   HSD A 281      43.470  34.190  54.740  1.00  0.00           O
ATOM   4575  N   LYS A 282      45.460  34.720  53.810  1.00  0.00           N
ATOM   4576  HN  LYS A 282      45.880  35.300  53.130  1.00  0.00           H
ATOM   4577  CA  LYS A 282      46.210  33.710  54.480  1.00  0.00           C
ATOM   4578  HA  LYS A 282      45.660  32.820  54.220  1.00  0.00           H
ATOM   4579  CB  LYS A 282      47.710  33.680  54.030  1.00  0.00           C
ATOM   4580  HB1 LYS A 282      48.120  32.820  54.610  1.00  0.00           H
ATOM   4581  HB2 LYS A 282      48.250  34.610  54.290  1.00  0.00           H
ATOM   4582  CG  LYS A 282      47.880  33.420  52.510  1.00  0.00           C
ATOM   4583  HG1 LYS A 282      47.510  34.370  52.080  1.00  0.00           H
ATOM   4584  HG2 LYS A 282      47.190  32.660  52.090  1.00  0.00           H
ATOM   4585  CD  LYS A 282      49.360  33.200  52.220  1.00  0.00           C
ATOM   4586  HD1 LYS A 282      49.760  32.470  52.960  1.00  0.00           H
ATOM   4587  HD2 LYS A 282      49.800  34.220  52.250  1.00  0.00           H
ATOM   4588  CE  LYS A 282      49.630  32.560  50.820  1.00  0.00           C
ATOM   4589  HE1 LYS A 282      49.120  33.030  49.960  1.00  0.00           H
ATOM   4590  HE2 LYS A 282      49.180  31.540  50.810  1.00  0.00           H
ATOM   4591  NZ  LYS A 282      51.120  32.390  50.510  1.00  0.00           N
ATOM   4592  HZ1 LYS A 282      51.390  31.930  49.620  1.00  0.00           H
ATOM   4593  HZ2 LYS A 282      51.630  31.800  51.200  1.00  0.00           H
ATOM   4594  HZ3 LYS A 282      51.590  33.320  50.520  1.00  0.00           H
ATOM   4595  C   LYS A 282      46.200  33.960  56.030  1.00  0.00           C
ATOM   4596  O   LYS A 282      45.980  33.060  56.820  1.00  0.00           O
ATOM   4597  N   TRP A 283      46.420  35.230  56.440  1.00  0.00           N
ATOM   4598  HN  TRP A 283      46.860  35.770  55.720  1.00  0.00           H
ATOM   4599  CA  TRP A 283      46.370  35.760  57.780  1.00  0.00           C
ATOM   4600  HA  TRP A 283      46.990  35.160  58.430  1.00  0.00           H
ATOM   4601  CB  TRP A 283      46.800  37.260  57.910  1.00  0.00           C
ATOM   4602  HB1 TRP A 283      46.260  37.860  57.150  1.00  0.00           H
ATOM   4603  HB2 TRP A 283      47.860  37.200  57.580  1.00  0.00           H
ATOM   4604  CG  TRP A 283      46.650  37.990  59.210  1.00  0.00           C
ATOM   4605  CD1 TRP A 283      45.740  38.930  59.640  1.00  0.00           C
ATOM   4606  HD1 TRP A 283      45.010  39.340  58.960  1.00  0.00           H
ATOM   4607  NE1 TRP A 283      46.050  39.180  60.940  1.00  0.00           N
ATOM   4608  HE1 TRP A 283      45.320  39.280  61.590  1.00  0.00           H
ATOM   4609  CE2 TRP A 283      47.140  38.450  61.390  1.00  0.00           C
ATOM   4610  CD2 TRP A 283      47.510  37.650  60.320  1.00  0.00           C
ATOM   4611  CE3 TRP A 283      48.580  36.730  60.480  1.00  0.00           C
ATOM   4612  HE3 TRP A 283      48.920  36.110  59.670  1.00  0.00           H
ATOM   4613  CZ3 TRP A 283      49.250  36.620  61.710  1.00  0.00           C
ATOM   4614  HZ3 TRP A 283      49.900  35.780  61.850  1.00  0.00           H
ATOM   4615  CZ2 TRP A 283      47.840  38.450  62.560  1.00  0.00           C
ATOM   4616  HZ2 TRP A 283      47.580  39.020  63.440  1.00  0.00           H
ATOM   4617  CH2 TRP A 283      48.810  37.470  62.770  1.00  0.00           C
ATOM   4618  HH2 TRP A 283      49.240  37.350  63.750  1.00  0.00           H
ATOM   4619  C   TRP A 283      44.940  35.560  58.390  1.00  0.00           C
ATOM   4620  O   TRP A 283      44.740  35.080  59.540  1.00  0.00           O
ATOM   4621  N   ILE A 284      43.850  35.940  57.690  1.00  0.00           N
ATOM   4622  HN  ILE A 284      43.860  36.430  56.830  1.00  0.00           H
ATOM   4623  CA  ILE A 284      42.470  35.560  58.170  1.00  0.00           C
ATOM   4624  HA  ILE A 284      42.490  35.940  59.180  1.00  0.00           H
ATOM   4625  CB  ILE A 284      41.320  36.180  57.290  1.00  0.00           C
ATOM   4626  HB  ILE A 284      41.710  36.290  56.260  1.00  0.00           H
ATOM   4627  CG2 ILE A 284      40.040  35.280  57.170  1.00  0.00           C
ATOM   4628 1HG2 ILE A 284      40.350  34.290  56.770  1.00  0.00           H
ATOM   4629 2HG2 ILE A 284      39.290  35.720  56.480  1.00  0.00           H
ATOM   4630 3HG2 ILE A 284      39.640  35.100  58.190  1.00  0.00           H
ATOM   4631  CG1 ILE A 284      40.950  37.700  57.700  1.00  0.00           C
ATOM   4632 1HG1 ILE A 284      39.930  37.930  57.360  1.00  0.00           H
ATOM   4633 2HG1 ILE A 284      41.610  38.320  57.070  1.00  0.00           H
ATOM   4634  CD  ILE A 284      40.970  38.150  59.130  1.00  0.00           C
ATOM   4635  HD1 ILE A 284      40.490  37.570  59.950  1.00  0.00           H
ATOM   4636  HD2 ILE A 284      40.600  39.190  59.250  1.00  0.00           H
ATOM   4637  HD3 ILE A 284      42.010  38.020  59.490  1.00  0.00           H
ATOM   4638  C   ILE A 284      42.340  34.090  58.310  1.00  0.00           C
ATOM   4639  O   ILE A 284      41.830  33.570  59.290  1.00  0.00           O
ATOM   4640  N   SER A 285      42.730  33.230  57.310  1.00  0.00           N
ATOM   4641  HN  SER A 285      43.060  33.660  56.470  1.00  0.00           H
ATOM   4642  CA  SER A 285      42.710  31.760  57.450  1.00  0.00           C
ATOM   4643  HA  SER A 285      41.650  31.590  57.560  1.00  0.00           H
ATOM   4644  CB  SER A 285      43.120  30.990  56.140  1.00  0.00           C
ATOM   4645  HB1 SER A 285      42.920  29.920  56.360  1.00  0.00           H
ATOM   4646  HB2 SER A 285      44.200  30.940  55.870  1.00  0.00           H
ATOM   4647  OG  SER A 285      42.380  31.290  54.940  1.00  0.00           O
ATOM   4648  HG1 SER A 285      41.510  31.560  55.250  1.00  0.00           H
ATOM   4649  C   SER A 285      43.370  31.130  58.670  1.00  0.00           C
ATOM   4650  O   SER A 285      42.780  30.390  59.430  1.00  0.00           O
ATOM   4651  N   ILE A 286      44.560  31.530  59.080  1.00  0.00           N
ATOM   4652  HN  ILE A 286      45.120  32.120  58.500  1.00  0.00           H
ATOM   4653  CA  ILE A 286      45.020  31.140  60.370  1.00  0.00           C
ATOM   4654  HA  ILE A 286      44.850  30.090  60.510  1.00  0.00           H
ATOM   4655  CB  ILE A 286      46.580  31.260  60.520  1.00  0.00           C
ATOM   4656  HB  ILE A 286      46.820  31.130  61.600  1.00  0.00           H
ATOM   4657  CG2 ILE A 286      47.230  30.110  59.760  1.00  0.00           C
ATOM   4658 1HG2 ILE A 286      47.380  30.320  58.680  1.00  0.00           H
ATOM   4659 2HG2 ILE A 286      46.640  29.170  59.850  1.00  0.00           H
ATOM   4660 3HG2 ILE A 286      48.190  29.910  60.280  1.00  0.00           H
ATOM   4661  CG1 ILE A 286      47.220  32.610  60.180  1.00  0.00           C
ATOM   4662 1HG1 ILE A 286      46.550  33.460  60.440  1.00  0.00           H
ATOM   4663 2HG1 ILE A 286      47.530  32.700  59.110  1.00  0.00           H
ATOM   4664  CD  ILE A 286      48.560  32.920  60.940  1.00  0.00           C
ATOM   4665  HD1 ILE A 286      48.310  33.160  61.990  1.00  0.00           H
ATOM   4666  HD2 ILE A 286      48.860  33.850  60.420  1.00  0.00           H
ATOM   4667  HD3 ILE A 286      49.260  32.060  60.970  1.00  0.00           H
ATOM   4668  C   ILE A 286      44.440  31.810  61.560  1.00  0.00           C
ATOM   4669  O   ILE A 286      44.210  31.170  62.580  1.00  0.00           O
ATOM   4670  N   THR A 287      44.070  33.020  61.510  1.00  0.00           N
ATOM   4671  HN  THR A 287      44.130  33.360  60.570  1.00  0.00           H
ATOM   4672  CA  THR A 287      43.730  33.810  62.730  1.00  0.00           C
ATOM   4673  HA  THR A 287      44.360  33.350  63.480  1.00  0.00           H
ATOM   4674  CB  THR A 287      44.030  35.330  62.620  1.00  0.00           C
ATOM   4675  HB  THR A 287      43.730  35.780  63.590  1.00  0.00           H
ATOM   4676  OG1 THR A 287      43.420  35.940  61.490  1.00  0.00           O
ATOM   4677  HG1 THR A 287      43.830  35.420  60.790  1.00  0.00           H
ATOM   4678  CG2 THR A 287      45.530  35.600  62.590  1.00  0.00           C
ATOM   4679 1HG2 THR A 287      45.970  34.960  61.800  1.00  0.00           H
ATOM   4680 2HG2 THR A 287      45.910  35.170  63.540  1.00  0.00           H
ATOM   4681 3HG2 THR A 287      45.690  36.700  62.580  1.00  0.00           H
ATOM   4682  C   THR A 287      42.350  33.710  63.220  1.00  0.00           C
ATOM   4683  O   THR A 287      42.080  33.500  64.420  1.00  0.00           O
ATOM   4684  N   GLU A 288      41.360  33.500  62.320  1.00  0.00           N
ATOM   4685  HN  GLU A 288      41.520  33.800  61.380  1.00  0.00           H
ATOM   4686  CA  GLU A 288      39.960  33.070  62.610  1.00  0.00           C
ATOM   4687  HA  GLU A 288      39.440  33.710  63.300  1.00  0.00           H
ATOM   4688  CB  GLU A 288      39.060  32.980  61.350  1.00  0.00           C
ATOM   4689  HB1 GLU A 288      39.450  32.390  60.490  1.00  0.00           H
ATOM   4690  HB2 GLU A 288      38.910  34.020  61.000  1.00  0.00           H
ATOM   4691  CG  GLU A 288      37.590  32.570  61.670  1.00  0.00           C
ATOM   4692  HG1 GLU A 288      37.200  33.060  62.590  1.00  0.00           H
ATOM   4693  HG2 GLU A 288      37.520  31.500  61.980  1.00  0.00           H
ATOM   4694  CD  GLU A 288      36.610  32.900  60.560  1.00  0.00           C
ATOM   4695  OE1 GLU A 288      36.400  31.990  59.720  1.00  0.00           O
ATOM   4696  OE2 GLU A 288      36.080  34.040  60.630  1.00  0.00           O
ATOM   4697  C   GLU A 288      39.910  31.720  63.330  1.00  0.00           C
ATOM   4698  O   GLU A 288      39.340  31.580  64.430  1.00  0.00           O
ATOM   4699  N   ALA A 289      40.710  30.740  62.860  1.00  0.00           N
ATOM   4700  HN  ALA A 289      41.200  30.880  62.010  1.00  0.00           H
ATOM   4701  CA  ALA A 289      40.850  29.420  63.510  1.00  0.00           C
ATOM   4702  HA  ALA A 289      39.840  29.130  63.770  1.00  0.00           H
ATOM   4703  CB  ALA A 289      41.420  28.360  62.550  1.00  0.00           C
ATOM   4704  HB1 ALA A 289      41.620  27.330  62.910  1.00  0.00           H
ATOM   4705  HB2 ALA A 289      42.450  28.720  62.340  1.00  0.00           H
ATOM   4706  HB3 ALA A 289      40.900  28.470  61.580  1.00  0.00           H
ATOM   4707  C   ALA A 289      41.740  29.580  64.810  1.00  0.00           C
ATOM   4708  O   ALA A 289      41.380  29.020  65.850  1.00  0.00           O
ATOM   4709  N   LEU A 290      42.760  30.420  64.900  1.00  0.00           N
ATOM   4710  HN  LEU A 290      43.010  30.930  64.080  1.00  0.00           H
ATOM   4711  CA  LEU A 290      43.610  30.560  66.090  1.00  0.00           C
ATOM   4712  HA  LEU A 290      43.810  29.570  66.470  1.00  0.00           H
ATOM   4713  CB  LEU A 290      44.960  31.260  65.790  1.00  0.00           C
ATOM   4714  HB1 LEU A 290      45.370  31.550  66.780  1.00  0.00           H
ATOM   4715  HB2 LEU A 290      44.690  32.160  65.200  1.00  0.00           H
ATOM   4716  CG  LEU A 290      45.970  30.420  64.940  1.00  0.00           C
ATOM   4717  HG  LEU A 290      45.430  29.810  64.180  1.00  0.00           H
ATOM   4718  CD1 LEU A 290      47.100  31.310  64.290  1.00  0.00           C
ATOM   4719 1HD1 LEU A 290      47.690  31.820  65.090  1.00  0.00           H
ATOM   4720 2HD1 LEU A 290      46.680  32.080  63.600  1.00  0.00           H
ATOM   4721 3HD1 LEU A 290      47.930  30.790  63.770  1.00  0.00           H
ATOM   4722  CD2 LEU A 290      46.640  29.350  65.850  1.00  0.00           C
ATOM   4723 1HD2 LEU A 290      47.370  28.710  65.310  1.00  0.00           H
ATOM   4724 2HD2 LEU A 290      45.800  28.700  66.180  1.00  0.00           H
ATOM   4725 3HD2 LEU A 290      47.030  29.660  66.840  1.00  0.00           H
ATOM   4726  C   LEU A 290      42.930  31.180  67.300  1.00  0.00           C
ATOM   4727  O   LEU A 290      43.400  30.910  68.430  1.00  0.00           O
ATOM   4728  N   ALA A 291      41.750  31.820  67.030  1.00  0.00           N
ATOM   4729  HN  ALA A 291      41.290  31.840  66.150  1.00  0.00           H
ATOM   4730  CA  ALA A 291      41.030  32.640  67.960  1.00  0.00           C
ATOM   4731  HA  ALA A 291      41.740  33.310  68.420  1.00  0.00           H
ATOM   4732  CB  ALA A 291      39.960  33.470  67.220  1.00  0.00           C
ATOM   4733  HB1 ALA A 291      39.420  34.220  67.830  1.00  0.00           H
ATOM   4734  HB2 ALA A 291      39.240  32.720  66.830  1.00  0.00           H
ATOM   4735  HB3 ALA A 291      40.390  33.960  66.320  1.00  0.00           H
ATOM   4736  C   ALA A 291      40.390  31.860  69.080  1.00  0.00           C
ATOM   4737  O   ALA A 291      40.310  32.440  70.150  1.00  0.00           O
ATOM   4738  N   PHE A 292      40.250  30.560  68.900  1.00  0.00           N
ATOM   4739  HN  PHE A 292      40.440  30.240  67.980  1.00  0.00           H
ATOM   4740  CA  PHE A 292      39.670  29.560  69.820  1.00  0.00           C
ATOM   4741  HA  PHE A 292      39.160  30.180  70.540  1.00  0.00           H
ATOM   4742  CB  PHE A 292      38.730  28.570  69.060  1.00  0.00           C
ATOM   4743  HB1 PHE A 292      38.570  27.530  69.400  1.00  0.00           H
ATOM   4744  HB2 PHE A 292      39.250  28.400  68.090  1.00  0.00           H
ATOM   4745  CG  PHE A 292      37.420  29.200  68.800  1.00  0.00           C
ATOM   4746  CD1 PHE A 292      37.290  30.180  67.830  1.00  0.00           C
ATOM   4747  HD1 PHE A 292      38.110  30.530  67.220  1.00  0.00           H
ATOM   4748  CE1 PHE A 292      36.110  30.910  67.590  1.00  0.00           C
ATOM   4749  HE1 PHE A 292      36.070  31.690  66.840  1.00  0.00           H
ATOM   4750  CZ  PHE A 292      34.990  30.490  68.320  1.00  0.00           C
ATOM   4751  HZ  PHE A 292      34.110  31.120  68.270  1.00  0.00           H
ATOM   4752  CD2 PHE A 292      36.320  28.900  69.550  1.00  0.00           C
ATOM   4753  HD2 PHE A 292      36.250  28.080  70.250  1.00  0.00           H
ATOM   4754  CE2 PHE A 292      35.110  29.510  69.340  1.00  0.00           C
ATOM   4755  HE2 PHE A 292      34.230  29.270  69.910  1.00  0.00           H
ATOM   4756  C   PHE A 292      40.790  28.830  70.480  1.00  0.00           C
ATOM   4757  O   PHE A 292      40.780  27.630  70.810  1.00  0.00           O
ATOM   4758  N   PHE A 293      41.920  29.560  70.720  1.00  0.00           N
ATOM   4759  HN  PHE A 293      42.020  30.480  70.360  1.00  0.00           H
ATOM   4760  CA  PHE A 293      42.940  29.100  71.590  1.00  0.00           C
ATOM   4761  HA  PHE A 293      43.130  28.040  71.460  1.00  0.00           H
ATOM   4762  CB  PHE A 293      44.180  29.850  71.160  1.00  0.00           C
ATOM   4763  HB1 PHE A 293      43.870  30.920  71.170  1.00  0.00           H
ATOM   4764  HB2 PHE A 293      44.420  29.580  70.120  1.00  0.00           H
ATOM   4765  CG  PHE A 293      45.440  29.620  71.940  1.00  0.00           C
ATOM   4766  CD1 PHE A 293      46.100  28.370  72.120  1.00  0.00           C
ATOM   4767  HD1 PHE A 293      45.630  27.500  71.670  1.00  0.00           H
ATOM   4768  CE1 PHE A 293      47.340  28.210  72.830  1.00  0.00           C
ATOM   4769  HE1 PHE A 293      47.840  27.260  72.920  1.00  0.00           H
ATOM   4770  CZ  PHE A 293      47.980  29.380  73.330  1.00  0.00           C
ATOM   4771  HZ  PHE A 293      48.940  29.460  73.820  1.00  0.00           H
ATOM   4772  CD2 PHE A 293      46.140  30.740  72.410  1.00  0.00           C
ATOM   4773  HD2 PHE A 293      45.760  31.720  72.180  1.00  0.00           H
ATOM   4774  CE2 PHE A 293      47.370  30.690  73.000  1.00  0.00           C
ATOM   4775  HE2 PHE A 293      47.830  31.600  73.340  1.00  0.00           H
ATOM   4776  C   PHE A 293      42.620  29.340  73.040  1.00  0.00           C
ATOM   4777  O   PHE A 293      43.070  28.530  73.830  1.00  0.00           O
ATOM   4778  N   HSD A 294      41.670  30.210  73.320  1.00  0.00           N
ATOM   4779  HN  HSD A 294      41.240  30.670  72.550  1.00  0.00           H
ATOM   4780  CA  HSD A 294      41.220  30.390  74.720  1.00  0.00           C
ATOM   4781  HA  HSD A 294      42.100  30.600  75.310  1.00  0.00           H
ATOM   4782  CB  HSD A 294      40.270  31.580  74.770  1.00  0.00           C
ATOM   4783  HB1 HSD A 294      39.490  31.330  74.010  1.00  0.00           H
ATOM   4784  HB2 HSD A 294      40.730  32.510  74.370  1.00  0.00           H
ATOM   4785  ND1 HSD A 294      38.570  31.870  76.560  1.00  0.00           N
ATOM   4786  HD1 HSD A 294      37.840  31.460  76.010  1.00  0.00           H
ATOM   4787  CG  HSD A 294      39.880  31.910  76.160  1.00  0.00           C
ATOM   4788  CE1 HSD A 294      38.560  32.280  77.880  1.00  0.00           C
ATOM   4789  HE1 HSD A 294      37.710  32.290  78.580  1.00  0.00           H
ATOM   4790  NE2 HSD A 294      39.760  32.660  78.290  1.00  0.00           N
ATOM   4791  CD2 HSD A 294      40.590  32.380  77.220  1.00  0.00           C
ATOM   4792  HD2 HSD A 294      41.680  32.330  77.220  1.00  0.00           H
ATOM   4793  C   HSD A 294      40.700  29.260  75.460  1.00  0.00           C
ATOM   4794  O   HSD A 294      40.790  29.180  76.670  1.00  0.00           O
ATOM   4795  N   CYS A 295      40.210  28.230  74.720  1.00  0.00           N
ATOM   4796  HN  CYS A 295      40.080  28.360  73.740  1.00  0.00           H
ATOM   4797  CA  CYS A 295      40.060  26.800  75.120  1.00  0.00           C
ATOM   4798  HA  CYS A 295      39.060  26.670  75.510  1.00  0.00           H
ATOM   4799  CB  CYS A 295      40.240  25.980  73.810  1.00  0.00           C
ATOM   4800  HB1 CYS A 295      40.410  24.900  74.020  1.00  0.00           H
ATOM   4801  HB2 CYS A 295      41.110  26.410  73.270  1.00  0.00           H
ATOM   4802  SG  CYS A 295      38.760  26.040  72.770  1.00  0.00           S
ATOM   4803  HG1 CYS A 295      39.290  27.040  72.080  1.00  0.00           H
ATOM   4804  C   CYS A 295      41.150  26.320  76.100  1.00  0.00           C
ATOM   4805  O   CYS A 295      40.910  25.570  77.060  1.00  0.00           O
ATOM   4806  N   CYS A 296      42.380  26.700  75.840  1.00  0.00           N
ATOM   4807  HN  CYS A 296      42.530  27.340  75.100  1.00  0.00           H
ATOM   4808  CA  CYS A 296      43.570  26.230  76.640  1.00  0.00           C
ATOM   4809  HA  CYS A 296      43.740  25.170  76.690  1.00  0.00           H
ATOM   4810  CB  CYS A 296      44.890  26.830  76.080  1.00  0.00           C
ATOM   4811  HB1 CYS A 296      45.030  26.590  75.000  1.00  0.00           H
ATOM   4812  HB2 CYS A 296      45.760  26.450  76.650  1.00  0.00           H
ATOM   4813  SG  CYS A 296      45.040  28.650  76.030  1.00  0.00           S
ATOM   4814  HG1 CYS A 296      44.740  28.840  74.760  1.00  0.00           H
ATOM   4815  C   CYS A 296      43.560  26.610  78.160  1.00  0.00           C
ATOM   4816  O   CYS A 296      44.060  25.940  79.060  1.00  0.00           O
ATOM   4817  N   LEU A 297      43.020  27.780  78.430  1.00  0.00           N
ATOM   4818  HN  LEU A 297      42.620  28.300  77.680  1.00  0.00           H
ATOM   4819  CA  LEU A 297      42.890  28.340  79.760  1.00  0.00           C
ATOM   4820  HA  LEU A 297      43.710  28.010  80.380  1.00  0.00           H
ATOM   4821  CB  LEU A 297      43.050  29.830  79.650  1.00  0.00           C
ATOM   4822  HB1 LEU A 297      42.810  30.470  80.520  1.00  0.00           H
ATOM   4823  HB2 LEU A 297      42.350  30.110  78.830  1.00  0.00           H
ATOM   4824  CG  LEU A 297      44.510  30.320  79.370  1.00  0.00           C
ATOM   4825  HG  LEU A 297      45.000  29.460  78.870  1.00  0.00           H
ATOM   4826  CD1 LEU A 297      44.660  31.480  78.440  1.00  0.00           C
ATOM   4827 1HD1 LEU A 297      45.700  31.640  78.080  1.00  0.00           H
ATOM   4828 2HD1 LEU A 297      44.490  32.480  78.890  1.00  0.00           H
ATOM   4829 3HD1 LEU A 297      44.050  31.290  77.530  1.00  0.00           H
ATOM   4830  CD2 LEU A 297      45.210  30.750  80.660  1.00  0.00           C
ATOM   4831 1HD2 LEU A 297      44.520  31.420  81.210  1.00  0.00           H
ATOM   4832 2HD2 LEU A 297      46.100  31.430  80.590  1.00  0.00           H
ATOM   4833 3HD2 LEU A 297      45.400  29.810  81.220  1.00  0.00           H
ATOM   4834  C   LEU A 297      41.650  28.020  80.450  1.00  0.00           C
ATOM   4835  O   LEU A 297      41.420  28.510  81.550  1.00  0.00           O
ATOM   4836  N   ASN A 298      40.820  27.110  79.910  1.00  0.00           N
ATOM   4837  HN  ASN A 298      40.940  26.790  78.980  1.00  0.00           H
ATOM   4838  CA  ASN A 298      39.590  26.650  80.560  1.00  0.00           C
ATOM   4839  HA  ASN A 298      39.060  27.550  80.830  1.00  0.00           H
ATOM   4840  CB  ASN A 298      38.660  25.980  79.480  1.00  0.00           C
ATOM   4841  HB1 ASN A 298      38.940  24.980  79.080  1.00  0.00           H
ATOM   4842  HB2 ASN A 298      38.790  26.680  78.620  1.00  0.00           H
ATOM   4843  CG  ASN A 298      37.180  26.100  79.790  1.00  0.00           C
ATOM   4844  OD1 ASN A 298      36.810  26.520  80.880  1.00  0.00           O
ATOM   4845  ND2 ASN A 298      36.230  25.860  78.890  1.00  0.00           N
ATOM   4846 1HD2 ASN A 298      35.330  25.860  79.330  1.00  0.00           H
ATOM   4847 2HD2 ASN A 298      36.400  25.690  77.930  1.00  0.00           H
ATOM   4848  C   ASN A 298      39.810  25.870  81.830  1.00  0.00           C
ATOM   4849  O   ASN A 298      39.130  26.140  82.780  1.00  0.00           O
ATOM   4850  N   PRO A 299      40.800  24.940  81.980  1.00  0.00           N
ATOM   4851  CD  PRO A 299      41.460  24.160  80.930  1.00  0.00           C
ATOM   4852  HD1 PRO A 299      42.080  24.770  80.230  1.00  0.00           H
ATOM   4853  HD2 PRO A 299      40.830  23.580  80.220  1.00  0.00           H
ATOM   4854  CA  PRO A 299      40.970  24.400  83.300  1.00  0.00           C
ATOM   4855  HA  PRO A 299      40.010  24.300  83.780  1.00  0.00           H
ATOM   4856  CB  PRO A 299      41.670  23.030  83.100  1.00  0.00           C
ATOM   4857  HB1 PRO A 299      40.890  22.240  83.050  1.00  0.00           H
ATOM   4858  HB2 PRO A 299      42.490  22.750  83.800  1.00  0.00           H
ATOM   4859  CG  PRO A 299      42.330  23.260  81.770  1.00  0.00           C
ATOM   4860  HG1 PRO A 299      43.290  23.800  81.960  1.00  0.00           H
ATOM   4861  HG2 PRO A 299      42.650  22.360  81.210  1.00  0.00           H
ATOM   4862  C   PRO A 299      41.840  25.340  84.160  1.00  0.00           C
ATOM   4863  O   PRO A 299      41.720  25.230  85.420  1.00  0.00           O
ATOM   4864  N   ILE A 300      42.690  26.190  83.520  1.00  0.00           N
ATOM   4865  HN  ILE A 300      42.900  26.140  82.550  1.00  0.00           H
ATOM   4866  CA  ILE A 300      43.540  27.100  84.220  1.00  0.00           C
ATOM   4867  HA  ILE A 300      44.160  26.670  84.990  1.00  0.00           H
ATOM   4868  CB  ILE A 300      44.610  27.600  83.280  1.00  0.00           C
ATOM   4869  HB  ILE A 300      44.050  28.120  82.470  1.00  0.00           H
ATOM   4870  CG2 ILE A 300      45.570  28.660  84.010  1.00  0.00           C
ATOM   4871 1HG2 ILE A 300      46.070  29.370  83.320  1.00  0.00           H
ATOM   4872 2HG2 ILE A 300      46.370  28.260  84.670  1.00  0.00           H
ATOM   4873 3HG2 ILE A 300      45.010  29.410  84.600  1.00  0.00           H
ATOM   4874  CG1 ILE A 300      45.470  26.490  82.670  1.00  0.00           C
ATOM   4875 1HG1 ILE A 300      44.880  25.610  82.370  1.00  0.00           H
ATOM   4876 2HG1 ILE A 300      46.210  26.070  83.390  1.00  0.00           H
ATOM   4877  CD  ILE A 300      46.300  26.890  81.410  1.00  0.00           C
ATOM   4878  HD1 ILE A 300      46.620  25.990  80.830  1.00  0.00           H
ATOM   4879  HD2 ILE A 300      47.170  27.510  81.710  1.00  0.00           H
ATOM   4880  HD3 ILE A 300      45.650  27.450  80.700  1.00  0.00           H
ATOM   4881  C   ILE A 300      42.660  28.130  84.910  1.00  0.00           C
ATOM   4882  O   ILE A 300      42.740  28.410  86.110  1.00  0.00           O
ATOM   4883  N   LEU A 301      41.640  28.710  84.250  1.00  0.00           N
ATOM   4884  HN  LEU A 301      41.380  28.480  83.310  1.00  0.00           H
ATOM   4885  CA  LEU A 301      40.810  29.640  84.900  1.00  0.00           C
ATOM   4886  HA  LEU A 301      41.250  30.010  85.810  1.00  0.00           H
ATOM   4887  CB  LEU A 301      40.440  30.820  83.910  1.00  0.00           C
ATOM   4888  HB1 LEU A 301      39.530  31.360  84.250  1.00  0.00           H
ATOM   4889  HB2 LEU A 301      40.070  30.390  82.960  1.00  0.00           H
ATOM   4890  CG  LEU A 301      41.510  31.870  83.590  1.00  0.00           C
ATOM   4891  HG  LEU A 301      42.390  31.220  83.410  1.00  0.00           H
ATOM   4892  CD1 LEU A 301      41.130  32.540  82.350  1.00  0.00           C
ATOM   4893 1HD1 LEU A 301      40.210  33.130  82.540  1.00  0.00           H
ATOM   4894 2HD1 LEU A 301      40.830  31.880  81.500  1.00  0.00           H
ATOM   4895 3HD1 LEU A 301      41.930  33.250  82.070  1.00  0.00           H
ATOM   4896  CD2 LEU A 301      41.820  32.840  84.740  1.00  0.00           C
ATOM   4897 1HD2 LEU A 301      42.100  32.280  85.660  1.00  0.00           H
ATOM   4898 2HD2 LEU A 301      40.970  33.540  84.880  1.00  0.00           H
ATOM   4899 3HD2 LEU A 301      42.710  33.430  84.450  1.00  0.00           H
ATOM   4900  C   LEU A 301      39.530  29.010  85.500  1.00  0.00           C
ATOM   4901  O   LEU A 301      38.510  29.650  85.670  1.00  0.00           O
ATOM   4902  N   TYR A 302      39.550  27.670  85.660  1.00  0.00           N
ATOM   4903  HN  TYR A 302      40.280  27.140  85.220  1.00  0.00           H
ATOM   4904  CA  TYR A 302      38.380  27.000  86.240  1.00  0.00           C
ATOM   4905  HA  TYR A 302      37.650  27.310  85.510  1.00  0.00           H
ATOM   4906  CB  TYR A 302      38.320  25.440  86.030  1.00  0.00           C
ATOM   4907  HB1 TYR A 302      39.270  25.060  86.470  1.00  0.00           H
ATOM   4908  HB2 TYR A 302      38.360  25.080  84.980  1.00  0.00           H
ATOM   4909  CG  TYR A 302      37.230  24.600  86.700  1.00  0.00           C
ATOM   4910  CD1 TYR A 302      37.480  23.890  87.890  1.00  0.00           C
ATOM   4911  HD1 TYR A 302      38.470  23.980  88.310  1.00  0.00           H
ATOM   4912  CE1 TYR A 302      36.480  23.060  88.490  1.00  0.00           C
ATOM   4913  HE1 TYR A 302      36.730  22.500  89.380  1.00  0.00           H
ATOM   4914  CZ  TYR A 302      35.190  23.030  87.980  1.00  0.00           C
ATOM   4915  OH  TYR A 302      34.120  22.440  88.710  1.00  0.00           O
ATOM   4916  HH  TYR A 302      34.340  22.030  89.560  1.00  0.00           H
ATOM   4917  CD2 TYR A 302      35.920  24.560  86.220  1.00  0.00           C
ATOM   4918  HD2 TYR A 302      35.740  25.190  85.360  1.00  0.00           H
ATOM   4919  CE2 TYR A 302      34.910  23.770  86.780  1.00  0.00           C
ATOM   4920  HE2 TYR A 302      33.910  23.920  86.410  1.00  0.00           H
ATOM   4921  C   TYR A 302      37.960  27.440  87.650  1.00  0.00           C
ATOM   4922  O   TYR A 302      38.910  27.730  88.440  1.00  0.00           O
ATOM   4923  N   ALA A 303      36.620  27.480  87.980  1.00  0.00           N
ATOM   4924  HN  ALA A 303      35.940  27.270  87.280  1.00  0.00           H
ATOM   4925  CA  ALA A 303      36.140  27.950  89.250  1.00  0.00           C
ATOM   4926  HA  ALA A 303      35.070  27.890  89.200  1.00  0.00           H
ATOM   4927  CB  ALA A 303      36.530  27.090  90.380  1.00  0.00           C
ATOM   4928  HB1 ALA A 303      37.640  27.090  90.430  1.00  0.00           H
ATOM   4929  HB2 ALA A 303      36.240  26.100  89.970  1.00  0.00           H
ATOM   4930  HB3 ALA A 303      36.090  27.230  91.390  1.00  0.00           H
ATOM   4931  C   ALA A 303      36.420  29.480  89.510  1.00  0.00           C
ATOM   4932  O   ALA A 303      36.400  30.270  88.520  1.00  0.00           O
ATOM   4933  N   PHE A 304      36.700  29.910  90.780  1.00  0.00           N
ATOM   4934  HN  PHE A 304      36.680  29.290  91.550  1.00  0.00           H
ATOM   4935  CA  PHE A 304      36.820  31.310  91.180  1.00  0.00           C
ATOM   4936  HA  PHE A 304      37.260  31.250  92.160  1.00  0.00           H
ATOM   4937  CB  PHE A 304      37.970  32.040  90.330  1.00  0.00           C
ATOM   4938  HB1 PHE A 304      38.210  33.020  90.790  1.00  0.00           H
ATOM   4939  HB2 PHE A 304      37.650  32.250  89.290  1.00  0.00           H
ATOM   4940  CG  PHE A 304      39.260  31.250  90.390  1.00  0.00           C
ATOM   4941  CD1 PHE A 304      39.840  31.100  91.660  1.00  0.00           C
ATOM   4942  HD1 PHE A 304      39.360  31.570  92.500  1.00  0.00           H
ATOM   4943  CE1 PHE A 304      41.070  30.500  91.850  1.00  0.00           C
ATOM   4944  HE1 PHE A 304      41.590  30.410  92.790  1.00  0.00           H
ATOM   4945  CZ  PHE A 304      41.840  30.080  90.710  1.00  0.00           C
ATOM   4946  HZ  PHE A 304      42.820  29.680  90.920  1.00  0.00           H
ATOM   4947  CD2 PHE A 304      39.930  30.690  89.260  1.00  0.00           C
ATOM   4948  HD2 PHE A 304      39.560  30.750  88.250  1.00  0.00           H
ATOM   4949  CE2 PHE A 304      41.200  30.130  89.460  1.00  0.00           C
ATOM   4950  HE2 PHE A 304      41.880  29.900  88.660  1.00  0.00           H
ATOM   4951  C   PHE A 304      35.580  32.170  91.260  1.00  0.00           C
ATOM   4952  O   PHE A 304      35.160  32.740  92.280  1.00  0.00           O
ATOM   4953  N   LEU A 305      34.940  32.350  90.120  1.00  0.00           N
ATOM   4954  HN  LEU A 305      35.070  31.930  89.230  1.00  0.00           H
ATOM   4955  CA  LEU A 305      33.740  33.190  90.040  1.00  0.00           C
ATOM   4956  HA  LEU A 305      33.850  34.060  90.680  1.00  0.00           H
ATOM   4957  CB  LEU A 305      33.540  33.840  88.680  1.00  0.00           C
ATOM   4958  HB1 LEU A 305      32.710  34.570  88.760  1.00  0.00           H
ATOM   4959  HB2 LEU A 305      33.300  32.930  88.080  1.00  0.00           H
ATOM   4960  CG  LEU A 305      34.720  34.620  88.030  1.00  0.00           C
ATOM   4961  HG  LEU A 305      35.660  34.090  88.260  1.00  0.00           H
ATOM   4962  CD1 LEU A 305      34.530  34.950  86.460  1.00  0.00           C
ATOM   4963 1HD1 LEU A 305      35.370  35.500  86.000  1.00  0.00           H
ATOM   4964 2HD1 LEU A 305      33.540  35.430  86.290  1.00  0.00           H
ATOM   4965 3HD1 LEU A 305      34.610  33.910  86.090  1.00  0.00           H
ATOM   4966  CD2 LEU A 305      34.880  36.000  88.690  1.00  0.00           C
ATOM   4967 1HD2 LEU A 305      34.870  35.890  89.800  1.00  0.00           H
ATOM   4968 2HD2 LEU A 305      34.120  36.710  88.330  1.00  0.00           H
ATOM   4969 3HD2 LEU A 305      35.790  36.550  88.370  1.00  0.00           H
ATOM   4970  C   LEU A 305      32.470  32.510  90.510  1.00  0.00           C
ATOM   4971  OT1 LEU A 305      32.300  31.300  90.140  1.00  0.00           O
ATOM   4972  OT2 LEU A 305      31.550  33.130  91.150  1.00  0.00           O
ATOM   4973  N   DGLUB   1      34.340  23.280  33.630  1.00  0.00           N
ATOM   4974  HT1 DGLUB   1      34.040  22.760  32.780  1.00  0.00           H
ATOM   4975  HT2 DGLUB   1      33.740  23.050  34.450  1.00  0.00           H
ATOM   4976  HT3 DGLUB   1      35.320  23.030  33.880  1.00  0.00           H
ATOM   4977  CA  DGLUB   1      34.300  24.720  33.490  1.00  0.00           C
ATOM   4978  HA  DGLUB   1      35.230  24.980  33.010  1.00  0.00           H
ATOM   4979  CB  DGLUB   1      34.130  25.300  35.000  1.00  0.00           C
ATOM   4980  HB1 DGLUB   1      33.270  24.850  35.530  1.00  0.00           H
ATOM   4981  HB2 DGLUB   1      33.880  26.380  34.850  1.00  0.00           H
ATOM   4982  CG  DGLUB   1      35.360  25.200  35.910  1.00  0.00           C
ATOM   4983  HG1 DGLUB   1      36.250  25.690  35.460  1.00  0.00           H
ATOM   4984  HG2 DGLUB   1      35.710  24.150  36.020  1.00  0.00           H
ATOM   4985  CD  DGLUB   1      35.320  25.610  37.350  1.00  0.00           C
ATOM   4986  OE1 DGLUB   1      34.260  25.310  37.990  1.00  0.00           O
ATOM   4987  OE2 DGLUB   1      36.240  26.290  37.810  1.00  0.00           O
ATOM   4988  C   DGLUB   1      33.190  25.220  32.650  1.00  0.00           C
ATOM   4989  O   DGLUB   1      32.270  24.490  32.270  1.00  0.00           O
ATOM   4990  N   DSERB   2      33.250  26.480  32.220  1.00  0.00           N
ATOM   4991  HN  DSERB   2      33.960  27.090  32.540  1.00  0.00           H
ATOM   4992  CA  DSERB   2      32.290  27.110  31.330  1.00  0.00           C
ATOM   4993  HA  DSERB   2      32.040  26.400  30.550  1.00  0.00           H
ATOM   4994  CB  DSERB   2      32.780  28.470  30.820  1.00  0.00           C
ATOM   4995  HB1 DSERB   2      33.800  28.360  30.390  1.00  0.00           H
ATOM   4996  HB2 DSERB   2      32.930  29.160  31.690  1.00  0.00           H
ATOM   4997  OG  DSERB   2      31.910  29.140  29.870  1.00  0.00           O
ATOM   4998  HG1 DSERB   2      31.860  28.610  29.060  1.00  0.00           H
ATOM   4999  C   DSERB   2      30.910  27.360  32.170  1.00  0.00           C
ATOM   5000  O   DSERB   2      30.930  27.490  33.410  1.00  0.00           O
ATOM   5001  N   DVALB   3      29.750  27.270  31.520  1.00  0.00           N
ATOM   5002  HN  DVALB   3      29.720  26.910  30.590  1.00  0.00           H
ATOM   5003  CA  DVALB   3      28.440  27.430  32.010  1.00  0.00           C
ATOM   5004  HA  DVALB   3      28.520  28.040  32.900  1.00  0.00           H
ATOM   5005  CB  DVALB   3      27.650  26.110  32.330  1.00  0.00           C
ATOM   5006  HB  DVALB   3      27.450  25.410  31.500  1.00  0.00           H
ATOM   5007  CG1 DVALB   3      26.260  26.570  32.900  1.00  0.00           C
ATOM   5008 1HG1 DVALB   3      25.760  25.680  33.330  1.00  0.00           H
ATOM   5009 2HG1 DVALB   3      25.490  26.730  32.120  1.00  0.00           H
ATOM   5010 3HG1 DVALB   3      26.290  27.360  33.690  1.00  0.00           H
ATOM   5011  CG2 DVALB   3      28.290  25.400  33.490  1.00  0.00           C
ATOM   5012 1HG2 DVALB   3      27.830  24.410  33.700  1.00  0.00           H
ATOM   5013 2HG2 DVALB   3      28.180  25.910  34.470  1.00  0.00           H
ATOM   5014 3HG2 DVALB   3      29.390  25.230  33.450  1.00  0.00           H
ATOM   5015  C   DVALB   3      27.570  28.240  31.080  1.00  0.00           C
ATOM   5016  O   DVALB   3      27.240  27.800  29.960  1.00  0.00           O
ATOM   5017  N   DVALB   4      27.240  29.480  31.490  1.00  0.00           N
ATOM   5018  HN  DVALB   4      27.400  29.640  32.460  1.00  0.00           H
ATOM   5019  CA  DVALB   4      26.790  30.520  30.620  1.00  0.00           C
ATOM   5020  HA  DVALB   4      26.880  30.260  29.570  1.00  0.00           H
ATOM   5021  CB  DVALB   4      27.590  31.760  30.810  1.00  0.00           C
ATOM   5022  HB  DVALB   4      27.530  31.990  31.890  1.00  0.00           H
ATOM   5023  CG1 DVALB   4      27.200  32.840  29.850  1.00  0.00           C
ATOM   5024 1HG1 DVALB   4      27.810  33.760  29.970  1.00  0.00           H
ATOM   5025 2HG1 DVALB   4      26.190  33.180  30.180  1.00  0.00           H
ATOM   5026 3HG1 DVALB   4      27.210  32.510  28.790  1.00  0.00           H
ATOM   5027  CG2 DVALB   4      29.070  31.510  30.460  1.00  0.00           C
ATOM   5028 1HG2 DVALB   4      29.060  31.300  29.370  1.00  0.00           H
ATOM   5029 2HG2 DVALB   4      29.590  30.670  30.970  1.00  0.00           H
ATOM   5030 3HG2 DVALB   4      29.700  32.390  30.710  1.00  0.00           H
ATOM   5031  C   DVALB   4      25.310  30.850  30.920  1.00  0.00           C
ATOM   5032  O   DVALB   4      25.020  31.130  32.060  1.00  0.00           O
ATOM   5033  N   DILEB   5      24.470  30.830  29.900  1.00  0.00           N
ATOM   5034  HN  DILEB   5      24.890  30.450  29.070  1.00  0.00           H
ATOM   5035  CA  DILEB   5      23.010  30.880  30.140  1.00  0.00           C
ATOM   5036  HA  DILEB   5      22.780  30.060  30.810  1.00  0.00           H
ATOM   5037  CB  DILEB   5      22.300  30.490  28.860  1.00  0.00           C
ATOM   5038  HB  DILEB   5      22.970  29.720  28.430  1.00  0.00           H
ATOM   5039  CG2 DILEB   5      22.160  31.600  27.810  1.00  0.00           C
ATOM   5040 1HG2 DILEB   5      21.590  31.200  26.940  1.00  0.00           H
ATOM   5041 2HG2 DILEB   5      23.200  31.910  27.580  1.00  0.00           H
ATOM   5042 3HG2 DILEB   5      21.540  32.430  28.210  1.00  0.00           H
ATOM   5043  CG1 DILEB   5      20.970  29.870  29.200  1.00  0.00           C
ATOM   5044 1HG1 DILEB   5      20.180  30.630  29.370  1.00  0.00           H
ATOM   5045 2HG1 DILEB   5      20.980  29.160  30.060  1.00  0.00           H
ATOM   5046  CD  DILEB   5      20.470  29.100  27.860  1.00  0.00           C
ATOM   5047  HD1 DILEB   5      21.230  28.340  27.570  1.00  0.00           H
ATOM   5048  HD2 DILEB   5      20.390  29.790  26.990  1.00  0.00           H
ATOM   5049  HD3 DILEB   5      19.500  28.630  28.110  1.00  0.00           H
ATOM   5050  C   DILEB   5      22.400  32.040  30.730  1.00  0.00           C
ATOM   5051  O   DILEB   5      22.440  33.150  30.300  1.00  0.00           O
ATOM   5052  N   DASNB   6      21.740  31.780  31.920  1.00  0.00           N
ATOM   5053  HN  DASNB   6      21.850  30.850  32.290  1.00  0.00           H
ATOM   5054  CA  DASNB   6      20.880  32.720  32.720  1.00  0.00           C
ATOM   5055  HA  DASNB   6      20.390  32.280  33.580  1.00  0.00           H
ATOM   5056  CB  DASNB   6      19.780  33.340  31.870  1.00  0.00           C
ATOM   5057  HB1 DASNB   6      20.100  34.020  31.050  1.00  0.00           H
ATOM   5058  HB2 DASNB   6      19.250  34.020  32.560  1.00  0.00           H
ATOM   5059  CG  DASNB   6      18.740  32.310  31.310  1.00  0.00           C
ATOM   5060  OD1 DASNB   6      18.900  31.070  31.400  1.00  0.00           O
[truncated: 48,834 more chars]
